# Supplementary material for: Maternal cadmium exposure in the mouse leads to increased heart weight at birth and programs susceptibility to hypertension in adulthood
Source: Sci Rep. 2019 Sep 19;9:13553. doi: 10.1038/s41598-019-49807-5 (PMC6753073; doi:10.1038/s41598-019-49807-5)
Supplement: Supplementary file 3 — Supplementary Table 1 [file 41598_2019_49807_MOESM3_ESM.xlsx]

## Sheet: Experiments
Generation	Strain or cross (mother x father)	Sex	Cd dose (ppm)	Experiment	# individuals	# litters represented
F1	BxC	F	0	Dissections at birth	50	13
F1	BxC	F	1	Dissections at birth	38	10
F1	BxC	F	50	Dissections at birth	53	12
F1	BxC	M	0	Dissections at birth	50	13
F1	BxC	M	1	Dissections at birth	42	10
F1	BxC	M	50	Dissections at birth	40	12
F1	CxB	F	0	Dissections at birth	9	4
F1	CxB	F	1	Dissections at birth	10	6
F1	CxB	F	50	Dissections at birth	5	3
F1	CxB	M	0	Dissections at birth	19	6
F1	CxB	M	1	Dissections at birth	18	7
F1	CxB	M	50	Dissections at birth	10	4
F1	BxC	F	0	Dissections at 6 months	29	7
F1	BxC	F	1	Dissections at 6 months	9	3
F1	BxC	F	50	Dissections at 6 months	19	5
F1	BxC	M	0	Dissections at 6 months	20	8
F1	BxC	M	1	Dissections at 6 months	11	3
F1	BxC	M	50	Dissections at 6 months	16	5
F1	CxB	F	0	Dissections at 6 months	12	4
F1	CxB	F	1	Dissections at 6 months	6	3
F1	CxB	F	50	Dissections at 6 months	4	2
F1	CxB	M	0	Dissections at 6 months	6	4
F1	CxB	M	1	Dissections at 6 months	7	3
F1	CxB	M	50	Dissections at 6 months	4	3
F1	BxC	F	0	Blood pressure at 5.5 months	13	7
F1	BxC	F	1	Blood pressure at 5.5 months	6	3
F1	BxC	F	50	Blood pressure at 5.5 months	10	5
F1	BxC	M	0	Blood pressure at 5.5 months	9	5
F1	BxC	M	1	Blood pressure at 5.5 months	7	3
F1	BxC	M	50	Blood pressure at 5.5 months	10	5
F1	CxB	F	0	Blood pressure at 5.5 months	11	4
F1	CxB	F	1	Blood pressure at 5.5 months	6	3
F1	CxB	F	50	Blood pressure at 5.5 months	4	2
F1	CxB	M	0	Blood pressure at 5.5 months	6	4
F1	CxB	M	1	Blood pressure at 5.5 months	7	3
F1	CxB	M	50	Blood pressure at 5.5 months	4	3
F1	BxC	F	0	Protein carbonyl in 6 month serum	8	5
F1	BxC	F	1	Protein carbonyl in 6 month serum	8	3
F1	BxC	F	50	Protein carbonyl in 6 month serum	8	4
F1	BxC	F+M	0	Newborn blood element quantification: Cd, Zn, Fe	47	9
F1	CxB	F+M	0	Newborn blood element quantification: Cd, Zn, Fe	16	4
F1	BxC	F+M	1	Newborn blood element quantification: Cd, Zn, Fe	44	7
F1	CxB	F+M	1	Newborn blood element quantification: Cd, Zn, Fe	11	3
F1	BxC	F+M	50	Newborn blood element quantification: Cd, Zn, Fe	50	8
F1	CxB	F+M	50	Newborn blood element quantification: Cd, Zn, Fe	10	2
F1	BxC	F+M	0	Newborn liver element quantification: Cd, Zn, Fe	32	9
F1	CxB	F+M	0	Newborn liver element quantification: Cd, Zn, Fe	7	4
F1	BxC	F+M	1	Newborn liver element quantification: Cd, Zn, Fe	32	7
F1	CxB	F+M	1	Newborn liver element quantification: Cd, Zn, Fe	6	3
F1	BxC	F+M	50	Newborn liver element quantification: Cd, Zn, Fe	35	8
F1	CxB	F+M	50	Newborn liver element quantification: Cd, Zn, Fe	4	2
F1	BxC	F+M	0	Newborn blood element quantification: Co, Cu, Mn, Mo, Se, Ca, K, Mg, Na, P, S	24	6
F1	BxC	F+M	1	Newborn blood element quantification: Co, Cu, Mn, Mo, Se, Ca, K, Mg, Na, P, S	22	4
F1	BxC	F+M	50	Newborn blood element quantification: Co, Cu, Mn, Mo, Se, Ca, K, Mg, Na, P, S	24	5
F1	BxC	F+M	0	Newborn liver element quantification: Co, Cu, Mn, Mo, Se, Ca, K, Mg, Na, P, S	24	6
F1	BxC	F+M	1	Newborn liver element quantification: Co, Cu, Mn, Mo, Se, Ca, K, Mg, Na, P, S	22	4
F1	BxC	F+M	50	Newborn liver element quantification: Co, Cu, Mn, Mo, Se, Ca, K, Mg, Na, P, S	23	5
F0	B	F	0	Maternal blood at litter birth: Cd, Zn, Fe	10	10
F0	B	F	1	Maternal blood at litter birth: Cd, Zn, Fe	9	9
F0	B	F	50	Maternal blood at litter birth: Cd, Zn, Fe	12	12
F0	C	F	0	Maternal blood at litter birth: Cd, Zn, Fe	7	7
F0	C	F	1	Maternal blood at litter birth: Cd, Zn, Fe	6	6
F0	C	F	50	Maternal blood at litter birth: Cd, Zn, Fe	4	4
F0	B	F	0	Maternal liver at litter birth: Cd, Zn, Fe	10	10
F0	B	F	1	Maternal liver at litter birth: Cd, Zn, Fe	9	9
F0	B	F	50	Maternal liver at litter birth: Cd, Zn, Fe	12	12
F0	C	F	0	Maternal liver at litter birth: Cd, Zn, Fe	8	8
F0	C	F	1	Maternal liver at litter birth: Cd, Zn, Fe	6	6
F0	C	F	50	Maternal liver at litter birth: Cd, Zn, Fe	4	4
F0	B	F	0	Maternal blood at litter birth: Co, Cu, Mn, Mo, Se, Ca, K, Mg, Na, P, S	4	4
F0	B	F	1	Maternal blood at litter birth: Co, Cu, Mn, Mo, Se, Ca, K, Mg, Na, P, S	3	3
F0	B	F	50	Maternal blood at litter birth: Co, Cu, Mn, Mo, Se, Ca, K, Mg, Na, P, S	5	5
F0	B	F	0	Maternal liver at litter birth: Co, Cu, Mn, Mo, Se, Ca, K, Mg, Na, P, S	4	4
F0	B	F	1	Maternal liver at litter birth: Co, Cu, Mn, Mo, Se, Ca, K, Mg, Na, P, S	3	3
F0	B	F	50	Maternal liver at litter birth: Co, Cu, Mn, Mo, Se, Ca, K, Mg, Na, P, S	5	5
F1	BxC	F	0	Adult F1 blood and liver element quantification: Ca, Fe, K, Mg, Na, Cu, Se, Zn, Cd	16	7
F1	BxC	F	1	Adult F1 blood and liver element quantification: Ca, Fe, K, Mg, Na, Cu, Se, Zn, Cd	9	3
F1	BxC	F	50	Adult F1 blood and liver element quantification: Ca, Fe, K, Mg, Na, Cu, Se, Zn, Cd	12	5

## Sheet: Dead pups
Cross	Cd dose	# dead pups at birth
BxC	0	7
BxC	1	2
BxC	50	3
CxB	0	0
CxB	1	0
CxB	50	2

## Sheet: Problematic deliveries
Cross	Cd dose	Problematic deliveries	Successful litters	Total pregnancies	Pval
BxC	0	1	20	21	na
BxC	1	0	13	13	0.4201
BxC	50	3	19	22	0.0506
CxB	0	5	12	17	na
CxB	1	2	10	12	0.3326
CxB	50	9	7	16	0.0185
