# Supplementary material for: Maternal cadmium exposure in the mouse leads to increased heart weight at birth and programs susceptibility to hypertension in adulthood
Source: Sci Rep. 2019 Sep 19;9:13553. doi: 10.1038/s41598-019-49807-5 (PMC6753073; doi:10.1038/s41598-019-49807-5)
Supplement: Supplementary file 4 — Supplementary Table 2 [file 41598_2019_49807_MOESM4_ESM.xlsx]

## Sheet: Related to Figs. 2ABD,3,4,S2 
Cd_dose	Sex	Cross	2A_mean	2A_SE	2A_Fval	2A_Pval	2B_mean	2B_SE	2B_Fval	2B_Pval	2D_mean	2D_SE	2D_Fval	2D_Pval	3A_mean	3A_SE	3A_Fval	3A_Pval	3B_mean	3B_SE	3B_Fval	3B_Pval	3C_mean	3C_SE	3C_Fval	3C_Pval	3D_mean	3D_SE	3D_Fval	3D_Pval	3E_mean	3E_SE	3E_Fval	3E_Pval	3F_mean	3F_SE	3F_Fval	3F_Pval	4_mean	4_SE	4_Fval	4_Pval	S2A_mean	S2A_SE	S2A_Fval	S2A_Pval	S2B_mean	S2B_SE	S2B_Fval
0ppm	F	BxC	1.53728	0.017293	44.05	na	0.631906	0.00971728	185.4	na	0.810384	0.00295921	0.487	na	110.667	3.59704	6.741	na	77.3438	3.7769	8.21	na	88.1008	3.58216	7.132	na	36.4224	2.36922	4.975	na	8.04135	0.519897	7.123	na	697.677	12.0859	0.788	na	0.605113	0.114004	1.488	na	0.00964286	0.000172611	40.04	na	0.152793	0.00295921	3.936
1ppm	F	BxC	1.58061	0.0251705	na	0.225	0.68685	0.0100415	na	0.00255	0.763601	0.00378759	na	0.617	114.733	5.19772	na	0.75697	64.3374	5.7407	na	0.1557	78.2213	6.626	na	0.2323	51.2807	6.15406	na	0.041	12.5053	0.323669	na	0.00314	671.931	26.4094	na	0.465	0.42571	0.0948439	na	0.381	0.0108816	0.000267492	na	0.000287	0.148219	0.00378759	na
50ppm	F	BxC	1.34353	0.0168102	na	<1e-10	0.912162	0.0129394	na	< 1e-10	0.781912	0.00400982	na	0.709	133.387	4.95508	na	0.00268	94.2018	5.21312	na	0.0222	106.929	5.07142	na	0.0265	49.7522	4.01218	na	0.0219	10.5443	1.03133	na	0.03914	700.881	12.9349	na	0.983	0.344775	0.11248	na	0.196	0.0122402	0.000211914	na	< 1e-10	0.139613	0.00400982	na
0ppm	M	BxC	1.61269	0.0195899	56.07	na	0.69819	0.0103884	130.6	na	0.801911	0.0063361	0.256	na	81.8067	3.09263	1.969	na	48.7564	2.39068	3.766	na	59.4219	2.48736	1.449	na	49.8372	7.7616	0.316	na	12.2071	1.45682	0.331	na	709.483	11.558	2.227	na	na	na	na	na	0.0112726	0.000229318	11.19	na	0.216983	0.0063361	1.202
1ppm	M	BxC	1.65778	0.0198104	na	0.172	0.710908	0.00854193	na	0.626	0.788875	0.008345	na	0.918	75.9055	4.3747	na	0.688	44.7468	3.25177	na	0.7781	54.7948	3.3753	na	0.486	42.1057	6.97517	na	0.682	10.6887	1.32886	na	0.667	691.144	11.761	na	0.158	na	na	na	na	0.0117033	0.000236714	na	0.319	0.217213	0.008345	na
50ppm	M	BxC	1.38068	0.0177413	na	<1e-10	0.927112	0.0137706	na	<1e-10	0.778488	0.00712405	na	0.712	81.6249	3.72362	na	0.362	53.3717	3.41655	na	0.0912	62.4539	3.47095	na	0.706	44.19	6.08944	na	0.779	11.1231	1.18359	na	0.776	672.971	11.4667	na	0.134	na	na	na	na	0.0127847	0.000228385	na	1.59e-05	0.203585	0.00712405	na
0ppm	F	CxB	1.30012	0.0278901	15.54	na	0.679687	0.019546	33.05	na	0.723049	0.00485554	2.126	na	128.381	2.44463	2.303	na	88.7393	2.19376	1.499	na	101.541	2.11646	1.844	na	44.7841	5.36398	0.422	na	9.05565	1.13907	0.179	na	735.406	12.077	0.082	na	na	na	na	na	0.00881333	0.000224666	5.414	na	0.119193	0.00485554	0.595
1ppm	F	CxB	1.35025	0.025063	na	0.308644	0.712819	0.0135351	na	0.307	0.709946	0.00324712	na	0.943	139.958	5.81943	na	0.124	98.174	6.48867	na	0.247	111.757	6.2855	na	0.185	52.9776	5.55329	na	0.588	10.1246	0.95561	na	0.793	725.701	30.8968	na	0.936	na	na	na	na	0.0096225	0.000223605	na	0.0446	0.116523	0.00324712	na
50ppm	F	CxB	1.1121	0.030411	na	0.000669	0.894805	0.01973	na	4.18e-07	0.818064	0.0118082	na	0.143	138.326	9.39426	na	0.287	97.2412	9.44376	na	0.408	110.647	9.29423	na	0.343	46.9098	12.9264	na	0.972	9.54663	2.46675	na	0.963	723.385	48.9733	na	0.926	na	na	na	na	0.00995	0.000339559	na	0.0139	0.127732	0.0118082	na
0ppm	M	CxB	1.4243	0.0289593	43.71	na	0.668709	0.0122497	45.48	na	0.679781	0.00746963	3.093	na	118.053	3.39157	0.995	na	78.6606	3.54128	1	na	91.5017	3.45462	1.014	na	48.4616	4.68426	0.214	na	9.70573	0.908286	0.406	na	696.433	19.5697	0.645	na	na	na	na	na	0.00917529	0.000231234	2.632	na	0.138412	0.00746963	3.541
1ppm	M	CxB	1.30923	0.0197268	na	0.00216	0.666452	0.0194101	na	0.993	0.607236	0.00242257	na	0.227	120.185	5.84562	na	0.927	83.5258	7.28346	na	0.76	95.4661	6.74464	na	0.81	53.1817	6.28976	na	0.811	11.1779	1.11501	na	0.59	690.794	21.1792	na	0.974	na	na	na	na	0.00870778	0.000252596	na	0.289	0.123004	0.00242257	na
50ppm	M	CxB	1.05879	0.0198044	na	< 1e-10	0.905316	0.0232411	na	<1e-10	0.729809	0.0145564	na	0.555	128.391	3.96631	na	0.322	91.272	2.74145	na	0.3	103.349	2.8632	na	0.298	47.8592	10.6736	na	0.997	10.6765	2.24759	na	0.835	727.404	31.9207	na	0.584	na	na	na	na	0.009577	0.000274162	na	0.501	0.152193	0.0145564	na
[truncated: 1 more columns]

## Sheet: Related to Fig. 2C
Dose	Sex	Cross	Day	Weight	Weight_SE	Fval	Pval
0ppm	F	BxC	7	4.70059	0.103191	2.99	na
0ppm	F	BxC	14	6.96034	0.143653	1.482	na
0ppm	F	BxC	21	10.4214	0.218226	3.072	na
0ppm	F	BxC	30	14.9334	0.253768	2.035	na
0ppm	F	BxC	60	18.3897	0.169167	1.019	na
0ppm	F	BxC	90	19.9403	0.210523	4.955	na
0ppm	F	BxC	120	20.7814	0.190565	10.33	na
0ppm	F	BxC	150	21.539	0.213786	9.396	na
0ppm	F	BxC	180	21.9597	0.199311	5.126	na
1ppm	F	BxC	7	4.46922	0.199864	na	0.5396
1ppm	F	BxC	14	7.09111	0.282078	na	0.916
1ppm	F	BxC	21	10.3911	0.446127	na	0.9983
1ppm	F	BxC	30	14.2556	0.291981	na	0.259
1ppm	F	BxC	60	18.3789	0.360249	na	1
1ppm	F	BxC	90	20.5156	0.456697	na	0.3331
1ppm	F	BxC	120	21.6711	0.433229	na	0.0922
1ppm	F	BxC	150	22.4389	0.467821	na	0.12587
1ppm	F	BxC	180	22.63	0.440221	na	0.2894
50ppm	F	BxC	7	4.25642	0.163492	na	0.0355
50ppm	F	BxC	14	6.54589	0.272727	na	0.255
50ppm	F	BxC	21	9.32632	0.480045	na	0.0408
50ppm	F	BxC	30	15.2347	0.237525	na	0.626
50ppm	F	BxC	60	17.7732	0.524204	na	0.314
50ppm	F	BxC	90	19.3067	0.185727	na	0.0465
50ppm	F	BxC	120	19.6684	0.292149	na	0.0038
50ppm	F	BxC	150	20.3637	0.311949	na	0.00521
50ppm	F	BxC	180	21.1163	0.329124	na	0.0486
0ppm	M	BxC	7	5.00628	0.119709	0.281	na
0ppm	M	BxC	14	7.3656	0.167505	1.768	na
0ppm	M	BxC	21	10.9376	0.286586	0.666	na
0ppm	M	BxC	30	19.2904	0.54951	1.627	na
0ppm	M	BxC	60	25.2992	0.268082	1.98	na
0ppm	M	BxC	90	27.7464	0.351564	3.564	na
0ppm	M	BxC	120	29.7985	0.502825	2.667	na
0ppm	M	BxC	150	31.1445	0.572336	2.195	na
0ppm	M	BxC	180	31.6505	0.524178	1.265	na
1ppm	M	BxC	7	4.98283	0.171801	na	0.993
1ppm	M	BxC	14	7.87417	0.191859	na	0.218
1ppm	M	BxC	21	11.55	0.457157	na	0.507
1ppm	M	BxC	30	19.5433	1.03634	na	0.957
1ppm	M	BxC	60	25.3545	0.42396	na	0.994
1ppm	M	BxC	90	27.9573	0.673485	na	0.943
1ppm	M	BxC	120	30.2309	0.810799	na	0.861
1ppm	M	BxC	150	31.0109	0.983852	na	0.989
1ppm	M	BxC	180	32.23	0.839569	na	0.807
50ppm	M	BxC	7	4.85663	0.185515	na	0.703
50ppm	M	BxC	14	7.26221	0.260982	na	0.912
50ppm	M	BxC	21	10.8779	0.476041	na	0.991
50ppm	M	BxC	30	20.8037	0.552053	na	0.156
50ppm	M	BxC	60	24.3726	0.491937	na	0.137
50ppm	M	BxC	90	26.7508	0.569055	na	0.0459
50ppm	M	BxC	120	28.2381	0.639963	na	0.12
50ppm	M	BxC	150	29.3	0.682849	na	0.102
50ppm	M	BxC	180	30.5987	0.789536	na	0.431
0ppm	F	CxB	7	2.98442	0.0687238	28.59	na
0ppm	F	CxB	14	5.278	0.0822165	0.258	na
0ppm	F	CxB	21	8.71083	0.238935	1.892	na
0ppm	F	CxB	30	13.7708	0.229246	1.035	na
0ppm	F	CxB	60	16.2392	0.235483	0.556	na
0ppm	F	CxB	90	17.4542	0.252828	1.562	na
0ppm	F	CxB	120	18.2158	0.19271	0.284	na
0ppm	F	CxB	150	18.9517	0.2759	2.625	na
0ppm	F	CxB	180	19.1708	0.272114	0.902	na
1ppm	F	CxB	7	3.8295	0.127933	na	7.51e-06
1ppm	F	CxB	14	5.389	0.0996042	na	0.749
1ppm	F	CxB	21	9.49833	0.553121	na	0.281
1ppm	F	CxB	30	13.5133	0.50558	na	0.83
1ppm	F	CxB	60	16.1925	0.479868	na	0.997
1ppm	F	CxB	90	17.985	0.475	na	0.998
1ppm	F	CxB	120	17.9267	0.373092	na	0.794
1ppm	F	CxB	150	18.1183	0.372169	na	0.24
1ppm	F	CxB	180	19.255	0.291602	na	0.981
50ppm	F	CxB	7	2.6825	0.130755	na	0.115
50ppm	F	CxB	14	5.368	0.268242	na	0.863
50ppm	F	CxB	21	8.215	0.657489	na	0.665
50ppm	F	CxB	30	12.9725	0.506201	na	0.296
50ppm	F	CxB	60	15.555	1.0057	na	0.516
50ppm	F	CxB	90	16.5375	0.742623	na	0.2
50ppm	F	CxB	120	17.8725	0.854677	na	0.783
50ppm	F	CxB	150	17.69	0.780844	na	0.101
50ppm	F	CxB	180	18.465	0.737592	na	0.4
0ppm	M	CxB	7	3.032	0.0538516	15.47	na
0ppm	M	CxB	14	5.22333	0.141931	2.67	na
0ppm	M	CxB	21	9.64333	0.472297	0.278	na
0ppm	M	CxB	30	16.835	0.446309	0.302	na
0ppm	M	CxB	60	19.62	0.21243	3.147	na
0ppm	M	CxB	90	20.9883	0.41474	0.052	na
0ppm	M	CxB	120	23.36	0.491135	1.351	na
0ppm	M	CxB	150	23.3233	0.514073	0.23	na
0ppm	M	CxB	180	23.6383	0.378659	0.325	na
1ppm	M	CxB	7	3.72178	0.122319	na	0.000417
1ppm	M	CxB	14	5.24111	0.0820983	na	0.993
1ppm	M	CxB	21	9.15556	0.591303	na	0.748
1ppm	M	CxB	30	16.1989	0.739113	na	0.666
1ppm	M	CxB	60	19.8257	0.202424	na	0.792
1ppm	M	CxB	90	21.33	0.61	na	0.934
1ppm	M	CxB	120	22.5914	0.409613	na	0.357
1ppm	M	CxB	150	23.8357	0.6475	na	0.786
1ppm	M	CxB	180	23.2343	0.482744	na	0.776
50ppm	M	CxB	7	3.02457	0.0985446	na	0.998335
50ppm	M	CxB	14	5.56886	0.142889	na	0.182
50ppm	M	CxB	21	9.08286	0.46491	na	0.711
50ppm	M	CxB	30	16.3129	0.288491	na	0.777
50ppm	M	CxB	60	18.9843	0.314028	na	0.166
50ppm	M	CxB	90	21.1371	0.292678	na	0.952
50ppm	M	CxB	120	23.565	0.374043	na	0.939
50ppm	M	CxB	150	23.895	0.840243	na	0.8
50ppm	M	CxB	180	23.785	0.707655	na	0.975

## Sheet: Related to Fig. 5B
Gene	Dose	Relative_mean	Relative_SE	Relative_Fval	Relative_Pval
Igfbp3	0ppm	100	5.88703	10.72	na
Igfbp3	1ppm	159.511	12.503	na	0.046755
Igfbp3	50ppm	214.637	27.0035	na	0.000281
Cdkn1a	0ppm	100	17.2483	3.994	na
Cdkn1a	1ppm	140.588	12.9367	na	0.319
Cdkn1a	50ppm	185.154	29.9637	na	0.0189
Pfkl	0ppm	100	9.60286	5.09	na
Pfkl	1ppm	129.866	11.4815	na	0.32074
Pfkl	50ppm	170.669	22.752	na	0.00855
Hif3a	0ppm	100	10.4595	2.819	na
Hif3a	1ppm	179.523	35.3793	na	0.0588
Hif3a	50ppm	158.485	21.1127	na	0.1844
Ldha	0ppm	100	8.92943	4.332	na
Ldha	1ppm	124.049	8.13107	na	0.3184
Ldha	50ppm	152.454	18.2107	na	0.0146
Sparcl1	0ppm	100	2.01259	11.21	na
Sparcl1	1ppm	122.939	6.50633	na	0.01109
Sparcl1	50ppm	134.87	6.14074	na	0.000263
Cd44	0ppm	100	9.10886	1.127	na
Cd44	1ppm	117.517	5.69448	na	0.27
Cd44	50ppm	112.653	10.1119	na	0.482
Gja5	0ppm	100	5.97187	4.852	na
Gja5	1ppm	95.8125	7.27546	na	0.8472
Gja5	50ppm	74.7114	5.00073	na	0.0158
Nbr1	0ppm	100	2.37702	20.68	na
Nbr1	1ppm	88.8195	7.60914	na	0.185
Nbr1	50ppm	58.6918	1.6375	na	7.13e-06
Tmem106a	0ppm	100	9.96582	4.846	na
Tmem106a	1ppm	108.479	20.0063	na	0.8639
Tmem106a	50ppm	54.1327	5.44464	na	0.0431
