# Supplementary material for: Maternal cadmium exposure in the mouse leads to increased heart weight at birth and programs susceptibility to hypertension in adulthood
Source: Sci Rep. 2019 Sep 19;9:13553. doi: 10.1038/s41598-019-49807-5 (PMC6753073; doi:10.1038/s41598-019-49807-5)
Supplement: Supplementary file 5 — Supplementary Table 3 [file 41598_2019_49807_MOESM5_ESM.xlsx]

## Sheet: RNA-seq data
Ensembl Id	Gene description	Gene name	0ppm	50ppm	FoldChange	log2FoldChange	pvalue	padj	300-7	302-2	304-2a	305-4	312-2	317-4a	314-4	316-5	norm.300-7	norm.302-2	norm.304-2a	norm.305-4	norm.312-2	norm.317-4a	norm.314-4	norm.316-5	baseMean	dispGeneEst	dispFit	dispMAP	dispersion	betaConv	maxCooks
ENSMUSG00000017119	NBR1, autophagy cargo receptor [Source:MGI Symbol;Acc:MGI:108498]	Nbr1	7942	4672	0.602	-0.731	1.02885e-23	1.5122e-19	7008	7792	8177	6230	3909	5586	5525	5912	7764	7409	8364	8233	4385	4836	4837	4632	6307.41	0.0024	0.0119	0.0054	0.0054	TRUE	0.0289
ENSMUSG00000020108	DNA-damage-inducible transcript 4 [Source:MGI Symbol;Acc:MGI:1921997]	Ddit4	935	1968	1.919	0.94	6.8153e-16	5.00856e-12	792	997	988	684	1466	2884	2203	2298	877	948	1011	904	1645	2497	1929	1800	1451.27	0.0187	0.0135	0.0162	0.0162	TRUE	0.5852
ENSMUSG00000020427	insulin-like growth factor binding protein 3 [Source:MGI Symbol;Acc:MGI:96438]	Igfbp3	1081	2663	2.041	1.029	7.15347e-13	3.50472e-09	1242	1124	893	730	3011	3192	2063	3453	1376	1069	913	965	3378	2763	1806	2705	1871.9	0.047	0.013	0.0309	0.0309	TRUE	0.3007
ENSMUSG00000034947	transmembrane protein 106A [Source:MGI Symbol;Acc:MGI:1922056]	Tmem106a	153	62	0.507	-0.979	1.16749e-10	4.28994e-07	142	184	121	117	62	56	85	72	157	175	124	155	70	48	74	56	107.44	0.0175	0.0391	0.0285	0.0285	TRUE	0.4179
ENSMUSG00000038007	alkaline ceramidase 2 [Source:MGI Symbol;Acc:MGI:1920932]	Acer2	1070	1658	1.494	0.579	3.17484e-09	9.33275e-06	886	1159	1024	869	1697	1916	1852	1850	982	1102	1047	1148	1904	1659	1621	1449	1364.06	0.0076	0.0136	0.0101	0.0101	TRUE	0.1535
ENSMUSG00000045930	C-type lectin domain family 14, member a [Source:MGI Symbol;Acc:MGI:1914114]	Clec14a	1732	2473	1.398	0.484	9.13221e-09	2.23709e-05	1492	1932	1609	1355	2144	2968	2563	3414	1653	1837	1646	1791	2405	2569	2244	2675	2102.43	0.0038	0.0128	0.0072	0.0072	TRUE	0.048
ENSMUSG00000029816	glycoprotein (transmembrane) nmb [Source:MGI Symbol;Acc:MGI:1934765]	Gpnmb	124	54	0.544	-0.879	1.19582e-08	2.51089e-05	97	114	116	122	54	64	57	66	107	108	119	161	61	55	50	52	89.17	0.0139	0.0447	0.029	0.029	TRUE	0.7558
ENSMUSG00000019890	neurotensin [Source:MGI Symbol;Acc:MGI:1328351]	Nts	149	329	1.812	0.857	1.95644e-08	3.59448e-05	152	168	109	118	391	275	394	377	168	160	111	156	439	238	345	295	239.07	0.0455	0.0238	0.0348	0.0348	TRUE	0.3839
ENSMUSG00000041577	proline arginine-rich end leucine-rich repeat [Source:MGI Symbol;Acc:MGI:2151110]	Prelp	402	230	0.621	-0.687	2.58302e-08	4.21836e-05	371	360	444	304	189	272	313	257	411	342	454	402	212	235	274	201	316.51	0.0131	0.0208	0.0166	0.0166	TRUE	0.1583
ENSMUSG00000025902	SRY (sex determining region Y)-box 17 [Source:MGI Symbol;Acc:MGI:107543]	Sox17	222	374	1.576	0.657	3.40711e-08	4.55252e-05	164	265	206	183	350	461	392	462	182	252	211	242	393	399	343	362	297.88	0.008	0.0214	0.0144	0.0144	TRUE	0.2171
ENSMUSG00000028339	collagen, type XV, alpha 1 [Source:MGI Symbol;Acc:MGI:88449]	Col15a1	5147	3822	0.753	-0.409	3.10116e-08	4.55252e-05	5066	5103	4918	3854	3231	4592	4372	4929	5612	4852	5030	5093	3624	3975	3827	3862	4484.62	0.0024	0.0121	0.0055	0.0055	TRUE	0.0529
ENSMUSG00000030074	glucoside xylosyltransferase 2 [Source:MGI Symbol;Acc:MGI:2682940]	Gxylt2	457	256	0.615	-0.701	4.57422e-08	5.60266e-05	408	353	509	393	235	282	299	327	452	336	521	519	264	244	262	256	356.67	0.0189	0.0198	0.0193	0.0193	TRUE	0.2902
ENSMUSG00000045319	proline and serine rich 2 [Source:MGI Symbol;Acc:MGI:2442238]	Proser2	488	1142	1.829	0.871	5.12873e-08	5.79862e-05	419	531	534	331	995	2097	832	1160	464	505	546	437	1116	1815	728	909	815.19	0.0825	0.0151	0.0471	0.0471	TRUE	1.0645
ENSMUSG00000073940	hemoglobin, beta adult t chain [Source:MGI Symbol;Acc:MGI:5474850]	Hbb-bt	4100	1892	0.562	-0.831	6.45476e-08	6.77658e-05	5804	3426	3581	2307	1900	2085	2366	1991	6430	3258	3663	3049	2131	1805	2071	1560	2995.82	0.0716	0.0124	0.0405	0.0405	TRUE	2.8758
ENSMUSG00000036181	histone cluster 1, H1c [Source:MGI Symbol;Acc:MGI:1931526]	Hist1h1c	2293	4492	1.705	0.77	6.96762e-08	6.82734e-05	1824	2604	2357	1714	5281	4734	3304	6451	2021	2476	2411	2265	5924	4098	2892	5054	3392.72	0.0454	0.0123	0.0307	0.0307	TRUE	0.2253
ENSMUSG00000047963	starch binding domain 1 [Source:MGI Symbol;Acc:MGI:1261768]	Stbd1	1104	1651	1.444	0.53	8.77586e-08	7.62872e-05	938	1250	1051	841	1540	2191	1657	1950	1039	1189	1075	1111	1728	1897	1451	1528	1377.1	0.0081	0.0136	0.0105	0.0105	TRUE	0.1571
ENSMUSG00000069763	transmembrane protein 100 [Source:MGI Symbol;Acc:MGI:1915138]	Tmem100	398	592	1.437	0.523	8.82352e-08	7.62872e-05	354	456	366	297	562	718	612	741	392	434	374	392	630	622	536	581	495.12	0.003	0.0174	0.0088	0.0088	TRUE	0.0349
ENSMUSG00000021596	multiple C2 domains, transmembrane 1 [Source:MGI Symbol;Acc:MGI:1926021]	Mctp1	42	122	1.886	0.915	1.22459e-07	9.99946e-05	31	56	43	27	127	151	73	195	34	53	44	36	142	131	64	153	82.14	0.0833	0.0476	0.0653	0.0653	TRUE	1.1611
ENSMUSG00000001930	Von Willebrand factor [Source:MGI Symbol;Acc:MGI:98941]	Vwf	3776	5106	1.331	0.412	2.22384e-07	0.00016343	3209	4107	3433	3126	4536	6037	5478	6784	3555	3905	3511	4131	5088	5226	4796	5315	4441.03	0.0037	0.0121	0.0066	0.0066	TRUE	0.0396
ENSMUSG00000003418	ST8 alpha-N-acetyl-neuraminide alpha-2,8-sialyltransferase 6 [Source:MGI Symbol;Acc:MGI:2386797]	St8sia6	56	123	1.757	0.813	2.12531e-07	0.00016343	50	69	55	37	118	172	106	152	55	66	56	49	132	149	93	119	89.91	0.0198	0.0445	0.0316	0.0316	TRUE	0.3685
ENSMUSG00000030111	alpha-2-macroglobulin [Source:MGI Symbol;Acc:MGI:2449119]	A2m	797	1537	1.676	0.745	2.52152e-07	0.00016846	880	976	642	475	1465	2000	1221	2176	975	928	657	628	1643	1731	1069	1705	1166.99	0.049	0.014	0.0314	0.0314	TRUE	0.3792
ENSMUSG00000048489	DEPP1 autophagy regulator [Source:MGI Symbol;Acc:MGI:1918730]	Depp1	551	1214	1.763	0.818	2.44907e-07	0.00016846	451	745	516	355	959	2164	1242	1046	500	708	528	469	1076	1873	1087	820	882.62	0.079	0.0148	0.0453	0.0453	TRUE	1.3801
ENSMUSG00000021134	serine/arginine-rich splicing factor 5 [Source:MGI Symbol;Acc:MGI:98287]	Srsf5	2336	4286	1.636	0.71	2.8438e-07	0.000181731	1682	2487	2402	2011	4807	5213	3333	5512	1863	2365	2457	2658	5392	4513	2918	4319	3310.55	0.0386	0.0123	0.0276	0.0276	TRUE	0.296
ENSMUSG00000028289	Eph receptor A7 [Source:MGI Symbol;Acc:MGI:95276]	Epha7	1182	729	0.657	-0.606	3.16857e-07	0.000194048	1035	1181	1248	892	551	847	1063	809	1147	1123	1277	1179	618	733	931	634	955.08	0.0196	0.0145	0.0167	0.0167	TRUE	0.302
ENSMUSG00000031972	actin, alpha 1, skeletal muscle [Source:MGI Symbol;Acc:MGI:87902]	Acta1	3686	2071	0.622	-0.685	3.5711e-07	0.000209952	3597	4940	2798	2421	1578	2145	2891	2713	3985	4697	2862	3199	1770	1857	2531	2126	2878.37	0.038	0.0125	0.0253	0.0253	TRUE	0.3317
ENSMUSG00000039903	eva-1 homolog C (C. elegans) [Source:MGI Symbol;Acc:MGI:1918217]	Eva1c	37	92	1.801	0.849	4.08992e-07	0.000231206	47	31	34	25	103	105	82	116	52	29	35	33	116	91	72	91	64.81	0.0301	0.0573	0.0447	0.0447	TRUE	0.4811
ENSMUSG00000071637	CCAAT/enhancer binding protein (C/EBP), delta [Source:MGI Symbol;Acc:MGI:103573]	Cebpd	124	277	1.757	0.813	4.36866e-07	0.000237817	116	145	107	91	337	381	202	285	129	138	109	120	378	330	177	223	200.51	0.0618	0.0262	0.0443	0.0443	TRUE	0.1996
ENSMUSG00000045180	shroom family member 2 [Source:MGI Symbol;Acc:MGI:107194]	Shroom2	707	1052	1.432	0.518	5.76999e-07	0.000302883	663	729	693	524	944	1451	1090	1197	734	693	709	692	1059	1256	954	938	879.52	0.0085	0.0148	0.0114	0.0114	TRUE	0.2565
ENSMUSG00000025964	a disintegrin and metallopeptidase domain 23 [Source:MGI Symbol;Acc:MGI:1345162]	Adam23	136	304	1.75	0.808	6.19796e-07	0.000312997	131	184	91	100	204	333	300	557	145	175	93	132	229	288	263	436	220.18	0.0692	0.0249	0.0464	0.0464	TRUE	1.8748
ENSMUSG00000044951	myosin light chain kinase family, member 4 [Source:MGI Symbol;Acc:MGI:3643758]	Mylk4	642	1127	1.591	0.67	6.38856e-07	0.000312997	620	451	716	545	887	1422	1398	1352	687	429	732	720	995	1231	1224	1059	884.68	0.0334	0.0148	0.0244	0.0244	TRUE	0.7266
ENSMUSG00000035493	transforming growth factor, beta induced [Source:MGI Symbol;Acc:MGI:99959]	Tgfbi	1158	1943	1.55	0.632	6.67124e-07	0.000316303	1131	1431	938	801	1532	2526	1811	2911	1253	1361	959	1059	1719	2187	1585	2281	1550.39	0.027	0.0133	0.021	0.021	TRUE	0.172
ENSMUSG00000032548	solute carrier organic anion transporter family, member 2a1 [Source:MGI Symbol;Acc:MGI:1346021]	Slco2a1	632	976	1.47	0.555	7.34696e-07	0.000337455	513	744	664	433	891	1121	937	1424	568	707	679	572	999	970	820	1116	804.13	0.0125	0.0151	0.0141	0.0141	TRUE	0.1596
ENSMUSG00000054793	cell adhesion molecule 4 [Source:MGI Symbol;Acc:MGI:2449088]	Cadm4	236	394	1.54	0.623	1.15758e-06	0.000515579	184	214	258	207	388	376	478	504	204	203	264	274	435	326	418	395	314.86	0.0168	0.0209	0.0187	0.0187	TRUE	0.1583
ENSMUSG00000024663	RAB3A interacting protein (rabin3)-like 1 [Source:MGI Symbol;Acc:MGI:1922010]	Rab3il1	421	283	0.701	-0.513	1.23484e-06	0.000533813	388	425	374	354	258	342	334	327	430	404	383	468	289	296	292	256	352.3	0.0032	0.0199	0.0103	0.0103	TRUE	0.0869
ENSMUSG00000110185	IgA inducing protein [Source:MGI Symbol;Acc:MGI:1924271]	Igip	216	127	0.644	-0.635	1.27987e-06	0.000537474	212	207	204	170	92	153	171	157	235	197	209	225	103	132	150	123	171.67	0.0063	0.0287	0.0176	0.0176	TRUE	0.212
ENSMUSG00000023087	nocturnin [Source:MGI Symbol;Acc:MGI:109382]	Noct	844	1420	1.544	0.626	1.64647e-06	0.000672218	734	933	811	641	1756	1413	1357	1659	813	887	830	847	1970	1223	1188	1300	1132.22	0.0298	0.014	0.0225	0.0225	TRUE	1.0733
ENSMUSG00000019970	serum/glucocorticoid regulated kinase 1 [Source:MGI Symbol;Acc:MGI:1340062]	Sgk1	1273	2357	1.62	0.696	1.70278e-06	0.000676419	1024	1581	1183	941	2703	2849	1662	3157	1134	1503	1210	1244	3032	2466	1455	2474	1814.79	0.0521	0.0131	0.0325	0.0325	TRUE	0.3432
ENSMUSG00000000182	fibroblast growth factor 23 [Source:MGI Symbol;Acc:MGI:1891427]	Fgf23	4	29	1.729	0.79	1.87867e-06	0.000726649	1	9	3	3	40	22	26	38	1	9	3	4	45	19	23	30	16.64	0.1441	0.1899	0.1727	0.1727	TRUE	1.7372
ENSMUSG00000010175	prospero homeobox 1 [Source:MGI Symbol;Acc:MGI:97772]	Prox1	4704	3456	0.75	-0.415	3.00849e-06	0.00110547	4412	4897	4554	3492	2757	4202	4473	4056	4888	4656	4658	4615	3093	3638	3916	3178	4080.12	0.0063	0.0122	0.0085	0.0085	TRUE	0.081
ENSMUSG00000020277	phosphofructokinase, liver, B-type [Source:MGI Symbol;Acc:MGI:97547]	Pfkl	3998	7629	1.632	0.706	2.97685e-06	0.00110547	3812	5202	3162	2715	10015	8588	6271	8113	4223	4946	3234	3588	11234	7435	5490	6357	5813.39	0.0726	0.0119	0.038	0.038	TRUE	1.2282
ENSMUSG00000014813	stanniocalcin 1 [Source:MGI Symbol;Acc:MGI:109131]	Stc1	163	312	1.624	0.699	4.21835e-06	0.00147804	166	197	138	107	367	249	332	421	184	187	141	141	412	216	291	330	237.69	0.0443	0.0239	0.0344	0.0344	TRUE	0.2504
ENSMUSG00000024990	retinol binding protein 4, plasma [Source:MGI Symbol;Acc:MGI:97879]	Rbp4	11	69	1.693	0.76	4.22354e-06	0.00147804	13	12	10	7	54	173	20	61	14	11	10	9	61	150	18	48	40.12	0.3653	0.0855	0.2202	0.2202	TRUE	1.5118
ENSMUSG00000036446	lumican [Source:MGI Symbol;Acc:MGI:109347]	Lum	3321	2356	0.731	-0.452	4.43009e-06	0.00151427	2943	2921	3550	2736	1967	2904	2830	2843	3260	2777	3631	3616	2207	2514	2477	2227	2838.76	0.0092	0.0125	0.0108	0.0108	TRUE	0.1272
ENSMUSG00000020826	nitric oxide synthase 2, inducible [Source:MGI Symbol;Acc:MGI:97361]	Nos2	120	56	0.595	-0.749	4.88689e-06	0.00159617	111	107	121	100	39	67	93	52	123	102	124	132	44	58	81	41	88.07	0.0402	0.0452	0.0428	0.0428	TRUE	0.5983
ENSMUSG00000036256	insulin-like growth factor binding protein 7 [Source:MGI Symbol;Acc:MGI:1352480]	Igfbp7	2450	1670	0.71	-0.494	4.87809e-06	0.00159617	2239	2141	2357	2174	1333	1916	2155	2092	2480	2036	2411	2873	1495	1659	1887	1639	2059.96	0.0138	0.0129	0.0135	0.0135	TRUE	0.2097
ENSMUSG00000092274	nuclear paraspeckle assembly transcript 1 (non-protein coding) [Source:MGI Symbol;Acc:MGI:1914211]	Neat1	357	695	1.635	0.709	5.04684e-06	0.00161257	235	286	389	377	764	878	713	688	260	272	398	498	857	760	624	539	526.09	0.0677	0.0171	0.0405	0.0405	TRUE	0.2696
ENSMUSG00000074280	predicted gene 6166 [Source:MGI Symbol;Acc:MGI:3645893]	Gm6166	386	721	1.605	0.682	6.08142e-06	0.0019018	271	616	291	273	722	787	741	948	300	586	298	361	810	681	649	743	553.38	0.0557	0.0168	0.0358	0.0358	TRUE	0.8563
ENSMUSG00000001627	interferon-related developmental regulator 1 [Source:MGI Symbol;Acc:MGI:1316717]	Ifrd1	876	1408	1.492	0.577	6.48438e-06	0.00195541	697	946	1005	611	1208	2083	1280	1728	772	899	1028	807	1355	1803	1121	1354	1142.49	0.0278	0.014	0.0211	0.0211	TRUE	0.5861
ENSMUSG00000026833	olfactomedin 1 [Source:MGI Symbol;Acc:MGI:1860437]	Olfm1	696	487	0.723	-0.467	6.51891e-06	0.00195541	599	691	695	570	485	603	527	538	664	657	711	753	544	522	461	422	591.72	0.0069	0.0164	0.0109	0.0109	TRUE	0.1218
ENSMUSG00000015053	GATA binding protein 2 [Source:MGI Symbol;Acc:MGI:95662]	Gata2	286	469	1.508	0.592	7.01903e-06	0.00203723	253	350	260	201	420	694	457	517	280	333	266	266	471	601	400	405	377.72	0.0223	0.0193	0.0212	0.0212	TRUE	0.5871
ENSMUSG00000054027	5'-nucleotidase domain containing 3 [Source:MGI Symbol;Acc:MGI:3513266]	Nt5dc3	1379	2027	1.409	0.494	7.06889e-06	0.00203723	1254	1583	1308	971	1987	2377	1805	2859	1389	1505	1338	1283	2229	2058	1580	2240	1702.8	0.0147	0.0132	0.0141	0.0141	TRUE	0.2293
ENSMUSG00000024112	calcium channel, voltage-dependent, T type, alpha 1H subunit [Source:MGI Symbol;Acc:MGI:1928842]	Cacna1h	1393	1041	0.762	-0.392	8.07416e-06	0.00228219	1361	1360	1245	1133	970	1207	1182	1270	1508	1293	1273	1497	1088	1045	1035	995	1216.81	0.0037	0.0139	0.0077	0.0077	TRUE	0.0477
ENSMUSG00000076258	predicted gene, 23935 [Source:MGI Symbol;Acc:MGI:5453712]	Gm23935	14950	9568	0.682	-0.552	8.23234e-06	0.002283	17960	15280	13086	9074	8053	11195	11991	11547	19896	14529	13385	11992	9034	9692	10497	9047	12258.9	0.0292	0.0117	0.02	0.02	TRUE	0.7728
ENSMUSG00000027533	fatty acid binding protein 5, epidermal [Source:MGI Symbol;Acc:MGI:101790]	Fabp5	3245	5282	1.5	0.585	8.77691e-06	0.00237739	3089	4540	2544	1997	5309	6028	5288	6798	3422	4317	2602	2639	5955	5219	4629	5326	4263.7	0.036	0.0121	0.0237	0.0237	TRUE	0.421
ENSMUSG00000035566	protocadherin 17 [Source:MGI Symbol;Acc:MGI:2684924]	Pcdh17	846	568	0.703	-0.507	8.8962e-06	0.00237739	759	864	838	652	575	500	715	723	841	822	857	862	645	433	626	566	706.43	0.014	0.0156	0.0147	0.0147	TRUE	0.3506
ENSMUSG00000057722	leptin receptor [Source:MGI Symbol;Acc:MGI:104993]	Lepr	608	384	0.678	-0.561	9.2866e-06	0.0024374	526	493	657	537	297	424	490	519	583	469	672	710	333	367	429	407	496.12	0.0208	0.0174	0.0192	0.0192	TRUE	0.2222
ENSMUSG00000026303	melanophilin [Source:MGI Symbol;Acc:MGI:2176380]	Mlph	93	199	1.662	0.733	1.00698e-05	0.00259658	95	90	88	69	170	356	151	209	105	86	90	91	191	308	132	164	145.86	0.0684	0.0318	0.0511	0.0511	TRUE	1.2798
ENSMUSG00000027219	solute carrier family 28 (sodium-coupled nucleoside transporter), member 2 [Source:MGI Symbol;Acc:MGI:1913105]	Slc28a2	230	106	0.601	-0.734	1.0973e-05	0.00276003	180	185	241	226	93	71	172	140	199	176	247	299	104	61	151	110	168.32	0.0824	0.0291	0.0543	0.0543	TRUE	0.607
ENSMUSG00000031434	microrchidia 4 [Source:MGI Symbol;Acc:MGI:1922996]	Morc4	516	867	1.522	0.606	1.10792e-05	0.00276003	511	609	437	359	789	1235	684	1168	566	579	447	474	885	1069	599	915	691.84	0.0356	0.0157	0.0261	0.0261	TRUE	0.3419
ENSMUSG00000031906	sphingomyelin phosphodiesterase 3, neutral [Source:MGI Symbol;Acc:MGI:1927578]	Smpd3	210	338	1.487	0.572	1.15353e-05	0.00282576	201	270	178	134	285	449	344	435	223	257	182	177	320	389	301	341	273.62	0.017	0.0223	0.0195	0.0195	TRUE	0.1964
ENSMUSG00000028965	tumor necrosis factor receptor superfamily, member 9 [Source:MGI Symbol;Acc:MGI:1101059]	Tnfrsf9	10	49	1.675	0.744	1.20104e-05	0.00289391	8	15	6	10	78	63	25	39	9	14	6	13	87	55	22	31	29.62	0.2274	0.1117	0.1677	0.1677	TRUE	0.8776
ENSMUSG00000000805	carbonic anhydrase 4 [Source:MGI Symbol;Acc:MGI:1096574]	Car4	407	194	0.606	-0.722	1.2329e-05	0.00292278	376	405	359	348	88	185	286	338	417	385	367	460	99	160	250	265	300.35	0.0922	0.0213	0.0536	0.0536	TRUE	1.11
ENSMUSG00000005125	N-myc downstream regulated gene 1 [Source:MGI Symbol;Acc:MGI:1341799]	Ndrg1	631	1096	1.545	0.628	1.31902e-05	0.0029826	546	618	672	487	1386	1305	1041	1007	605	588	687	644	1555	1130	911	789	863.53	0.048	0.0149	0.0308	0.0308	TRUE	0.6768
ENSMUSG00000024011	peptidase inhibitor 16 [Source:MGI Symbol;Acc:MGI:1921366]	Pi16	144	217	1.432	0.518	1.28687e-05	0.0029826	132	156	129	112	178	250	265	279	146	148	132	148	200	216	232	219	180.15	0	0.0279	0.0121	0.0121	TRUE	0.0572
ENSMUSG00000027698	neutral cholesterol ester hydrolase 1 [Source:MGI Symbol;Acc:MGI:2443191]	Nceh1	5585	4186	0.764	-0.387	1.30246e-05	0.0029826	4511	6260	5669	4231	3319	4879	5269	5342	4997	5952	5799	5591	3723	4224	4613	4185	4885.58	0.0063	0.012	0.0085	0.0085	TRUE	0.0781
ENSMUSG00000032374	procollagen lysine, 2-oxoglutarate 5-dioxygenase 2 [Source:MGI Symbol;Acc:MGI:1347007]	Plod2	1258	2137	1.529	0.612	1.39826e-05	0.00311388	1261	1285	1228	874	2676	2548	1781	2272	1397	1222	1256	1155	3002	2206	1559	1780	1697.1	0.0468	0.0132	0.0291	0.0291	TRUE	0.6727
ENSMUSG00000040280	Ndufa4, mitochondrial complex associated like 2 [Source:MGI Symbol;Acc:MGI:3039567]	Ndufa4l2	338	568	1.52	0.604	1.49796e-05	0.00328612	306	417	262	263	646	701	511	632	339	396	268	348	725	607	447	495	453.14	0.0328	0.018	0.0264	0.0264	TRUE	0.3982
ENSMUSG00000035637	glyoxylate reductase/hydroxypyruvate reductase [Source:MGI Symbol;Acc:MGI:1923488]	Grhpr	1206	1888	1.461	0.547	1.65333e-05	0.00357362	1053	1472	1064	886	2191	2150	1716	2210	1167	1400	1088	1171	2458	1861	1502	1732	1547.28	0.0286	0.0133	0.0209	0.0209	TRUE	0.6507
ENSMUSG00000001435	collagen, type XVIII, alpha 1 [Source:MGI Symbol;Acc:MGI:88451]	Col18a1	5383	7292	1.323	0.404	1.71137e-05	0.00359338	5388	6205	4451	3867	6830	8347	8109	9165	5969	5900	4553	5110	7662	7226	7099	7181	6337.43	0.0083	0.0119	0.0098	0.0098	TRUE	0.1494
ENSMUSG00000040447	spinster homolog 2 [Source:MGI Symbol;Acc:MGI:2384936]	Spns2	583	827	1.371	0.455	1.7101e-05	0.00359338	486	625	528	499	765	1080	831	1006	538	594	540	659	858	935	727	788	705.12	0.0087	0.0156	0.0118	0.0118	TRUE	0.1223
ENSMUSG00000054252	fibroblast growth factor receptor 3 [Source:MGI Symbol;Acc:MGI:95524]	Fgfr3	193	312	1.487	0.572	1.76979e-05	0.0036637	180	219	205	117	233	443	354	375	199	208	210	155	261	384	310	294	252.57	0.0185	0.0232	0.0207	0.0207	TRUE	0.3965
ENSMUSG00000020135	adenomatosis polyposis coli 2 [Source:MGI Symbol;Acc:MGI:1346052]	Apc2	227	138	0.666	-0.585	1.79658e-05	0.00366753	171	228	211	216	117	151	182	165	189	217	216	285	131	131	159	129	182.26	0.0152	0.0277	0.0211	0.0211	TRUE	0.4574
ENSMUSG00000069917	hemoglobin alpha, adult chain 2 [Source:MGI Symbol;Acc:MGI:96016]	Hba-a2	4430	1670	0.593	-0.754	1.83838e-05	0.00370145	6784	3341	4051	2184	1517	2109	1932	1867	7515	3177	4144	2886	1702	1826	1691	1463	3050.45	0.1017	0.0124	0.0528	0.1017	TRUE	3.079
ENSMUSG00000001227	sema domain, transmembrane domain (TM), and cytoplasmic domain, (semaphorin) 6B [Source:MGI Symbol;Acc:MGI:1202889]	Sema6b	191	282	1.402	0.488	1.89119e-05	0.00375631	162	228	180	140	252	352	306	345	179	217	184	185	283	305	268	270	236.37	0	0.024	0.0116	0.0116	TRUE	0.0589
ENSMUSG00000022899	solute carrier family 15 (H+/peptide transporter), member 2 [Source:MGI Symbol;Acc:MGI:1890457]	Slc15a2	63	17	0.6	-0.737	2.13119e-05	0.00417657	31	39	105	57	10	33	19	15	34	37	107	75	11	29	17	12	40.29	0.2199	0.0852	0.1487	0.1487	TRUE	0.8085
ENSMUSG00000044042	formin 1 [Source:MGI Symbol;Acc:MGI:101815]	Fmn1	2075	1389	0.706	-0.503	2.28505e-05	0.00441916	1932	1733	2268	1659	1057	1562	1908	1722	2140	1648	2320	2192	1186	1352	1670	1349	1732.23	0.0199	0.0131	0.0173	0.0173	TRUE	0.1894
ENSMUSG00000041974	scaffolding protein involved in DNA repair [Source:MGI Symbol;Acc:MGI:1924834]	Spidr	128	208	1.483	0.569	2.47562e-05	0.00472554	116	136	133	89	226	245	197	245	129	129	136	118	254	212	172	192	167.69	0.0112	0.0291	0.0195	0.0195	TRUE	0.3408
ENSMUSG00000004328	hypoxia inducible factor 3, alpha subunit [Source:MGI Symbol;Acc:MGI:1859778]	Hif3a	1134	2079	1.568	0.649	2.60032e-05	0.0048123	1071	1086	1010	971	1694	3481	1405	2771	1186	1033	1033	1283	1900	3014	1230	2171	1606.28	0.068	0.0133	0.0408	0.0408	TRUE	0.2923
ENSMUSG00000050751	piggyBac transposable element derived 5 [Source:MGI Symbol;Acc:MGI:2429955]	Pgbd5	102	169	1.505	0.59	2.58436e-05	0.0048123	91	102	98	84	116	205	224	221	101	97	100	111	130	177	196	173	135.74	0.0104	0.0333	0.0213	0.0213	TRUE	0.2147
ENSMUSG00000061601	piccolo (presynaptic cytomatrix protein) [Source:MGI Symbol;Acc:MGI:1349390]	Pclo	49	19	0.6	-0.737	2.61929e-05	0.0048123	44	42	59	35	11	23	30	24	49	40	60	46	12	20	26	19	34.07	0.0156	0.0986	0.0617	0.0617	TRUE	0.7752
ENSMUSG00000047786	limb and CNS expressed 1 [Source:MGI Symbol;Acc:MGI:1913893]	Lix1	133	62	0.611	-0.71	2.71434e-05	0.00492535	104	121	175	92	49	49	107	71	115	115	179	122	55	42	94	56	97.19	0.0695	0.042	0.0553	0.0553	TRUE	1.2827
ENSMUSG00000069171	nuclear receptor subfamily 2, group F, member 1 [Source:MGI Symbol;Acc:MGI:1352451]	Nr2f1	292	199	0.712	-0.49	2.79596e-05	0.00501158	300	296	267	215	197	229	200	257	332	281	273	284	221	198	175	201	245.84	0.0042	0.0235	0.013	0.013	TRUE	0.1335
ENSMUSG00000020846	refilin B [Source:MGI Symbol;Acc:MGI:1923816]	Rflnb	1324	962	0.748	-0.419	2.8339e-05	0.00501839	1206	1227	1375	1050	729	1115	1201	1292	1336	1167	1406	1388	818	965	1051	1012	1142.93	0.0078	0.014	0.0107	0.0107	TRUE	0.1381
ENSMUSG00000000126	wingless-type MMTV integration site family, member 9A [Source:MGI Symbol;Acc:MGI:2446084]	Wnt9a	240	131	0.639	-0.646	2.99641e-05	0.00512107	177	265	244	200	100	121	221	146	196	252	250	264	112	105	193	114	185.84	0.0452	0.0274	0.0363	0.0363	TRUE	0.6166
ENSMUSG00000001802	low density lipoprotein receptor-related protein 3 [Source:MGI Symbol;Acc:MGI:3584516]	Lrp3	231	117	0.625	-0.679	2.99234e-05	0.00512107	192	154	279	212	104	115	178	123	213	146	285	280	117	100	156	96	174.14	0.065	0.0285	0.0466	0.0466	TRUE	0.3671
ENSMUSG00000033214	SLIT and NTRK-like family, member 5 [Source:MGI Symbol;Acc:MGI:2679448]	Slitrk5	121	56	0.612	-0.708	2.95971e-05	0.00512107	96	101	161	89	69	44	75	57	106	96	165	118	77	38	66	45	88.81	0.0663	0.0449	0.0554	0.0554	TRUE	1.3367
ENSMUSG00000001123	lectin, galactose binding, soluble 9 [Source:MGI Symbol;Acc:MGI:109496]	Lgals9	1074	1522	1.365	0.449	3.17305e-05	0.00518195	978	1152	1052	788	1624	1832	1418	1834	1083	1095	1076	1041	1822	1586	1241	1437	1297.78	0.0121	0.0137	0.0131	0.0131	TRUE	0.243
ENSMUSG00000027249	coagulation factor II [Source:MGI Symbol;Acc:MGI:88380]	F2	5	44	1.549	0.631	3.10415e-05	0.00518195	8	7	3	1	42	111	12	29	9	7	3	1	47	96	11	23	24.54	0.5703	0.1325	0.3246	0.3246	TRUE	1.3319
ENSMUSG00000042286	stabilin 1 [Source:MGI Symbol;Acc:MGI:2178742]	Stab1	2024	2696	1.305	0.384	3.16929e-05	0.00518195	1991	2034	1793	1604	2606	3174	2711	3497	2206	1934	1834	2120	2923	2748	2373	2740	2359.71	0.0066	0.0127	0.0091	0.0091	TRUE	0.0673
ENSMUSG00000062098	BTB (POZ) domain containing 3 [Source:MGI Symbol;Acc:MGI:2385155]	Btbd3	1200	1732	1.383	0.468	3.15255e-05	0.00518195	1110	1320	1152	862	1402	2515	1681	2175	1230	1255	1178	1139	1573	2177	1472	1704	1466	0.0162	0.0134	0.0148	0.0148	TRUE	0.4414
ENSMUSG00000042734	tetratricopeptide repeat domain 9 [Source:MGI Symbol;Acc:MGI:1916730]	Ttc9	332	526	1.464	0.55	3.68676e-05	0.00595472	358	338	297	231	541	516	488	795	397	321	304	305	607	447	427	623	428.84	0.0248	0.0184	0.0224	0.0224	TRUE	0.1532
ENSMUSG00000026925	inositol polyphosphate-5-phosphatase E [Source:MGI Symbol;Acc:MGI:1927753]	Inpp5e	638	481	0.771	-0.376	3.73503e-05	0.00596711	559	653	623	509	408	516	587	645	619	621	637	673	458	447	514	505	559.21	0.0013	0.0167	0.0074	0.0074	TRUE	0.0357
ENSMUSG00000018166	erb-b2 receptor tyrosine kinase 3 [Source:MGI Symbol;Acc:MGI:95411]	Erbb3	526	400	0.775	-0.368	3.8427e-05	0.00607313	500	551	524	372	361	454	456	517	554	524	536	492	405	393	399	405	463.46	0	0.0178	0.0067	0.0067	TRUE	0.0198
ENSMUSG00000041040	family with sequence similarity 117, member B [Source:MGI Symbol;Acc:MGI:1920000]	Fam117b	509	693	1.326	0.407	4.08547e-05	0.00638811	499	504	493	379	598	917	743	839	553	479	504	501	671	794	650	657	601.2	0.0052	0.0164	0.0096	0.0096	TRUE	0.139
ENSMUSG00000060989	predicted gene 11847 [Source:MGI Symbol;Acc:MGI:3651787]	Gm11847	38	87	1.632	0.706	4.25639e-05	0.00658531	20	64	33	27	82	102	108	92	22	61	34	36	92	88	95	72	62.42	0.0614	0.059	0.06	0.06	TRUE	0.9381
ENSMUSG00000057123	gap junction protein, alpha 5 [Source:MGI Symbol;Acc:MGI:95716]	Gja5	5397	3775	0.729	-0.457	4.40478e-05	0.00674391	5023	5316	5009	4422	3119	3604	5367	4829	5565	5055	5123	5844	3499	3120	4698	3784	4585.92	0.018	0.0121	0.0151	0.0151	TRUE	0.266
ENSMUSG00000074607	TOX high mobility group box family member 2 [Source:MGI Symbol;Acc:MGI:3611233]	Tox2	96	162	1.503	0.588	4.59019e-05	0.00695533	84	115	81	76	159	212	145	203	93	109	83	100	178	184	127	159	129.2	0.0143	0.0344	0.0238	0.0238	TRUE	0.1823
ENSMUSG00000024063	limb-bud and heart [Source:MGI Symbol;Acc:MGI:1925139]	Lbh	24217	18197	0.768	-0.381	4.73803e-05	0.00709102	22323	25269	25077	16995	17319	18677	23602	21095	24730	24027	25650	22460	19428	16169	20662	16528	21206.6	0.0088	0.0116	0.0098	0.0098	TRUE	0.0842
ENSMUSG00000046694	terminal nucleotidyltransferase 5B [Source:MGI Symbol;Acc:MGI:2140500]	Tent5b	63	262	1.609	0.686	4.77623e-05	0.00709102	61	92	58	29	225	443	103	409	68	87	59	38	252	384	90	320	162.4	0.2135	0.0297	0.111	0.2135	TRUE	0.7249
ENSMUSG00000016487	PTPRF interacting protein, binding protein 1 (liprin beta 1) [Source:MGI Symbol;Acc:MGI:1914783]	Ppfibp1	2493	3217	1.27	0.345	4.98536e-05	0.00711406	2229	2854	2277	1862	2873	3905	3273	4340	2469	2714	2329	2461	3223	3381	2865	3400	2855.24	0.0046	0.0125	0.0075	0.0075	TRUE	0.0581
ENSMUSG00000023067	cyclin-dependent kinase inhibitor 1A (P21) [Source:MGI Symbol;Acc:MGI:104556]	Cdkn1a	630	1618	1.642	0.715	4.93204e-05	0.00711406	666	828	450	406	1512	2492	956	2276	738	787	460	537	1696	2157	837	1783	1124.45	0.1051	0.0141	0.0554	0.1051	TRUE	0.6701
ENSMUSG00000024180	transmembrane protein 8 (five membrane-spanning domains) [Source:MGI Symbol;Acc:MGI:1926283]	Tmem8	122	63	0.634	-0.658	4.85915e-05	0.00711406	118	116	110	103	36	63	85	106	131	110	113	136	40	55	74	83	92.75	0.0363	0.0434	0.0402	0.0402	TRUE	0.6628
ENSMUSG00000030287	inositol 1,4,5-triphosphate receptor 2 [Source:MGI Symbol;Acc:MGI:99418]	Itpr2	1674	2040	1.21	0.275	4.95229e-05	0.00711406	1526	1775	1589	1279	1800	2440	2232	2646	1691	1688	1625	1690	2019	2112	1954	2073	1856.56	0.0004	0.013	0.0042	0.0042	TRUE	0.0086
ENSMUSG00000041378	claudin 5 [Source:MGI Symbol;Acc:MGI:1276112]	Cldn5	1323	738	0.649	-0.624	5.13293e-05	0.00718513	1024	963	1272	1468	715	674	1030	851	1134	916	1301	1940	802	583	902	667	1030.65	0.0724	0.0143	0.0403	0.0403	TRUE	0.8534
ENSMUSG00000062070	phosphoglycerate kinase 1 [Source:MGI Symbol;Acc:MGI:97555]	Pgk1	16824	27287	1.478	0.564	5.09536e-05	0.00718513	16779	22240	13853	10132	30375	32727	23442	33463	18588	21147	14170	13390	34074	28333	20522	26218	22055	0.0449	0.0116	0.0284	0.0284	TRUE	0.2339
ENSMUSG00000021750	family with sequence similarity 107, member A [Source:MGI Symbol;Acc:MGI:3041256]	Fam107a	60	279	1.586	0.666	5.30595e-05	0.00735724	49	70	60	43	211	682	136	218	54	67	61	57	237	590	119	171	169.5	0.248	0.0289	0.1273	0.248	TRUE	3.8413
ENSMUSG00000041828	ATP-binding cassette, sub-family A (ABC1), member 8a [Source:MGI Symbol;Acc:MGI:2386846]	Abca8a	892	563	0.685	-0.545	5.39929e-05	0.00741671	665	744	1055	792	411	659	732	738	737	707	1079	1047	461	571	641	578	727.56	0.0314	0.0155	0.0245	0.0245	TRUE	0.1475
ENSMUSG00000025608	podocalyxin-like [Source:MGI Symbol;Acc:MGI:1351317]	Podxl	3358	4564	1.322	0.403	5.91007e-05	0.00804317	3195	3809	3007	2419	4086	5570	4317	6473	3539	3622	3076	3197	4584	4822	3779	5072	3961.27	0.0103	0.0122	0.0114	0.0114	TRUE	0.1431
ENSMUSG00000044976	WD repeat domain 72 [Source:MGI Symbol;Acc:MGI:3583957]	Wdr72	109	54	0.631	-0.663	6.2096e-05	0.00837328	105	78	113	99	34	80	65	69	116	74	116	131	38	69	57	54	81.91	0.0427	0.0477	0.0453	0.0453	TRUE	0.5117
ENSMUSG00000056492	adhesion G protein-coupled receptor F5 [Source:MGI Symbol;Acc:MGI:2182928]	Adgrf5	3733	4642	1.231	0.3	6.49695e-05	0.0086811	3215	3781	3701	3019	4343	5406	4891	6045	3562	3595	3786	3990	4872	4680	4282	4736	4187.74	0.0026	0.0121	0.0057	0.0057	TRUE	0.0294
ENSMUSG00000034738	nitric oxide synthase trafficker [Source:MGI Symbol;Acc:MGI:3606242]	Nostrin	204	294	1.377	0.462	6.77698e-05	0.0089737	180	236	214	130	280	318	327	386	199	224	219	172	314	275	286	302	249.07	0.0024	0.0233	0.0126	0.0126	TRUE	0.1398
ENSMUSG00000007617	homer scaffolding protein 1 [Source:MGI Symbol;Acc:MGI:1347345]	Homer1	2470	3236	1.285	0.362	6.92625e-05	0.00908946	2261	2766	2359	1765	2691	4128	3281	4439	2505	2630	2413	2333	3019	3574	2872	3478	2852.85	0.0065	0.0125	0.0088	0.0088	TRUE	0.0729
ENSMUSG00000022887	mannan-binding lectin serine peptidase 1 [Source:MGI Symbol;Acc:MGI:88492]	Masp1	692	930	1.311	0.391	7.00671e-05	0.00911368	627	621	710	574	850	1121	967	1212	695	590	726	759	953	970	847	950	811.25	0.0062	0.0151	0.0098	0.0098	TRUE	0.1371
ENSMUSG00000030409	dystrophia myotonica-protein kinase [Source:MGI Symbol;Acc:MGI:94906]	Dmpk	3513	4385	1.234	0.304	7.89535e-05	0.0101795	3139	3906	3270	2660	4268	4694	4915	5598	3477	3714	3345	3515	4788	4064	4303	4386	3948.95	0.003	0.0122	0.006	0.006	TRUE	0.0524
ENSMUSG00000032334	lysyl oxidase-like 1 [Source:MGI Symbol;Acc:MGI:106096]	Loxl1	1710	1228	0.744	-0.426	8.55883e-05	0.0106608	1581	1534	1554	1542	1000	1425	1569	1508	1751	1459	1590	2038	1122	1234	1374	1182	1468.48	0.0136	0.0134	0.0134	0.0134	TRUE	0.2451
ENSMUSG00000032348	glutathione S-transferase, alpha 4 [Source:MGI Symbol;Acc:MGI:1309515]	Gsta4	1317	1698	1.269	0.343	8.41604e-05	0.0106608	1069	1396	1376	1021	1490	2131	1783	2192	1184	1327	1407	1349	1671	1845	1561	1717	1507.87	0.0041	0.0134	0.0077	0.0077	TRUE	0.064
ENSMUSG00000066842	hemicentin 1 [Source:MGI Symbol;Acc:MGI:2685047]	Hmcn1	3985	4892	1.217	0.283	8.5385e-05	0.0106608	3399	4068	4147	3076	4445	5635	5818	5885	3765	3868	4242	4065	4986	4878	5093	4611	4438.63	0.002	0.0121	0.0052	0.0052	TRUE	0.0198
ENSMUSG00000070729	predicted gene 12966 [Source:MGI Symbol;Acc:MGI:3652043]	Gm12966	206	406	1.572	0.652	8.41203e-05	0.0106608	143	217	229	172	469	463	234	628	158	206	234	227	526	401	205	492	306.26	0.0926	0.0211	0.0551	0.0551	TRUE	0.5221
ENSMUSG00000067377	tetraspanin 6 [Source:MGI Symbol;Acc:MGI:1926264]	Tspan6	1267	1664	1.286	0.363	8.79863e-05	0.0108674	1194	1451	1169	885	1643	1928	1705	2110	1323	1380	1196	1170	1843	1669	1493	1653	1465.7	0.0059	0.0134	0.0089	0.0089	TRUE	0.0754
ENSMUSG00000020044	tissue inhibitor of metalloproteinase 3 [Source:MGI Symbol;Acc:MGI:98754]	Timp3	4280	6467	1.416	0.502	9.04038e-05	0.0109814	3459	4710	4257	3372	6090	9602	5338	7721	3832	4478	4354	4456	6832	8313	4673	6049	5373.44	0.0299	0.012	0.022	0.022	TRUE	0.2252
ENSMUSG00000030000	adducin 2 (beta) [Source:MGI Symbol;Acc:MGI:87919]	Add2	78	142	1.539	0.622	9.04002e-05	0.0109814	80	86	79	45	121	223	126	165	89	82	81	59	136	193	110	129	109.88	0.0357	0.0385	0.037	0.037	TRUE	1.0467
ENSMUSG00000013076	angiomotin-like 1 [Source:MGI Symbol;Acc:MGI:1922973]	Amotl1	4243	6905	1.472	0.558	9.19016e-05	0.0109819	4015	4515	4111	3046	4687	10253	5569	10992	4448	4293	4205	4025	5258	8876	4875	8612	5574.09	0.0483	0.012	0.0308	0.0308	TRUE	0.1379
ENSMUSG00000098973	microRNA 6236 [Source:MGI Symbol;Acc:MGI:5530929]	Mir6236	236	135	0.659	-0.602	9.11967e-05	0.0109819	308	239	196	133	106	155	168	178	341	227	200	176	119	134	147	139	185.54	0.044	0.0274	0.0352	0.0352	TRUE	1.4604
ENSMUSG00000006344	gamma-glutamyltransferase 5 [Source:MGI Symbol;Acc:MGI:1346063]	Ggt5	255	381	1.407	0.493	9.64503e-05	0.0111768	211	258	257	211	333	535	347	490	234	245	263	279	374	463	304	384	318.15	0.0157	0.0208	0.018	0.018	TRUE	0.2754
ENSMUSG00000027074	solute carrier family 43, member 3 [Source:MGI Symbol;Acc:MGI:1931054]	Slc43a3	1258	1853	1.394	0.48	9.6501e-05	0.0111768	1227	1374	1236	834	1480	2468	1638	2783	1359	1306	1264	1102	1660	2137	1434	2180	1555.42	0.0224	0.0133	0.019	0.019	TRUE	0.186
ENSMUSG00000046186	CD109 antigen [Source:MGI Symbol;Acc:MGI:2445221]	Cd109	588	787	1.306	0.385	9.64358e-05	0.0111768	537	642	593	407	701	901	792	1135	595	610	607	538	786	780	693	889	687.34	0.0058	0.0157	0.0097	0.0097	TRUE	0.1134
ENSMUSG00000078137	ankyrin repeat domain 63 [Source:MGI Symbol;Acc:MGI:2686183]	Ankrd63	346	624	1.533	0.616	9.65742e-05	0.0111768	299	371	362	250	327	585	912	1055	331	353	370	330	367	506	798	827	485.36	0.0712	0.0175	0.0436	0.0436	TRUE	0.2022
ENSMUSG00000019929	decorin [Source:MGI Symbol;Acc:MGI:94872]	Dcn	7036	5462	0.79	-0.341	0.000104135	0.0115953	5985	6912	7393	5583	4389	7018	6343	6759	6630	6572	7562	7378	4923	6076	5553	5296	6248.77	0.0063	0.0119	0.0083	0.0083	TRUE	0.0619
ENSMUSG00000020101	V-set immunoregulatory receptor [Source:MGI Symbol;Acc:MGI:1921298]	Vsir	648	436	0.714	-0.486	0.000101019	0.0115953	543	581	665	575	322	467	599	579	602	552	680	760	361	404	524	454	542.2	0.0202	0.0169	0.0188	0.0188	TRUE	0.2196
ENSMUSG00000025993	solute carrier family 40 (iron-regulated transporter), member 1 [Source:MGI Symbol;Acc:MGI:1315204]	Slc40a1	976	608	0.684	-0.547	0.000103242	0.0115953	887	707	1236	745	496	628	837	762	983	672	1264	985	556	544	733	597	791.69	0.0391	0.0152	0.0284	0.0284	TRUE	0.2431
ENSMUSG00000033307	macrophage migration inhibitory factor (glycosylation-inhibiting factor) [Source:MGI Symbol;Acc:MGI:96982]	Mif	2573	4507	1.515	0.6	0.000103582	0.0115953	2376	3916	1783	1600	5131	5504	3824	5307	2632	3723	1824	2114	5756	4765	3348	4158	3540.03	0.0778	0.0123	0.0413	0.0413	TRUE	0.3057
ENSMUSG00000042115	kelch domain containing 8A [Source:MGI Symbol;Acc:MGI:2442630]	Klhdc8a	153	86	0.657	-0.606	0.000103135	0.0115953	174	142	121	122	87	72	116	107	193	135	124	161	98	62	102	84	119.76	0.0335	0.0362	0.0349	0.0349	TRUE	0.569
ENSMUSG00000052373	membrane protein, palmitoylated 3 (MAGUK p55 subfamily member 3) [Source:MGI Symbol;Acc:MGI:1328354]	Mpp3	52	108	1.576	0.656	0.000115622	0.0127775	44	54	57	38	150	107	111	95	49	51	58	50	168	93	97	74	80.14	0.0622	0.0485	0.0556	0.0556	TRUE	2.0111
ENSMUSG00000032860	purinergic receptor P2Y, G-protein coupled 2 [Source:MGI Symbol;Acc:MGI:105107]	P2ry2	193	308	1.45	0.536	0.000122851	0.0134751	170	233	171	142	368	319	317	336	188	222	175	188	413	276	278	263	250.27	0.026	0.0233	0.0246	0.0246	TRUE	0.7964
ENSMUSG00000022096	hairless [Source:MGI Symbol;Acc:MGI:96223]	Hr	130	60	0.631	-0.664	0.000124201	0.0135223	108	120	135	113	22	67	99	89	120	114	138	149	25	58	87	70	95.03	0.1044	0.0427	0.0689	0.0689	TRUE	1.4263
ENSMUSG00000028862	mitogen-activated protein kinase kinase kinase 6 [Source:MGI Symbol;Acc:MGI:1855691]	Map3k6	164	337	1.573	0.654	0.000125247	0.0135359	153	173	154	125	173	633	256	486	169	164	158	165	194	548	224	381	250.46	0.1114	0.0233	0.0656	0.0656	TRUE	0.5899
ENSMUSG00000016921	serine/arginine-rich splicing factor 6 [Source:MGI Symbol;Acc:MGI:1915246]	Srsf6	3001	4456	1.398	0.484	0.000135536	0.014118	2717	3663	2651	2118	3762	5307	3839	7210	3010	3483	2712	2799	4220	4594	3361	5649	3728.46	0.0289	0.0122	0.0212	0.0212	TRUE	0.2753
ENSMUSG00000029309	SPARC-like 1 [Source:MGI Symbol;Acc:MGI:108110]	Sparcl1	5930	8097	1.323	0.404	0.000136397	0.014118	5229	6505	5419	4691	8750	9312	7597	10031	5793	6185	5543	6199	9815	8062	6651	7859	7013.39	0.0142	0.0118	0.0132	0.0132	TRUE	0.2951
ENSMUSG00000029648	FMS-like tyrosine kinase 1 [Source:MGI Symbol;Acc:MGI:95558]	Flt1	2015	2784	1.335	0.416	0.000133213	0.014118	1907	2212	1817	1501	3043	2883	2719	3632	2113	2103	1859	1984	3414	2496	2380	2846	2399.17	0.0151	0.0127	0.0139	0.0139	TRUE	0.3341
ENSMUSG00000051439	CD14 antigen [Source:MGI Symbol;Acc:MGI:88318]	Cd14	28	66	1.59	0.669	0.000135719	0.014118	23	33	27	23	76	82	39	97	25	31	28	30	85	71	34	76	47.66	0.0685	0.0738	0.0711	0.0711	TRUE	0.8738
ENSMUSG00000051495	interferon regulatory factor 2 binding protein 2 [Source:MGI Symbol;Acc:MGI:2443921]	Irf2bp2	1274	1765	1.336	0.418	0.0001339	0.014118	1095	1420	1339	880	1793	2276	1694	2036	1213	1350	1370	1163	2011	1970	1483	1595	1519.46	0.0136	0.0134	0.0138	0.0138	TRUE	0.1377
ENSMUSG00000094910	RIKEN cDNA D430019H16 gene [Source:MGI Symbol;Acc:MGI:2443127]	D430019H16Rik	102	56	0.655	-0.61	0.000135841	0.014118	98	92	85	95	56	48	74	71	109	87	87	126	63	42	65	56	79.16	0.0209	0.0489	0.0353	0.0353	TRUE	0.4422
ENSMUSG00000040675	methylenetetrahydrofolate dehydrogenase (NADP+ dependent) 1-like [Source:MGI Symbol;Acc:MGI:1924836]	Mthfd1l	259	449	1.502	0.587	0.00013858	0.0142437	251	271	237	196	533	621	322	482	278	258	242	259	598	538	282	378	354.03	0.0562	0.0198	0.0381	0.0381	TRUE	0.2041
ENSMUSG00000040441	solute carrier family 26, member 10 [Source:MGI Symbol;Acc:MGI:2143920]	Slc26a10	427	618	1.375	0.459	0.000141472	0.0144399	438	448	417	280	576	592	841	735	485	426	427	370	646	513	736	576	522.31	0.0155	0.0171	0.0167	0.0167	TRUE	0.2639
ENSMUSG00000055044	PDZ and LIM domain 1 (elfin) [Source:MGI Symbol;Acc:MGI:1860611]	Pdlim1	1882	2481	1.288	0.366	0.000144066	0.0146033	1848	2173	1630	1324	2425	2931	2605	3048	2047	2066	1667	1750	2720	2537	2280	2388	2182.09	0.0082	0.0128	0.01	0.01	TRUE	0.0856
ENSMUSG00000057982	zinc finger protein 809 [Source:MGI Symbol;Acc:MGI:2143362]	Zfp809	372	532	1.367	0.451	0.000148208	0.0148188	312	368	430	265	421	736	583	648	346	350	440	350	472	637	510	508	451.64	0.0138	0.018	0.0156	0.0156	TRUE	0.2703
ENSMUSG00000106106	18s RNA, related sequence 5	CT010467.1	39828	26482	0.71	-0.493	0.000148155	0.0148188	47866	43269	35437	21864	22650	31282	32443	31953	53027	41142	36247	28894	25408	27082	28402	25035	33154.4	0.0341	0.0115	0.0231	0.0231	TRUE	0.3627
ENSMUSG00000052632	ArfGAP with SH3 domain, ankyrin repeat and PH domain 2 [Source:MGI Symbol;Acc:MGI:2685438]	Asap2	614	765	1.231	0.3	0.000153648	0.015259	553	668	590	458	664	878	880	1001	613	635	603	605	745	760	770	784	689.52	0	0.0157	0.0052	0.0052	TRUE	0.0053
ENSMUSG00000041046	receptor (calcitonin) activity modifying protein 3 [Source:MGI Symbol;Acc:MGI:1860292]	Ramp3	80	129	1.462	0.548	0.000162556	0.0160352	71	71	91	60	114	127	153	185	79	68	93	79	128	110	134	145	104.41	0.0067	0.0399	0.0229	0.0229	TRUE	0.1885
ENSMUSG00000015468	notch 4 [Source:MGI Symbol;Acc:MGI:107471]	Notch4	960	1236	1.266	0.34	0.000164588	0.0160756	911	1003	865	749	1177	1517	1255	1548	1009	954	885	990	1320	1313	1099	1213	1097.83	0.0045	0.0141	0.0081	0.0081	TRUE	0.0584
ENSMUSG00000028803	NIPA-like domain containing 3 [Source:MGI Symbol;Acc:MGI:1921802]	Nipal3	1038	773	0.766	-0.385	0.000165153	0.0160756	933	909	1134	828	655	890	957	955	1034	864	1160	1094	735	770	838	748	905.42	0.0086	0.0147	0.0111	0.0111	TRUE	0.1341
ENSMUSG00000045441	GPRIN family member 3 [Source:MGI Symbol;Acc:MGI:1924785]	Gprin3	311	202	0.703	-0.508	0.000176377	0.0170552	274	395	259	226	182	184	235	307	304	376	265	299	204	159	206	241	256.55	0.0214	0.023	0.0221	0.0221	TRUE	0.3413
ENSMUSG00000030089	solute carrier family 41, member 3 [Source:MGI Symbol;Acc:MGI:1918949]	Slc41a3	677	914	1.313	0.392	0.000182598	0.0174274	620	665	647	549	877	1173	863	1152	687	632	662	726	984	1015	755	903	795.48	0.0093	0.0152	0.0117	0.0117	TRUE	0.1422
ENSMUSG00000040511	poliovirus receptor [Source:MGI Symbol;Acc:MGI:107741]	Pvr	535	750	1.347	0.43	0.000181945	0.0174274	452	671	465	397	599	859	810	1118	501	638	476	525	672	744	709	876	642.46	0.0139	0.016	0.0147	0.0147	TRUE	0.1985
ENSMUSG00000017861	myeloblastosis oncogene-like 2 [Source:MGI Symbol;Acc:MGI:101785]	Mybl2	130	225	1.494	0.579	0.000187127	0.0177444	128	144	135	78	272	276	182	251	142	137	138	103	305	239	159	197	177.49	0.0439	0.0282	0.0362	0.0362	TRUE	0.3842
ENSMUSG00000032294	pyruvate kinase, muscle [Source:MGI Symbol;Acc:MGI:97591]	Pkm	27566	41827	1.412	0.498	0.000189173	0.0177804	25964	37181	22620	17414	45879	50160	38392	49533	28763	35353	23137	23013	51465	43425	33610	38809	34696.9	0.0388	0.0115	0.0249	0.0249	TRUE	0.3516
ENSMUSG00000115505	predicted gene 9247 [Source:MGI Symbol;Acc:MGI:3648323]	Gm9247	68	134	1.547	0.629	0.000189925	0.0177804	74	104	51	29	130	172	141	152	82	99	52	38	146	149	123	119	101.08	0.0712	0.0408	0.0542	0.0542	TRUE	0.52
ENSMUSG00000006494	pyruvate dehydrogenase kinase, isoenzyme 1 [Source:MGI Symbol;Acc:MGI:1926119]	Pdk1	8222	12816	1.431	0.517	0.000204279	0.0184202	7974	10684	6873	5195	14341	15322	10336	16419	8834	10159	7030	6865	16087	13265	9048	12864	10519	0.0435	0.0117	0.0285	0.0285	TRUE	0.2745
ENSMUSG00000025395	DNA primase, p49 subunit [Source:MGI Symbol;Acc:MGI:97757]	Prim1	261	452	1.494	0.579	0.000198426	0.0184202	262	353	226	141	546	524	380	522	290	336	231	186	612	454	333	409	356.4	0.0617	0.0198	0.04	0.04	TRUE	0.5987
ENSMUSG00000068923	synaptotagmin XI [Source:MGI Symbol;Acc:MGI:1859547]	Syt11	316	214	0.718	-0.478	0.000201818	0.0184202	296	267	333	258	227	249	224	239	328	254	341	341	255	216	196	187	264.61	0.015	0.0226	0.0185	0.0185	TRUE	0.155
ENSMUSG00000078566	BCL2/adenovirus E1B interacting protein 3 [Source:MGI Symbol;Acc:MGI:109326]	Bnip3	1052	2601	1.576	0.656	0.000201453	0.0184202	928	1649	768	625	3180	3468	1721	2972	1028	1568	786	826	3567	3002	1507	2329	1826.52	0.116	0.013	0.0584	0.116	TRUE	0.391
ENSMUSG00000097222	RIKEN cDNA 1010001N08 gene [Source:MGI Symbol;Acc:MGI:1915684]	1010001N08Rik	449	596	1.297	0.375	0.000203097	0.0184202	380	437	463	366	544	720	598	801	421	416	474	484	610	623	524	628	522.3	0.0048	0.0171	0.0099	0.0099	TRUE	0.0666
ENSMUSG00000110580	RIKEN cDNA D830024N08 gene [Source:MGI Symbol;Acc:MGI:2442966]	D830024N08Rik	66	120	1.518	0.603	0.000199278	0.0184202	68	71	51	51	130	148	90	160	75	68	52	67	146	128	79	125	92.56	0.0364	0.0435	0.0399	0.0399	TRUE	0.4408
ENSMUSG00000041936	agrin [Source:MGI Symbol;Acc:MGI:87961]	Agrn	4638	5687	1.214	0.28	0.000210888	0.0189002	4510	4630	4355	3555	5436	6606	6145	7086	4996	4402	4455	4698	6098	5719	5380	5552	5162.44	0.0029	0.012	0.0059	0.0059	TRUE	0.033
ENSMUSG00000022160	methyltransferase like 3 [Source:MGI Symbol;Acc:MGI:1927165]	Mettl3	312	222	0.746	-0.423	0.000213554	0.0190232	304	330	297	220	175	246	258	326	337	314	304	291	196	213	226	255	266.95	0.0039	0.0226	0.0124	0.0124	TRUE	0.0862
ENSMUSG00000024534	synuclein, alpha interacting protein (synphilin) [Source:MGI Symbol;Acc:MGI:1915097]	Sncaip	645	473	0.758	-0.399	0.000227869	0.0192622	600	576	704	489	401	508	613	594	665	548	720	646	450	440	537	465	558.79	0.009	0.0167	0.0123	0.0123	TRUE	0.1024
ENSMUSG00000025278	filamin, beta [Source:MGI Symbol;Acc:MGI:2446089]	Flnb	2040	2790	1.322	0.403	0.000227449	0.0192622	1830	2270	1886	1547	3140	3048	2855	3191	2027	2158	1929	2044	3522	2639	2499	2500	2414.97	0.0161	0.0127	0.014	0.014	TRUE	0.4398
ENSMUSG00000030110	ret proto-oncogene [Source:MGI Symbol;Acc:MGI:97902]	Ret	104	54	0.653	-0.614	0.000221714	0.0192622	107	74	92	101	42	53	77	74	119	70	94	133	47	46	67	58	79.36	0.0434	0.0489	0.0461	0.0461	TRUE	0.28
ENSMUSG00000031939	TATA-box binding protein associated factor, RNA polymerase I, D [Source:MGI Symbol;Acc:MGI:1922566]	Taf1d	374	488	1.281	0.357	0.000225124	0.0192622	320	382	383	292	395	602	558	640	355	363	392	386	443	521	488	501	431.19	0.0011	0.0183	0.0083	0.0083	TRUE	0.0352
ENSMUSG00000033082	C-type lectin domain family 1, member a [Source:MGI Symbol;Acc:MGI:2444151]	Clec1a	506	738	1.38	0.464	0.00022077	0.0192622	482	572	491	336	512	1017	763	1061	534	544	502	444	574	880	668	831	622.27	0.0218	0.0162	0.0193	0.0193	TRUE	0.197
ENSMUSG00000043460	leucine rich repeat and fibronectin type III, extracellular 2 [Source:MGI Symbol;Acc:MGI:3608416]	Elfn2	66	30	0.64	-0.643	0.000224173	0.0192622	49	55	75	61	24	21	43	49	54	52	77	81	27	18	38	38	48.13	0.0541	0.0731	0.0643	0.0643	TRUE	0.4629
ENSMUSG00000048485	zinc finger and BTB domain containing 8b [Source:MGI Symbol;Acc:MGI:2387181]	Zbtb8b	47	107	1.567	0.648	0.00022326	0.0192622	41	65	50	23	91	201	94	89	45	62	51	30	102	174	82	70	77.11	0.1129	0.0499	0.081	0.081	TRUE	2.0161
ENSMUSG00000050511	opioid receptor, delta 1 [Source:MGI Symbol;Acc:MGI:97438]	Oprd1	37	14	0.638	-0.649	0.000228033	0.0192622	32	28	32	41	15	10	21	15	35	27	33	54	17	9	18	12	25.58	0.056	0.1276	0.0944	0.0944	TRUE	1.6225
ENSMUSG00000101939	predicted gene 28438 [Source:MGI Symbol;Acc:MGI:5579144]	Gm28438	22	66	1.562	0.644	0.000218776	0.0192622	8	38	21	15	97	44	79	59	9	36	21	20	109	38	69	46	43.57	0.2156	0.0796	0.141	0.141	TRUE	1.1542
ENSMUSG00000006154	EPS8-like 1 [Source:MGI Symbol;Acc:MGI:1914675]	Eps8l1	100	40	0.637	-0.65	0.000232327	0.0192923	43	100	103	115	38	44	66	27	48	95	105	152	43	38	58	21	69.96	0.1662	0.0539	0.1062	0.1062	TRUE	0.3136
ENSMUSG00000016458	Wilms tumor 1 homolog [Source:MGI Symbol;Acc:MGI:98968]	Wt1	244	383	1.433	0.519	0.000231556	0.0192923	215	301	219	171	461	355	425	429	238	286	224	226	517	307	372	336	313.38	0.0322	0.0209	0.0264	0.0264	TRUE	0.8464
ENSMUSG00000027452	acyl-CoA synthetase short-chain family member 1 [Source:MGI Symbol;Acc:MGI:1915988]	Acss1	818	1103	1.309	0.388	0.000230839	0.0192923	737	998	671	621	1014	1377	1143	1381	816	949	686	821	1137	1192	1001	1082	960.58	0.0099	0.0145	0.0121	0.0121	TRUE	0.1648
ENSMUSG00000069919	hemoglobin alpha, adult chain 1 [Source:MGI Symbol;Acc:MGI:96015]	Hba-a1	14090	6054	0.639	-0.647	0.000240085	0.0198245	20804	11150	13103	7043	5623	7936	6766	6531	23047	10602	13402	9308	6308	6870	5923	5117	10072.1	0.1044	0.0117	0.048	0.1044	TRUE	2.4003
ENSMUSG00000042761	melanocortin 2 receptor accessory protein 2 [Source:MGI Symbol;Acc:MGI:3609239]	Mrap2	35	103	1.557	0.639	0.000246319	0.0202256	16	51	37	27	36	157	73	220	18	48	38	36	40	136	64	172	69.04	0.2636	0.0544	0.1501	0.1501	TRUE	0.3228
ENSMUSG00000022103	glial cell line derived neurotrophic factor family receptor alpha 2 [Source:MGI Symbol;Acc:MGI:1195462]	Gfra2	135	80	0.681	-0.554	0.000271458	0.0220436	144	111	124	112	69	74	104	115	160	106	127	148	77	64	91	90	107.82	0.0207	0.039	0.0297	0.0297	TRUE	0.3033
ENSMUSG00000037679	inverted formin, FH2 and WH2 domain containing [Source:MGI Symbol;Acc:MGI:1917685]	Inf2	472	647	1.323	0.404	0.000270024	0.0220436	427	535	390	385	564	836	639	857	473	509	399	509	633	724	559	671	559.59	0.0104	0.0167	0.0131	0.0131	TRUE	0.1555
ENSMUSG00000073600	proline rich basic protein 1 [Source:MGI Symbol;Acc:MGI:2686460]	Prob1	1081	801	0.764	-0.388	0.000273506	0.0220878	904	1010	1093	943	660	835	1007	1096	1001	960	1118	1246	740	723	882	859	941.19	0.0107	0.0146	0.0124	0.0124	TRUE	0.153
ENSMUSG00000024222	FK506 binding protein 5 [Source:MGI Symbol;Acc:MGI:104670]	Fkbp5	826	2270	1.556	0.638	0.000278759	0.0223891	733	990	788	563	1195	4315	1351	3597	812	941	806	744	1341	3736	1183	2818	1547.56	0.1494	0.0133	0.0739	0.1494	TRUE	0.5142
ENSMUSG00000025075	hyaluronic acid binding protein 2 [Source:MGI Symbol;Acc:MGI:1196378]	Habp2	23	49	1.548	0.631	0.000291911	0.02313	20	28	20	17	60	53	46	56	22	27	20	22	67	46	40	44	36.13	0	0.0936	0.0553	0.0553	TRUE	0.979
ENSMUSG00000039116	adhesion G protein-coupled receptor G6 [Source:MGI Symbol;Acc:MGI:1916151]	Adgrg6	1030	1306	1.247	0.318	0.000294278	0.02313	957	1167	994	706	1268	1400	1471	1663	1060	1110	1017	933	1422	1212	1288	1303	1168.08	0.0037	0.014	0.0076	0.0076	TRUE	0.0539
ENSMUSG00000070570	solute carrier family 17 (sodium-dependent inorganic phosphate cotransporter), member 7 [Source:MGI Symbol;Acc:MGI:1920211]	Slc17a7	794	563	0.741	-0.433	0.000294078	0.02313	845	791	723	566	527	651	741	570	936	752	740	748	591	564	649	447	678.22	0.0165	0.0158	0.0167	0.0167	TRUE	0.2743
ENSMUSG00000082454	predicted gene 12183 [Source:MGI Symbol;Acc:MGI:3652175]	Gm12183	667	876	1.283	0.36	0.000291281	0.02313	533	740	649	537	820	1006	876	1210	590	704	664	710	920	871	767	948	771.66	0.0065	0.0153	0.01	0.01	TRUE	0.0835
ENSMUSG00000037358	RIKEN cDNA 4930578C19 gene [Source:MGI Symbol;Acc:MGI:1923155]	4930578C19Rik	116	70	0.685	-0.547	0.000299942	0.0234497	116	108	120	82	46	80	87	104	129	103	123	108	52	69	76	81	92.6	0.0088	0.0435	0.0272	0.0272	TRUE	0.3427
ENSMUSG00000052040	Kruppel-like factor 13 [Source:MGI Symbol;Acc:MGI:1354948]	Klf13	2217	2918	1.284	0.361	0.000306472	0.0238335	1831	2228	2598	1563	2763	3538	3242	3410	2028	2118	2657	2066	3099	3063	2838	2672	2567.76	0.0107	0.0126	0.0111	0.0111	TRUE	0.186
ENSMUSG00000025372	brain-specific angiogenesis inhibitor 1-associated protein 2 [Source:MGI Symbol;Acc:MGI:2137336]	Baiap2	215	422	1.53	0.614	0.000311251	0.0240622	186	218	226	163	246	863	315	495	206	207	231	215	276	747	276	388	318.32	0.1178	0.0208	0.0662	0.0662	TRUE	3.8136
ENSMUSG00000032898	F-box protein 21 [Source:MGI Symbol;Acc:MGI:1924223]	Fbxo21	2947	2208	0.77	-0.376	0.000314325	0.0240622	2757	2933	3052	2137	1897	2105	2993	2884	3054	2789	3122	2824	2128	1822	2620	2260	2577.38	0.0123	0.0126	0.0125	0.0125	TRUE	0.1911
ENSMUSG00000063229	lactate dehydrogenase A [Source:MGI Symbol;Acc:MGI:96759]	Ldha	29520	49158	1.466	0.551	0.000312707	0.0240622	32562	39571	21383	17034	57550	56881	40185	60818	36073	37625	21872	22511	64557	49243	35179	47651	39338.9	0.0713	0.0115	0.04	0.04	TRUE	0.3299
ENSMUSG00000004043	signal transducer and activator of transcription 5A [Source:MGI Symbol;Acc:MGI:103036]	Stat5a	653	372	0.671	-0.576	0.000316041	0.0240682	492	574	799	533	251	292	621	523	545	546	817	704	282	253	544	410	512.53	0.082	0.0172	0.0466	0.0466	TRUE	0.6975
ENSMUSG00000005800	matrix metallopeptidase 8 [Source:MGI Symbol;Acc:MGI:1202395]	Mmp8	13	35	1.548	0.631	0.000319908	0.0242372	11	9	13	13	25	53	24	59	12	9	13	17	28	46	21	46	24.05	0.0795	0.1349	0.1076	0.1076	TRUE	0.3721
ENSMUSG00000022788	FYVE, RhoGEF and PH domain containing 4 [Source:MGI Symbol;Acc:MGI:2183747]	Fgd4	2106	1499	0.744	-0.426	0.000331656	0.0248549	1985	1828	2374	1557	1350	1525	2085	1708	2199	1738	2428	2058	1514	1320	1825	1338	1802.64	0.0208	0.0131	0.0173	0.0173	TRUE	0.1992
ENSMUSG00000025403	serine hydroxymethyltransferase 2 (mitochondrial) [Source:MGI Symbol;Acc:MGI:1277989]	Shmt2	1799	2741	1.408	0.494	0.000333135	0.0248549	1923	2169	1406	1185	2899	3516	2278	3414	2130	2062	1438	1566	3252	3044	1994	2675	2270.23	0.0384	0.0127	0.027	0.027	TRUE	0.3282
ENSMUSG00000030871	glutamyl-tRNA synthetase 2, mitochondrial [Source:MGI Symbol;Acc:MGI:1914667]	Ears2	1185	1758	1.388	0.474	0.000329936	0.0248549	1204	1373	1062	767	1511	2616	1516	2227	1334	1305	1086	1014	1695	2265	1327	1745	1471.36	0.0321	0.0134	0.0234	0.0234	TRUE	0.3663
ENSMUSG00000039763	DnaJ heat shock protein family (Hsp40) member C28 [Source:MGI Symbol;Acc:MGI:2181053]	Dnajc28	798	530	0.715	-0.485	0.000336131	0.0248602	702	633	980	614	408	564	743	668	778	602	1002	811	458	488	650	523	664.14	0.0318	0.0159	0.0245	0.0245	TRUE	0.2583
ENSMUSG00000070867	TraB domain containing 2B [Source:MGI Symbol;Acc:MGI:3650152]	Trabd2b	1816	2604	1.362	0.445	0.000336588	0.0248602	1575	2182	1537	1415	2095	3616	2319	3707	1745	2075	1572	1870	2350	3130	2030	2904	2209.59	0.0249	0.0128	0.0198	0.0198	TRUE	0.1929
ENSMUSG00000041959	S100 calcium binding protein A10 (calpactin) [Source:MGI Symbol;Acc:MGI:1339468]	S100a10	1182	1771	1.395	0.48	0.000343783	0.0252646	1156	1522	983	754	1773	2324	1499	2259	1281	1447	1005	996	1989	2012	1312	1770	1476.59	0.0332	0.0134	0.0247	0.0247	TRUE	0.2979
ENSMUSG00000001300	ephrin B2 [Source:MGI Symbol;Acc:MGI:105097]	Efnb2	1366	1700	1.228	0.296	0.000352019	0.0255121	1273	1564	1296	940	1498	1953	1861	2299	1410	1487	1326	1242	1680	1691	1629	1801	1533.35	0.003	0.0134	0.0068	0.0068	TRUE	0.0497
ENSMUSG00000031762	metallothionein 2 [Source:MGI Symbol;Acc:MGI:97172]	Mt2	50	102	1.535	0.618	0.000352354	0.0255121	44	64	44	34	77	154	65	170	49	61	45	45	86	133	57	133	76.17	0.0809	0.0504	0.0659	0.0659	TRUE	0.2968
ENSMUSG00000114892	predicted gene 5463 [Source:MGI Symbol;Acc:MGI:3779490]	Gm5463	137	83	0.688	-0.54	0.000352358	0.0255121	127	160	122	99	61	76	118	123	141	152	125	131	68	66	103	96	110.29	0.0188	0.0384	0.0288	0.0288	TRUE	0.3148
ENSMUSG00000038412	HIG1 domain family, member 1A [Source:MGI Symbol;Acc:MGI:1930666]	Higd1a	2338	3162	1.309	0.389	0.000361059	0.0260139	2069	2940	2179	1539	3260	3285	3384	4065	2292	2795	2229	2034	3657	2844	2962	3185	2749.8	0.0156	0.0125	0.0139	0.0139	TRUE	0.1719
ENSMUSG00000022075	Rho-related BTB domain containing 2 [Source:MGI Symbol;Acc:MGI:2180557]	Rhobtb2	1091	829	0.778	-0.362	0.000367769	0.0262446	985	1143	1000	881	816	814	1047	993	1091	1087	1023	1164	915	705	917	778	959.97	0.008	0.0145	0.0109	0.0109	TRUE	0.139
ENSMUSG00000056313	transcriptional and immune response regulator [Source:MGI Symbol;Acc:MGI:1916318]	Tcim	614	784	1.252	0.324	0.000367831	0.0262446	536	695	625	427	717	932	818	1033	594	661	639	564	804	807	716	809	699.35	0.0027	0.0157	0.0078	0.0078	TRUE	0.0413
ENSMUSG00000114902	predicted gene 4118 [Source:MGI Symbol;Acc:MGI:3782294]	Gm4118	68	36	0.662	-0.594	0.000371981	0.0264124	67	56	75	50	34	34	51	42	74	53	77	66	38	29	45	33	51.92	0.0115	0.0686	0.0408	0.0408	TRUE	0.2821
ENSMUSG00000032231	annexin A2 [Source:MGI Symbol;Acc:MGI:88246]	Anxa2	4648	7056	1.404	0.489	0.000379936	0.0267192	4752	5897	3745	2943	7449	9018	5797	8915	5264	5607	3831	3889	8356	7807	5075	6985	5851.77	0.0401	0.0119	0.0274	0.0274	TRUE	0.3537
ENSMUSG00000052305	hemoglobin, beta adult s chain [Source:MGI Symbol;Acc:MGI:5474852]	Hbb-bs	22384	10188	0.649	-0.624	0.000379709	0.0267192	32544	18825	19341	11955	10326	13132	10811	10637	36053	17899	19783	15799	11583	11369	9464	8334	16285.6	0.0971	0.0116	0.0448	0.0971	TRUE	4.4261
ENSMUSG00000009654	oncoprotein induced transcript 3 [Source:MGI Symbol;Acc:MGI:1201782]	Oit3	184	348	1.512	0.597	0.000393106	0.0275137	227	234	112	111	365	401	242	541	251	222	115	147	409	347	212	424	265.94	0.1039	0.0226	0.0603	0.0603	TRUE	0.5708
ENSMUSG00000037490	solute carrier family 2 (facilitated glucose transporter), member 12 [Source:MGI Symbol;Acc:MGI:3052471]	Slc2a12	615	462	0.773	-0.371	0.000402445	0.0280338	558	595	686	435	371	582	557	564	618	566	702	575	416	504	488	442	538.75	0.0069	0.0169	0.0111	0.0111	TRUE	0.1319
ENSMUSG00000033960	junctional cadherin 5 associated [Source:MGI Symbol;Acc:MGI:2685174]	Jcad	2464	3099	1.239	0.309	0.000405907	0.0281416	2488	2423	2365	1799	2761	3908	3227	3947	2756	2304	2419	2377	3097	3383	2825	3092	2781.82	0.0055	0.0125	0.0081	0.0081	TRUE	0.0666
ENSMUSG00000074064	malonyl-CoA decarboxylase [Source:MGI Symbol;Acc:MGI:1928485]	Mlycd	3164	1970	0.695	-0.526	0.000411293	0.0283812	2644	3115	3324	2547	1189	1794	3257	2731	2929	2962	3400	3366	1334	1553	2851	2140	2566.84	0.0621	0.0126	0.0356	0.0356	TRUE	0.6118
ENSMUSG00000086324	predicted gene 15564 [Source:MGI Symbol;Acc:MGI:3783013]	Gm15564	3092	2252	0.756	-0.403	0.000420534	0.0287488	3152	3730	2791	1873	1852	2619	2906	2703	3492	3547	2855	2475	2078	2267	2544	2118	2671.89	0.0179	0.0125	0.0158	0.0158	TRUE	0.186
ENSMUSG00000086451	RIKEN cDNA 4933431K23 gene [Source:MGI Symbol;Acc:MGI:1921725]	4933431K23Rik	173	108	0.699	-0.518	0.000420331	0.0287488	140	210	136	149	75	133	125	159	155	200	139	197	84	115	109	125	140.51	0.0214	0.0326	0.0269	0.0269	TRUE	0.2908
ENSMUSG00000035202	leucyl-tRNA synthetase, mitochondrial [Source:MGI Symbol;Acc:MGI:2142973]	Lars2	17358	12684	0.758	-0.4	0.000422658	0.0287603	18106	20771	15399	10497	10300	15094	15875	15594	20058	19750	15751	13872	11554	13067	13897	12218	15021	0.0185	0.0116	0.0158	0.0158	TRUE	0.192
ENSMUSG00000019987	arginase, liver [Source:MGI Symbol;Acc:MGI:88070]	Arg1	4	38	1.41	0.496	0.000427403	0.0289492	12	2	2	1	19	106	11	40	13	2	2	1	21	92	10	31	21.58	0.8233	0.1491	0.4321	0.4321	TRUE	3.3215
ENSMUSG00000030433	SH3-binding domain kinase family, member 2 [Source:MGI Symbol;Acc:MGI:2685925]	Sbk2	576	323	0.671	-0.575	0.000439329	0.0296205	456	376	632	602	343	290	468	314	505	358	646	796	385	251	410	246	449.53	0.0858	0.018	0.0518	0.0518	TRUE	0.232
ENSMUSG00000041797	ATP-binding cassette, sub-family A (ABC1), member 9 [Source:MGI Symbol;Acc:MGI:2386796]	Abca9	653	461	0.743	-0.429	0.00044258	0.0297034	510	613	747	529	330	554	568	636	565	583	764	699	370	480	497	498	557.04	0.0181	0.0168	0.0175	0.0175	TRUE	0.24
ENSMUSG00000025283	spermidine/spermine N1-acetyl transferase 1 [Source:MGI Symbol;Acc:MGI:98233]	Sat1	626	870	1.332	0.413	0.000446717	0.0298448	503	647	633	519	950	1033	909	926	557	615	647	686	1066	894	796	726	748.38	0.0163	0.0154	0.0161	0.0161	TRUE	0.3311
ENSMUSG00000032688	MALT1 paracaspase [Source:MGI Symbol;Acc:MGI:2445027]	Malt1	426	649	1.404	0.49	0.000452047	0.0299288	359	424	452	332	821	654	603	742	398	403	462	439	921	566	528	581	537.29	0.0357	0.017	0.0268	0.0268	TRUE	1.1917
ENSMUSG00000059213	dendrin [Source:MGI Symbol;Acc:MGI:108101]	Ddn	40	112	1.529	0.612	0.000451083	0.0299288	24	77	17	32	163	142	84	84	27	73	17	42	183	123	74	66	75.58	0.2679	0.0507	0.1473	0.1473	TRUE	0.993
ENSMUSG00000116165	pyridoxal (pyridoxine, vitamin B6) phosphatase [Source:MGI Symbol;Acc:MGI:1919282]	Pdxp	114	215	1.503	0.588	0.000465636	0.0306902	97	159	112	64	299	219	214	190	107	151	115	85	335	190	187	149	164.87	0.0854	0.0294	0.0569	0.0569	TRUE	2.142
ENSMUSG00000056671	PRELI domain containing 2 [Source:MGI Symbol;Acc:MGI:1924869]	Prelid2	242	410	1.466	0.551	0.000470146	0.0308491	258	304	185	153	488	525	311	469	286	289	189	202	547	455	272	367	325.99	0.0646	0.0205	0.0422	0.0422	TRUE	0.2252
ENSMUSG00000030695	aldolase A, fructose-bisphosphate [Source:MGI Symbol;Acc:MGI:87994]	Aldoa	43600	61581	1.346	0.428	0.000482145	0.0314959	42045	53956	35510	30416	67172	71054	56542	76530	46578	51303	36321	40196	75351	61513	49499	59961	52590.3	0.0265	0.0115	0.0195	0.0195	TRUE	0.3339
ENSMUSG00000030159	C-type lectin domain family 1, member b [Source:MGI Symbol;Acc:MGI:1913287]	Clec1b	46	80	1.482	0.568	0.000491151	0.0319422	30	47	52	39	64	81	98	120	33	45	53	52	72	70	86	94	63.05	0.0114	0.0585	0.0362	0.0362	TRUE	0.4125
ENSMUSG00000058704	mediator of cell motility 1 [Source:MGI Symbol;Acc:MGI:1924140]	Memo1	1126	1378	1.21	0.274	0.000493618	0.0319612	1016	1229	1122	803	1283	1663	1472	1713	1126	1169	1148	1061	1439	1440	1289	1342	1251.58	0.0016	0.0138	0.0058	0.0058	TRUE	0.0204
ENSMUSG00000040289	hairy/enhancer-of-split related with YRPW motif 1 [Source:MGI Symbol;Acc:MGI:1341800]	Hey1	467	666	1.352	0.435	0.000500723	0.032279	436	587	347	357	678	784	707	771	483	558	355	472	761	679	619	604	566.27	0.0194	0.0167	0.0188	0.0188	TRUE	0.3618
ENSMUSG00000022041	cholinergic receptor, nicotinic, alpha polypeptide 2 (neuronal) [Source:MGI Symbol;Acc:MGI:87886]	Chrna2	34	7	0.684	-0.548	0.0005102	0.0327464	23	11	36	47	1	9	13	12	25	10	37	62	1	8	11	9	20.57	0.411	0.1558	0.2618	0.2618	TRUE	0.6619
ENSMUSG00000001946	endothelial cell-specific adhesion molecule [Source:MGI Symbol;Acc:MGI:1916774]	Esam	1791	2183	1.207	0.271	0.000515314	0.0329308	1669	1934	1637	1364	1922	2708	2310	2821	1849	1839	1674	1803	2156	2344	2022	2210	1987.22	0.0025	0.0129	0.006	0.006	TRUE	0.0346
ENSMUSG00000031765	metallothionein 1 [Source:MGI Symbol;Acc:MGI:97171]	Mt1	1261	2044	1.44	0.526	0.000521122	0.0331578	914	1794	917	1049	1896	2906	1630	2686	1013	1706	938	1386	2127	2516	1427	2104	1652.08	0.0635	0.0132	0.0381	0.0381	TRUE	0.3761
ENSMUSG00000033880	lectin, galactoside-binding, soluble, 3 binding protein [Source:MGI Symbol;Acc:MGI:99554]	Lgals3bp	597	816	1.316	0.396	0.00053707	0.0338792	561	608	545	479	784	1122	778	936	621	578	557	633	879	971	681	733	706.91	0.0142	0.0156	0.0148	0.0148	TRUE	0.2451
ENSMUSG00000035863	paralemmin [Source:MGI Symbol;Acc:MGI:1261814]	Palm	1334	1640	1.215	0.281	0.000537003	0.0338792	1195	1364	1237	1096	1581	1790	1846	2065	1324	1297	1265	1448	1774	1550	1616	1618	1486.45	0.0026	0.0134	0.0064	0.0064	TRUE	0.0415
ENSMUSG00000028270	guanylate binding protein 2 [Source:MGI Symbol;Acc:MGI:102772]	Gbp2	188	127	0.722	-0.469	0.000563358	0.0351113	180	170	211	134	104	164	159	139	199	162	216	177	117	142	139	109	157.59	0.0109	0.0303	0.02	0.02	TRUE	0.1717
ENSMUSG00000028369	sushi, von Willebrand factor type A, EGF and pentraxin domain containing 1 [Source:MGI Symbol;Acc:MGI:1928849]	Svep1	530	410	0.792	-0.336	0.000566135	0.0351113	492	499	528	423	333	479	479	551	545	474	540	559	374	415	419	432	469.73	0.0023	0.0177	0.0087	0.0087	TRUE	0.0488
ENSMUSG00000033910	guanylate cyclase 1, soluble, alpha 1 [Source:MGI Symbol;Acc:MGI:1926562]	Gucy1a1	2207	1665	0.777	-0.365	0.000566156	0.0351113	2023	2196	2151	1739	1178	2071	2183	2088	2241	2088	2200	2298	1321	1793	1911	1636	1936.1	0.0119	0.013	0.0128	0.0128	TRUE	0.2558
ENSMUSG00000059003	glutamate receptor, ionotropic, NMDA2A (epsilon 1) [Source:MGI Symbol;Acc:MGI:95820]	Grin2a	24	51	1.522	0.606	0.000562087	0.0351113	31	21	15	19	40	68	45	76	34	20	15	25	45	59	39	60	37.18	0.0393	0.0913	0.0679	0.0679	TRUE	0.6314
ENSMUSG00000024843	choline kinase alpha [Source:MGI Symbol;Acc:MGI:107760]	Chka	413	557	1.305	0.384	0.000573621	0.0354247	369	468	378	311	495	768	551	673	409	445	387	411	555	665	482	527	485.15	0.0098	0.0175	0.013	0.013	TRUE	0.2429
ENSMUSG00000000078	Kruppel-like factor 6 [Source:MGI Symbol;Acc:MGI:1346318]	Klf6	2202	3673	1.453	0.539	0.000578365	0.0355683	2054	2482	2111	1525	4684	5145	2557	3504	2275	2360	2159	2015	5254	4454	2238	2745	2937.79	0.0763	0.0124	0.0437	0.0437	TRUE	0.2228
ENSMUSG00000033581	insulin-like growth factor 2 mRNA binding protein 2 [Source:MGI Symbol;Acc:MGI:1890358]	Igf2bp2	934	1313	1.339	0.422	0.000588195	0.036022	946	1113	823	596	1154	1710	1190	1831	1048	1058	842	788	1295	1480	1042	1435	1123.37	0.0212	0.0141	0.0186	0.0186	TRUE	0.1932
ENSMUSG00000027397	solute carrier family 20, member 1 [Source:MGI Symbol;Acc:MGI:108392]	Slc20a1	430	662	1.407	0.492	0.000592192	0.0361163	384	511	371	324	779	546	639	947	425	486	379	428	874	473	559	742	545.86	0.0397	0.0169	0.0295	0.0295	TRUE	0.252
ENSMUSG00000070639	leucine rich repeat containing 8 family, member B [Source:MGI Symbol;Acc:MGI:2141353]	Lrrc8b	814	1066	1.276	0.352	0.000598736	0.0363646	757	931	773	559	1078	1205	1041	1403	839	885	791	739	1209	1043	911	1099	939.53	0.0083	0.0146	0.0112	0.0112	TRUE	0.1173
ENSMUSG00000032024	CXADR-like membrane protein [Source:MGI Symbol;Acc:MGI:1918816]	Clmp	266	189	0.747	-0.421	0.000616022	0.0372604	263	243	252	214	189	190	230	229	291	231	258	283	212	164	201	179	227.53	0.0073	0.0245	0.0152	0.0152	TRUE	0.115
ENSMUSG00000034271	Jun dimerization protein 2 [Source:MGI Symbol;Acc:MGI:1932093]	Jdp2	170	295	1.468	0.554	0.000620214	0.0373602	162	177	174	116	350	435	259	233	179	168	178	153	393	377	227	183	232.19	0.0691	0.0242	0.0466	0.0466	TRUE	0.1773
ENSMUSG00000048814	LON peptidase N-terminal domain and ring finger 2 [Source:MGI Symbol;Acc:MGI:1920209]	Lonrf2	211	117	0.675	-0.567	0.000627801	0.0376629	211	182	202	174	83	84	206	156	234	173	207	230	93	73	180	122	163.97	0.0766	0.0295	0.0521	0.0521	TRUE	0.8672
ENSMUSG00000026360	regulator of G-protein signaling 2 [Source:MGI Symbol;Acc:MGI:1098271]	Rgs2	879	1289	1.372	0.456	0.00065822	0.0393273	781	965	714	760	1193	1905	1088	1555	865	918	730	1004	1338	1649	952	1218	1084.47	0.0323	0.0142	0.0243	0.0243	TRUE	0.2656
ENSMUSG00000009876	cytochrome c oxidase subunit 4I2 [Source:MGI Symbol;Acc:MGI:2135755]	Cox4i2	116	194	1.451	0.537	0.000665303	0.0394348	126	126	89	84	237	235	175	194	140	120	91	111	266	203	153	152	154.49	0.0465	0.0307	0.0387	0.0387	TRUE	0.9229
ENSMUSG00000027360	histidine decarboxylase [Source:MGI Symbol;Acc:MGI:96062]	Hdc	179	278	1.412	0.497	0.000665384	0.0394348	172	152	215	121	177	363	344	378	191	145	220	160	199	314	301	296	228.13	0.0335	0.0244	0.029	0.029	TRUE	0.309
ENSMUSG00000002504	solute carrier family 9 (sodium/hydrogen exchanger), member 3 regulator 2 [Source:MGI Symbol;Acc:MGI:1890662]	Slc9a3r2	1589	2145	1.304	0.383	0.00067724	0.0399762	1528	1796	1368	1178	1596	2845	2189	3076	1693	1708	1399	1557	1790	2463	1916	2410	1867.02	0.016	0.013	0.0151	0.0151	TRUE	0.1547
ENSMUSG00000006678	polymerase (DNA directed), alpha 1 [Source:MGI Symbol;Acc:MGI:99660]	Pola1	534	742	1.327	0.408	0.000685862	0.0403232	534	587	525	341	791	872	687	926	592	558	537	451	887	755	601	726	638.32	0.0167	0.0161	0.0169	0.0169	TRUE	0.2404
ENSMUSG00000022018	regulator of cell cycle [Source:MGI Symbol;Acc:MGI:1913464]	Rgcc	278	170	0.695	-0.524	0.00069629	0.0404894	235	216	285	268	116	175	262	213	260	205	292	354	130	152	229	167	223.66	0.0504	0.0247	0.0372	0.0372	TRUE	0.282
ENSMUSG00000029922	makorin, ring finger protein, 1 [Source:MGI Symbol;Acc:MGI:1859353]	Mkrn1	1380	1036	0.774	-0.369	0.000696953	0.0404894	1350	1274	1448	1009	837	1445	1133	1229	1496	1211	1481	1333	939	1251	992	963	1208.26	0.0134	0.0139	0.0134	0.0134	TRUE	0.1944
ENSMUSG00000030655	SMG1 homolog, phosphatidylinositol 3-kinase-related kinase (C. elegans) [Source:MGI Symbol;Acc:MGI:1919742]	Smg1	3290	4144	1.239	0.309	0.000696845	0.0404894	3059	3187	3311	2539	3272	5464	4504	5404	3389	3030	3387	3355	3670	4730	3943	4234	3717.36	0.007	0.0122	0.009	0.009	TRUE	0.1255
ENSMUSG00000015354	procollagen C-endopeptidase enhancer 2 [Source:MGI Symbol;Acc:MGI:1923727]	Pcolce2	110	65	0.69	-0.536	0.000711802	0.0411892	101	91	110	96	56	59	97	79	112	87	113	127	63	51	85	62	87.31	0.0231	0.0454	0.0343	0.0343	TRUE	0.3254
ENSMUSG00000050010	shisa family member 3 [Source:MGI Symbol;Acc:MGI:3041225]	Shisa3	46	85	1.486	0.571	0.000726472	0.0418733	48	56	36	31	74	135	69	104	53	53	37	41	83	117	60	81	65.75	0.0429	0.0566	0.0496	0.0496	TRUE	0.5843
ENSMUSG00000003955	family with sequence similarity 162, member A [Source:MGI Symbol;Acc:MGI:1917436]	Fam162a	2461	4014	1.436	0.522	0.00073807	0.0422107	2515	3570	1727	1436	4606	4827	3344	4828	2786	3394	1766	1898	5167	4179	2927	3783	3237.59	0.0752	0.0123	0.0416	0.0416	TRUE	0.2958
ENSMUSG00000085272	SH3 domain binding kinase family, member 3 [Source:MGI Symbol;Acc:MGI:2685924]	Sbk3	1014	608	0.691	-0.533	0.000735947	0.0422107	969	664	1090	935	514	555	992	646	1073	631	1115	1236	577	480	868	506	810.88	0.0752	0.0151	0.0445	0.0445	TRUE	0.6044
ENSMUSG00000021108	protein kinase C, eta [Source:MGI Symbol;Acc:MGI:97600]	Prkch	737	962	1.271	0.346	0.000749336	0.0425241	628	808	723	563	1032	1038	1036	1126	696	768	740	744	1158	899	907	882	849.12	0.0086	0.0149	0.0111	0.0111	TRUE	0.254
ENSMUSG00000056069	OTU deubiquitinase with linear linkage specificity like [Source:MGI Symbol;Acc:MGI:2687281]	Otulinl	56	29	0.67	-0.577	0.000747121	0.0425241	50	54	50	49	21	26	44	40	55	51	51	65	24	23	39	31	42.32	0.0049	0.0816	0.0478	0.0478	TRUE	0.3634
ENSMUSG00000046223	plasminogen activator, urokinase receptor [Source:MGI Symbol;Acc:MGI:97612]	Plaur	129	221	1.459	0.545	0.000752488	0.0425387	141	147	85	100	218	211	184	375	156	140	87	132	245	183	161	294	174.65	0.0616	0.0284	0.0448	0.0448	TRUE	0.386
ENSMUSG00000029328	heterogeneous nuclear ribonucleoprotein D-like [Source:MGI Symbol;Acc:MGI:1355299]	Hnrnpdl	2917	3732	1.254	0.326	0.000761423	0.0426812	2513	3399	2621	2249	3424	4819	3656	4739	2784	3232	2681	2972	3841	4172	3201	3713	3324.41	0.0089	0.0123	0.0104	0.0104	TRUE	0.0988
ENSMUSG00000034118	protein-tyrosine sulfotransferase 1 [Source:MGI Symbol;Acc:MGI:1298231]	Tpst1	461	315	0.731	-0.452	0.00076372	0.0426812	416	412	504	359	278	266	441	423	461	392	516	474	312	230	386	331	387.77	0.0262	0.0191	0.0228	0.0228	TRUE	0.4522
ENSMUSG00000050312	NOL1/NOP2/Sun domain family member 3 [Source:MGI Symbol;Acc:MGI:2146565]	Nsun3	348	246	0.745	-0.425	0.000759014	0.0426812	275	340	402	267	182	287	328	310	305	323	411	353	204	248	287	243	296.83	0.0146	0.0214	0.0178	0.0178	TRUE	0.2363
ENSMUSG00000029101	regulator of G-protein signaling 12 [Source:MGI Symbol;Acc:MGI:1918979]	Rgs12	2491	1912	0.787	-0.346	0.000768543	0.0427881	2107	2363	2650	2022	1742	1900	2514	2356	2334	2247	2711	2672	1954	1645	2201	1846	2201.18	0.0112	0.0128	0.0119	0.0119	TRUE	0.1241
ENSMUSG00000030428	tweety family member 1 [Source:MGI Symbol;Acc:MGI:1889007]	Ttyh1	41	73	1.476	0.562	0.000778465	0.0431769	42	36	32	37	72	90	61	102	47	34	33	49	81	78	53	80	56.8	0.0204	0.0637	0.0428	0.0428	TRUE	0.2835
ENSMUSG00000056423	urotensin 2B [Source:MGI Symbol;Acc:MGI:2677064]	Uts2b	74	161	1.507	0.592	0.00078163	0.0431895	125	36	51	55	143	152	226	196	138	34	52	73	160	132	198	154	117.62	0.1689	0.0367	0.0952	0.0952	TRUE	1.4249
ENSMUSG00000033107	ring finger protein 125 [Source:MGI Symbol;Acc:MGI:1914914]	Rnf125	120	180	1.383	0.467	0.00078847	0.0434042	120	107	126	89	197	206	179	210	133	102	129	118	221	178	157	165	150.22	0.0128	0.0312	0.0216	0.0216	TRUE	0.3377
ENSMUSG00000030254	RAD18 E3 ubiquitin protein ligase [Source:MGI Symbol;Acc:MGI:1890476]	Rad18	179	268	1.382	0.467	0.000792677	0.043473	165	238	163	106	245	364	266	319	183	226	167	140	275	315	233	250	223.58	0.023	0.0247	0.0238	0.0238	TRUE	0.2788
ENSMUSG00000021823	vinculin [Source:MGI Symbol;Acc:MGI:98927]	Vcl	4829	6708	1.327	0.409	0.000797197	0.0434875	4595	5555	4214	3506	5586	9643	5855	9051	5090	5282	4310	4633	6266	8348	5126	7091	5768.42	0.0244	0.0119	0.019	0.019	TRUE	0.2291
ENSMUSG00000039496	cerebral dopamine neurotrophic factor [Source:MGI Symbol;Acc:MGI:3606576]	Cdnf	152	90	0.688	-0.539	0.000798859	0.0434875	121	122	208	111	61	99	124	122	134	116	213	147	68	86	109	96	120.97	0.0459	0.036	0.041	0.041	TRUE	1.2072
ENSMUSG00000026546	cilia and flagella associated protein 45 [Source:MGI Symbol;Acc:MGI:1919120]	Cfap45	53	92	1.462	0.548	0.000804472	0.0435568	32	58	59	46	79	129	106	95	35	55	60	61	89	112	93	74	72.41	0.0245	0.0524	0.0392	0.0392	TRUE	0.5726
ENSMUSG00000051236	methionine sulfoxide reductase B3 [Source:MGI Symbol;Acc:MGI:2443538]	Msrb3	4271	5393	1.241	0.311	0.000809022	0.0435568	3594	5116	4109	3055	4586	6936	5620	7022	3981	4864	4203	4037	5144	6005	4920	5502	4832.11	0.0081	0.012	0.0095	0.0095	TRUE	0.092
ENSMUSG00000097284	RIKEN cDNA 4930480K23 gene [Source:MGI Symbol;Acc:MGI:1922266]	4930480K23Rik	164	100	0.695	-0.524	0.000808268	0.0435568	153	201	140	116	57	108	129	163	169	191	143	153	64	93	113	128	131.9	0.0384	0.0339	0.0361	0.0361	TRUE	0.6674
ENSMUSG00000028194	dimethylarginine dimethylaminohydrolase 1 [Source:MGI Symbol;Acc:MGI:1916469]	Ddah1	463	733	1.417	0.503	0.000820195	0.0438671	514	583	385	254	813	895	604	914	569	554	394	336	912	775	529	716	598.11	0.0527	0.0164	0.0355	0.0355	TRUE	0.2883
ENSMUSG00000038065	maturin, neural progenitor differentiation regulator homolog (Xenopus) [Source:MGI Symbol;Acc:MGI:1915485]	Mturn	637	461	0.757	-0.401	0.000823738	0.0438671	535	560	620	596	371	595	504	602	593	532	634	788	416	515	441	472	548.89	0.0164	0.0168	0.0165	0.0165	TRUE	0.3598
ENSMUSG00000074505	FAT atypical cadherin 3 [Source:MGI Symbol;Acc:MGI:2444314]	Fat3	204	321	1.412	0.497	0.000820776	0.0438671	199	255	157	147	377	392	285	347	220	242	161	194	423	339	249	272	262.68	0.0391	0.0227	0.0318	0.0318	TRUE	0.5585
ENSMUSG00000028978	nitric oxide synthase 3, endothelial cell [Source:MGI Symbol;Acc:MGI:97362]	Nos3	873	1152	1.283	0.359	0.00082747	0.0439067	837	978	725	676	913	1294	1270	1724	927	930	742	893	1024	1120	1112	1351	1012.38	0.0112	0.0144	0.0128	0.0128	TRUE	0.1968
ENSMUSG00000047497	a disintegrin-like and metallopeptidase (reprolysin type) with thrombospondin type 1 motif, 12 [Source:MGI Symbol;Acc:MGI:2146046]	Adamts12	1278	990	0.793	-0.334	0.000844445	0.0446462	1117	1197	1313	1053	749	1202	1197	1316	1237	1138	1343	1392	840	1041	1048	1031	1133.74	0.0078	0.014	0.0107	0.0107	TRUE	0.1367
ENSMUSG00000017390	aldolase C, fructose-bisphosphate [Source:MGI Symbol;Acc:MGI:101863]	Aldoc	328	507	1.401	0.486	0.000856569	0.0451249	281	449	323	185	566	624	461	573	311	427	330	244	635	540	404	449	417.59	0.0435	0.0185	0.0309	0.0309	TRUE	0.3831
ENSMUSG00000024754	transmembrane protein 2 [Source:MGI Symbol;Acc:MGI:1890373]	Tmem2	3008	3691	1.212	0.277	0.000862043	0.0452511	2711	3534	2756	2156	3548	4065	4091	4702	3003	3360	2819	2849	3980	3519	3581	3684	3349.54	0.0045	0.0123	0.0072	0.0072	TRUE	0.0675
ENSMUSG00000037016	Fras1 related extracellular matrix protein 2 [Source:MGI Symbol;Acc:MGI:2444465]	Frem2	1514	904	0.692	-0.531	0.000865764	0.0452847	1416	1040	1889	1184	765	860	1533	857	1569	989	1932	1565	858	745	1342	671	1208.82	0.0878	0.0139	0.047	0.047	TRUE	0.3686
ENSMUSG00000014177	trans-golgi network vesicle protein 23B [Source:MGI Symbol;Acc:MGI:1914760]	Tvp23b	852	668	0.8	-0.322	0.00087589	0.0453304	835	902	865	559	609	696	788	890	925	858	885	739	683	603	690	697	759.88	0.0054	0.0153	0.0094	0.0094	TRUE	0.0798
ENSMUSG00000045751	MMS22-like, DNA repair protein [Source:MGI Symbol;Acc:MGI:2684980]	Mms22l	180	272	1.383	0.468	0.000872574	0.0453304	201	186	182	103	295	307	264	329	223	177	186	136	331	266	231	258	225.92	0.0254	0.0246	0.0248	0.0248	TRUE	0.3454
ENSMUSG00000056394	ligase I, DNA, ATP-dependent [Source:MGI Symbol;Acc:MGI:101789]	Lig1	719	1061	1.372	0.457	0.000875701	0.0453304	725	860	602	483	1210	1341	928	1168	803	818	616	638	1357	1161	812	915	890.09	0.0362	0.0148	0.0261	0.0261	TRUE	0.2999
ENSMUSG00000020097	sphingosine phosphate lyase 1 [Source:MGI Symbol;Acc:MGI:1261415]	Sgpl1	1186	981	0.835	-0.26	0.00089513	0.0459641	1073	1214	1203	885	871	1076	1208	1221	1189	1154	1230	1170	977	932	1058	957	1083.23	0.0011	0.0142	0.0056	0.0056	TRUE	0.0293
ENSMUSG00000041598	CDC42 effector protein (Rho GTPase binding) 4 [Source:MGI Symbol;Acc:MGI:1929760]	Cdc42ep4	751	988	1.279	0.355	0.000895508	0.0459641	722	741	711	585	952	1322	989	1118	800	705	727	773	1068	1144	866	876	869.86	0.01	0.0148	0.0125	0.0125	TRUE	0.1661
ENSMUSG00000044244	interleukin 20 receptor beta [Source:MGI Symbol;Acc:MGI:2143266]	Il20rb	32	67	1.498	0.583	0.000897517	0.0459641	20	40	31	27	87	68	45	93	22	38	32	36	98	59	39	73	49.54	0.0797	0.0714	0.0755	0.0755	TRUE	0.3463
ENSMUSG00000037405	intercellular adhesion molecule 1 [Source:MGI Symbol;Acc:MGI:96392]	Icam1	237	322	1.312	0.392	0.000904896	0.0461811	218	224	212	208	329	362	352	383	242	213	217	275	369	313	308	300	279.61	0.0071	0.022	0.0139	0.0139	TRUE	0.1348
ENSMUSG00000024085	mannosidase 2, alpha 1 [Source:MGI Symbol;Acc:MGI:104669]	Man2a1	1608	2119	1.28	0.357	0.000908523	0.0462058	1519	1690	1498	1220	1696	2759	2007	3096	1683	1607	1532	1612	1903	2389	1757	2426	1863.49	0.0128	0.013	0.0133	0.0133	TRUE	0.1434
ENSMUSG00000062329	cytokine-like 1 [Source:MGI Symbol;Acc:MGI:2684993]	Cytl1	194	137	0.742	-0.43	0.000917671	0.0465101	181	195	188	151	130	160	175	139	201	185	192	200	146	139	153	109	165.53	0.0052	0.0294	0.0168	0.0168	TRUE	0.2608
ENSMUSG00000036995	ArfGAP with SH3 domain, ankyrin repeat and PH domain 3 [Source:MGI Symbol;Acc:MGI:2684986]	Asap3	170	105	0.7	-0.514	0.000928225	0.0468834	144	139	183	152	103	91	153	116	160	132	187	201	116	79	134	91	137.36	0.037	0.033	0.035	0.035	TRUE	0.4113
ENSMUSG00000005087	CD44 antigen [Source:MGI Symbol;Acc:MGI:88338]	Cd44	666	1014	1.392	0.477	0.000932181	0.0469219	635	829	577	443	740	1487	842	1532	703	788	590	585	830	1287	737	1200	840.28	0.0447	0.015	0.0308	0.0308	TRUE	0.165
ENSMUSG00000047146	tet methylcytosine dioxygenase 1 [Source:MGI Symbol;Acc:MGI:1098693]	Tet1	1600	1185	0.768	-0.381	0.000941192	0.0470617	1526	1559	1611	1196	955	1407	1688	1243	1691	1482	1648	1581	1071	1218	1478	974	1392.78	0.0177	0.0136	0.0157	0.0157	TRUE	0.2747
ENSMUSG00000078238	predicted gene 12854 [Source:MGI Symbol;Acc:MGI:3650410]	Gm12854	43	83	1.487	0.573	0.000941361	0.0470617	24	60	27	45	75	82	92	122	27	57	28	59	84	71	81	96	62.75	0.0687	0.0588	0.0631	0.0631	TRUE	0.4082
ENSMUSG00000012819	cadherin 23 (otocadherin) [Source:MGI Symbol;Acc:MGI:1890219]	Cdh23	42	18	0.668	-0.583	0.00096799	0.0482289	38	33	38	43	10	32	21	22	42	31	39	57	11	28	18	17	30.46	0.0484	0.1089	0.0818	0.0818	TRUE	0.8481
ENSMUSG00000038777	sema domain, transmembrane domain (TM), and cytoplasmic domain, (semaphorin) 6C [Source:MGI Symbol;Acc:MGI:1338032]	Sema6c	295	169	0.686	-0.543	0.000979294	0.0486272	244	218	350	261	126	146	298	189	270	207	358	345	141	126	261	148	232.15	0.082	0.0242	0.0521	0.0521	TRUE	0.5328
ENSMUSG00000043719	collagen, type VI, alpha 6 [Source:MGI Symbol;Acc:MGI:2444259]	Col6a6	873	625	0.752	-0.411	0.000991475	0.0490663	755	761	841	812	529	856	729	673	836	724	860	1073	593	741	638	527	749.16	0.0224	0.0154	0.0192	0.0192	TRUE	0.3541
ENSMUSG00000034007	S phase cyclin A-associated protein in the ER [Source:MGI Symbol;Acc:MGI:1925976]	Scaper	1024	802	0.801	-0.321	0.00100604	0.0492893	852	976	1071	853	693	931	1008	950	944	928	1095	1127	777	806	882	744	913.09	0.0062	0.0147	0.0098	0.0098	TRUE	0.0666
ENSMUSG00000035105	egl-9 family hypoxia-inducible factor 3 [Source:MGI Symbol;Acc:MGI:1932288]	Egln3	1516	3269	1.495	0.58	0.000999649	0.0492893	1447	1704	1251	1183	5104	2550	2926	3296	1603	1620	1280	1563	5725	2208	2562	2582	2392.9	0.1073	0.0127	0.0552	0.1073	TRUE	6.2666
ENSMUSG00000048376	coagulation factor II (thrombin) receptor [Source:MGI Symbol;Acc:MGI:101802]	F2r	3602	4859	1.3	0.379	0.00100522	0.0492893	3657	3928	3232	2511	5197	5978	4453	5785	4051	3735	3306	3318	5830	5175	3898	4533	4230.79	0.0193	0.0121	0.0163	0.0163	TRUE	0.2058
ENSMUSG00000028645	solute carrier family 2 (facilitated glucose transporter), member 1 [Source:MGI Symbol;Acc:MGI:95755]	Slc2a1	683	1724	1.49	0.576	0.00101647	0.049635	609	886	543	500	2892	1627	1215	1505	675	842	555	661	3244	1409	1064	1179	1203.6	0.1535	0.0139	0.0743	0.1535	TRUE	9.7467
ENSMUSG00000055745	retrotransposon Gag like 6 [Source:MGI Symbol;Acc:MGI:2675858]	Rtl6	762	610	0.813	-0.299	0.0010206	0.0496717	724	752	726	598	549	632	715	828	802	715	743	790	616	547	626	649	685.95	0.0028	0.0158	0.0078	0.0078	TRUE	0.0651
ENSMUSG00000027004	frizzled-related protein [Source:MGI Symbol;Acc:MGI:892032]	Frzb	310	225	0.76	-0.395	0.00104769	0.0506543	263	333	256	279	209	264	266	262	291	317	262	369	234	229	233	205	267.46	0.0086	0.0225	0.0149	0.0149	TRUE	0.2248
ENSMUSG00000030787	lymphatic vessel endothelial hyaluronan receptor 1 [Source:MGI Symbol;Acc:MGI:2136348]	Lyve1	997	1408	1.339	0.421	0.00104592	0.0506543	941	969	925	816	1049	2045	1265	2012	1042	921	946	1078	1177	1770	1107	1576	1202.41	0.0272	0.0139	0.0214	0.0214	TRUE	0.2613
ENSMUSG00000016194	hydroxysteroid 11-beta dehydrogenase 1 [Source:MGI Symbol;Acc:MGI:103562]	Hsd11b1	31	64	1.488	0.573	0.00107424	0.0515987	39	28	24	22	66	100	52	60	43	27	25	29	74	87	46	47	47.07	0.0683	0.0745	0.0714	0.0714	TRUE	0.4456
ENSMUSG00000035829	protein phosphatase 1, regulatory subunit 26 [Source:MGI Symbol;Acc:MGI:2685193]	Ppp1r26	438	328	0.775	-0.368	0.00107262	0.0515987	393	427	474	323	278	347	447	396	435	406	485	427	312	300	391	310	383.36	0.0081	0.0192	0.0129	0.0129	TRUE	0.1545
ENSMUSG00000024498	transcription elongation regulator 1 (CA150) [Source:MGI Symbol;Acc:MGI:1926421]	Tcerg1	1355	1734	1.252	0.324	0.00110446	0.0523658	1166	1617	1284	967	1541	2216	1702	2293	1292	1537	1313	1278	1729	1918	1490	1797	1544.26	0.0086	0.0133	0.0107	0.0107	TRUE	0.0951
ENSMUSG00000025666	transmembrane protein 47 [Source:MGI Symbol;Acc:MGI:2177570]	Tmem47	1564	1970	1.237	0.306	0.00110298	0.0523658	1389	1797	1532	1091	1940	2392	1969	2438	1539	1709	1567	1442	2176	2071	1724	1910	1767.14	0.0067	0.0131	0.0094	0.0094	TRUE	0.0757
ENSMUSG00000026107	nucleic acid binding protein 1 [Source:MGI Symbol;Acc:MGI:1923258]	Nabp1	648	846	1.269	0.344	0.00109407	0.0523658	614	722	578	481	890	960	845	1039	680	687	591	636	998	831	740	814	747.1	0.0088	0.0154	0.0117	0.0117	TRUE	0.2015
ENSMUSG00000029363	replication factor C (activator 1) 5 [Source:MGI Symbol;Acc:MGI:1919401]	Rfc5	370	510	1.314	0.394	0.00109796	0.0523658	362	438	320	256	500	663	485	611	401	416	327	338	561	574	425	479	440.16	0.015	0.0182	0.0164	0.0164	TRUE	0.122
ENSMUSG00000038871	2,3-bisphosphoglycerate mutase [Source:MGI Symbol;Acc:MGI:1098242]	Bpgm	1238	991	0.813	-0.298	0.00113254	0.0533651	1215	1170	1307	877	894	1093	1202	1231	1346	1112	1337	1159	1003	946	1052	964	1115.02	0.0046	0.0141	0.0085	0.0085	TRUE	0.0499
ENSMUSG00000049878	rearranged L-myc fusion sequence [Source:MGI Symbol;Acc:MGI:1924705]	Rlf	1158	1472	1.246	0.318	0.0011328	0.0533651	981	1229	1180	885	1184	1982	1720	1708	1087	1169	1207	1170	1328	1716	1506	1338	1314.98	0.0076	0.0137	0.0101	0.0101	TRUE	0.172
ENSMUSG00000055053	nuclear factor I/C [Source:MGI Symbol;Acc:MGI:109591]	Nfic	3601	2693	0.774	-0.37	0.00114109	0.053584	2989	3215	4133	2882	2232	2758	3630	3448	3311	3057	4227	3809	2504	2388	3178	2702	3146.89	0.0184	0.0124	0.0156	0.0156	TRUE	0.2082
ENSMUSG00000021957	transketolase [Source:MGI Symbol;Acc:MGI:105992]	Tkt	1084	1448	1.291	0.368	0.00114635	0.0536596	1061	1192	964	788	1576	1703	1373	1722	1175	1133	986	1041	1768	1474	1202	1349	1266.2	0.0158	0.0138	0.015	0.015	TRUE	0.3136
ENSMUSG00000001228	ubiquitin-like, containing PHD and RING finger domains, 1 [Source:MGI Symbol;Acc:MGI:1338889]	Uhrf1	602	961	1.415	0.501	0.00117136	0.0546562	663	755	428	392	1082	1332	814	976	734	718	438	518	1214	1153	713	765	781.55	0.0644	0.0152	0.04	0.04	TRUE	0.1686
ENSMUSG00000006273	ATPase, H+ transporting, lysosomal V1 subunit B2 [Source:MGI Symbol;Acc:MGI:109618]	Atp6v1b2	5031	6728	1.292	0.37	0.0011851	0.0551221	4217	6167	4765	3568	6662	8379	5943	8910	4672	5864	4874	4715	7473	7254	5203	6981	5879.42	0.0179	0.0119	0.0159	0.0159	TRUE	0.2523
ENSMUSG00000049313	sortilin-related receptor, LDLR class A repeats-containing [Source:MGI Symbol;Acc:MGI:1202296]	Sorl1	500	372	0.77	-0.376	0.00119506	0.0554102	464	438	545	390	305	492	437	428	514	416	557	515	342	426	383	335	436.17	0.0117	0.0182	0.0146	0.0146	TRUE	0.1272
ENSMUSG00000043895	sphingosine-1-phosphate receptor 2 [Source:MGI Symbol;Acc:MGI:99569]	S1pr2	475	332	0.744	-0.427	0.00119975	0.0554524	540	484	393	333	244	361	447	449	598	460	402	440	274	313	391	352	403.73	0.0244	0.0188	0.0216	0.0216	TRUE	0.4603
ENSMUSG00000061808	transthyretin [Source:MGI Symbol;Acc:MGI:98865]	Ttr	26	78	1.464	0.55	0.00120817	0.0556669	19	34	18	25	96	162	34	41	21	32	18	33	108	140	30	32	51.83	0.3202	0.0687	0.1881	0.1881	TRUE	0.4205
ENSMUSG00000069378	PR domain containing 6 [Source:MGI Symbol;Acc:MGI:2684938]	Prdm6	93	58	0.708	-0.498	0.00121232	0.0556832	92	84	85	79	44	71	77	70	102	80	87	104	49	61	67	55	75.78	0	0.0506	0.0275	0.0275	TRUE	0.1428
ENSMUSG00000028967	ERBB receptor feedback inhibitor 1 [Source:MGI Symbol;Acc:MGI:1921405]	Errfi1	534	704	1.279	0.355	0.00121666	0.0557084	437	568	521	437	724	711	720	965	484	540	533	578	812	616	630	756	618.59	0.0105	0.0162	0.0129	0.0129	TRUE	0.1529
ENSMUSG00000027257	protein kinase C and casein kinase substrate in neurons 3 [Source:MGI Symbol;Acc:MGI:1891410]	Pacsin3	1120	1462	1.27	0.345	0.00123714	0.0564703	1122	1189	922	880	1510	1529	1556	1872	1243	1131	943	1163	1694	1324	1362	1467	1290.75	0.0118	0.0137	0.0128	0.0128	TRUE	0.1639
ENSMUSG00000039929	URB1 ribosome biogenesis 1 homolog (S. cerevisiae) [Source:MGI Symbol;Acc:MGI:2146468]	Urb1	334	453	1.304	0.382	0.0012484	0.0568081	309	388	277	260	400	478	471	687	342	369	283	344	449	414	412	538	393.91	0.0122	0.019	0.0152	0.0152	TRUE	0.2396
ENSMUSG00000015189	CAS1 domain containing 1 [Source:MGI Symbol;Acc:MGI:2384865]	Casd1	2261	1835	0.823	-0.281	0.00126829	0.0573578	2115	2232	2403	1604	1485	2081	2272	2404	2343	2122	2458	2120	1666	1802	1989	1884	2047.86	0.0049	0.0129	0.0079	0.0079	TRUE	0.0521
ENSMUSG00000031740	matrix metallopeptidase 2 [Source:MGI Symbol;Acc:MGI:97009]	Mmp2	4056	3213	0.807	-0.309	0.00126802	0.0573578	3489	3821	3933	3558	2798	3808	3997	3724	3865	3633	4023	4702	3139	3297	3499	2918	3634.43	0.009	0.0122	0.0101	0.0101	TRUE	0.1588
ENSMUSG00000022221	receptor-interacting serine-threonine kinase 3 [Source:MGI Symbol;Acc:MGI:2154952]	Ripk3	166	253	1.389	0.474	0.00128787	0.0578872	164	216	121	114	279	237	285	314	182	205	124	151	313	205	249	246	209.39	0.0333	0.0256	0.0296	0.0296	TRUE	0.4143
ENSMUSG00000042745	inhibitor of DNA binding 1 [Source:MGI Symbol;Acc:MGI:96396]	Id1	691	988	1.344	0.427	0.00128445	0.0578872	579	875	587	522	1156	985	951	1238	641	832	600	690	1297	853	833	970	839.46	0.0326	0.015	0.0233	0.0233	TRUE	0.6625
ENSMUSG00000012428	STEAP family member 4 [Source:MGI Symbol;Acc:MGI:1923560]	Steap4	314	196	0.707	-0.501	0.00129315	0.0579475	311	247	353	240	106	237	249	306	345	235	361	317	119	205	218	240	254.93	0.0557	0.0231	0.0389	0.0389	TRUE	0.876
ENSMUSG00000008658	RNA binding protein, fox-1 homolog (C. elegans) 1 [Source:MGI Symbol;Acc:MGI:1926224]	Rbfox1	505	293	0.692	-0.53	0.00131801	0.0588817	405	374	637	427	190	258	522	355	449	356	652	564	213	223	457	278	398.97	0.0951	0.0189	0.0546	0.0546	TRUE	0.2778
ENSMUSG00000028809	serine/arginine repetitive matrix 1 [Source:MGI Symbol;Acc:MGI:1858303]	Srrm1	2069	2590	1.231	0.299	0.00134035	0.0596982	1776	2367	1960	1554	2517	2919	2545	3553	1967	2251	2005	2054	2823	2527	2228	2784	2329.85	0.0069	0.0127	0.0094	0.0094	TRUE	0.0971
ENSMUSG00000043004	guanine nucleotide binding protein (G protein), gamma 2 [Source:MGI Symbol;Acc:MGI:102705]	Gng2	1815	2434	1.294	0.372	0.00134552	0.0597475	1592	1993	1809	1324	2052	3488	2168	3212	1764	1895	1850	1750	2302	3020	1898	2517	2124.34	0.0185	0.0128	0.0163	0.0163	TRUE	0.2736
ENSMUSG00000030342	CD9 antigen [Source:MGI Symbol;Acc:MGI:88348]	Cd9	1202	1470	1.208	0.272	0.00137181	0.0606019	1158	1283	1176	834	1287	1852	1559	1876	1283	1220	1203	1102	1444	1603	1365	1470	1336.18	0.0032	0.0136	0.0071	0.0071	TRUE	0.0518
ENSMUSG00000032554	transferrin [Source:MGI Symbol;Acc:MGI:98821]	Trf	42	110	1.471	0.556	0.00137713	0.0606019	29	27	74	27	78	253	72	88	32	26	76	36	87	219	63	69	75.96	0.2789	0.0505	0.1557	0.1557	TRUE	10.4637
ENSMUSG00000085148	Mir22 host gene (non-protein coding) [Source:MGI Symbol;Acc:MGI:1914348]	Mir22hg	209	351	1.433	0.519	0.00137619	0.0606019	137	238	232	167	488	324	348	346	152	226	237	221	547	280	305	271	279.97	0.0752	0.022	0.048	0.048	TRUE	2.3383
ENSMUSG00000056418	cDNA sequence BC043934 [Source:MGI Symbol;Acc:MGI:2679715]	BC043934	228	130	0.691	-0.533	0.00139215	0.0610801	167	170	245	236	103	117	220	141	185	162	251	312	116	101	193	110	178.63	0.0823	0.0281	0.0546	0.0546	TRUE	0.44
ENSMUSG00000028944	protein kinase, AMP-activated, gamma 2 non-catalytic subunit [Source:MGI Symbol;Acc:MGI:1336153]	Prkag2	5420	4382	0.82	-0.286	0.00142504	0.062152	4916	5777	5582	3808	3907	4626	5767	5219	5446	5493	5710	5032	4383	4005	5049	4089	4900.78	0.0069	0.012	0.0087	0.0087	TRUE	0.1146
ENSMUSG00000055116	aryl hydrocarbon receptor nuclear translocator-like [Source:MGI Symbol;Acc:MGI:1096381]	Arntl	195	335	1.441	0.527	0.00142319	0.062152	221	281	108	120	282	496	330	392	245	267	110	159	316	429	289	307	265.35	0.0879	0.0226	0.0531	0.0531	TRUE	0.6434
ENSMUSG00000020015	cyclin-dependent kinase 17 [Source:MGI Symbol;Acc:MGI:97517]	Cdk17	1182	1398	1.174	0.231	0.00144775	0.0624028	1058	1266	1176	870	1264	1616	1512	1855	1172	1204	1203	1150	1418	1399	1324	1453	1290.3	0	0.0137	0.0048	0.0048	TRUE	0.0138
ENSMUSG00000020464	polyribonucleotide nucleotidyltransferase 1 [Source:MGI Symbol;Acc:MGI:1918951]	Pnpt1	914	1112	1.201	0.265	0.00145975	0.0624028	837	955	967	630	1032	1245	1233	1447	927	908	989	833	1158	1078	1079	1134	1013.2	0.0018	0.0144	0.0065	0.0065	TRUE	0.0464
ENSMUSG00000020719	DEAD (Asp-Glu-Ala-Asp) box polypeptide 5 [Source:MGI Symbol;Acc:MGI:105037]	Ddx5	12466	15175	1.203	0.267	0.00144901	0.0624028	10440	13620	12369	9608	14020	16219	16033	21564	11566	12950	12652	12697	15727	14041	14036	16895	13820.5	0.0054	0.0116	0.0075	0.0075	TRUE	0.0799
ENSMUSG00000022598	prostate stem cell antigen [Source:MGI Symbol;Acc:MGI:1919623]	Psca	8	25	1.452	0.538	0.00143967	0.0624028	9	10	9	3	21	35	13	44	10	10	9	4	24	30	11	34	16.55	0.1147	0.191	0.1547	0.1547	TRUE	0.7198
ENSMUSG00000036095	diacylglycerol kinase, beta [Source:MGI Symbol;Acc:MGI:2442474]	Dgkb	27	12	0.678	-0.56	0.0014769	0.0624028	21	31	25	22	7	16	11	18	23	29	26	29	8	14	10	14	19.1	0	0.1669	0.0835	0.0835	TRUE	0.3658
ENSMUSG00000040229	G protein-coupled receptor 34 [Source:MGI Symbol;Acc:MGI:1346334]	Gpr34	34	10	0.703	-0.509	0.00145786	0.0624028	8	24	47	44	5	6	16	16	9	23	48	58	6	5	14	13	21.91	0.3593	0.147	0.2465	0.2465	TRUE	0.3304
ENSMUSG00000040435	protein phosphatase 1, regulatory subunit 15A [Source:MGI Symbol;Acc:MGI:1927072]	Ppp1r15a	573	924	1.414	0.5	0.00147084	0.0624028	481	748	459	439	1178	1120	647	1068	533	711	469	580	1321	970	566	837	748.49	0.0718	0.0154	0.0433	0.0433	TRUE	0.3088
ENSMUSG00000046718	bone marrow stromal cell antigen 2 [Source:MGI Symbol;Acc:MGI:1916800]	Bst2	218	349	1.411	0.497	0.00144234	0.0624028	214	237	178	173	405	482	248	393	237	225	182	229	454	417	217	308	283.72	0.0569	0.0219	0.0395	0.0395	TRUE	0.2408
ENSMUSG00000046947	aarF domain containing kinase 2 [Source:MGI Symbol;Acc:MGI:1889336]	Adck2	418	293	0.746	-0.423	0.00148174	0.0624028	351	387	442	351	227	269	409	417	389	368	452	464	255	233	358	327	355.63	0.0227	0.0198	0.0219	0.0219	TRUE	0.2784
ENSMUSG00000050410	transcription factor 19 [Source:MGI Symbol;Acc:MGI:103180]	Tcf19	398	558	1.328	0.409	0.00147618	0.0624028	395	453	373	258	628	656	523	641	438	431	382	341	704	568	458	502	477.91	0.0222	0.0176	0.0202	0.0202	TRUE	0.4524
ENSMUSG00000058587	tropomodulin 3 [Source:MGI Symbol;Acc:MGI:1355315]	Tmod3	2590	3296	1.246	0.317	0.00147916	0.0624028	2456	2967	2270	1888	3311	3592	3270	4461	2721	2821	2322	2495	3714	3110	2863	3495	2942.57	0.01	0.0124	0.0111	0.0111	TRUE	0.1055
ENSMUSG00000067780	peptidase inhibitor 15 [Source:MGI Symbol;Acc:MGI:1934659]	Pi15	763	458	0.7	-0.514	0.00147545	0.0624028	487	522	821	889	341	545	560	624	540	496	840	1175	383	472	490	489	610.49	0.0889	0.0163	0.0492	0.0492	TRUE	0.6376
ENSMUSG00000021913	oxoglutarate dehydrogenase-like [Source:MGI Symbol;Acc:MGI:3616088]	Ogdhl	333	445	1.289	0.366	0.00149842	0.0629253	326	394	286	229	429	560	462	523	361	375	293	303	481	485	404	410	388.9	0.0098	0.0191	0.0139	0.0139	TRUE	0.1003
ENSMUSG00000024030	ATP binding cassette subfamily G member 1 [Source:MGI Symbol;Acc:MGI:107704]	Abcg1	337	233	0.74	-0.435	0.00150938	0.0632047	317	262	387	267	243	253	278	253	351	249	396	353	273	219	243	198	285.28	0.0251	0.0218	0.0236	0.0236	TRUE	0.2953
ENSMUSG00000004270	lysophosphatidylcholine acyltransferase 3 [Source:MGI Symbol;Acc:MGI:1315211]	Lpcat3	1716	1211	0.748	-0.418	0.00151735	0.0633581	1419	1594	1928	1366	806	1323	1796	1561	1572	1516	1972	1805	904	1145	1572	1223	1463.71	0.0327	0.0135	0.0234	0.0234	TRUE	0.4079
ENSMUSG00000001494	sclerostin [Source:MGI Symbol;Acc:MGI:1921749]	Sost	110	201	1.456	0.542	0.00153362	0.0636754	93	142	74	95	289	206	195	168	103	135	76	126	324	178	171	132	155.52	0.1021	0.0305	0.065	0.065	TRUE	1.9235
ENSMUSG00000028494	perilipin 2 [Source:MGI Symbol;Acc:MGI:87920]	Plin2	2252	1744	0.794	-0.333	0.00152954	0.0636754	2018	2063	2345	1826	1463	1832	2384	2120	2236	1962	2399	2413	1641	1586	2087	1661	1998.01	0.0124	0.0129	0.0125	0.0125	TRUE	0.1817
ENSMUSG00000027832	pentraxin related gene [Source:MGI Symbol;Acc:MGI:104641]	Ptx3	166	116	0.742	-0.431	0.00156249	0.0646914	152	201	135	126	118	120	128	146	168	191	138	167	132	104	112	114	140.85	0.0074	0.0325	0.0194	0.0194	TRUE	0.1812
ENSMUSG00000073434	WD repeat domain 90 [Source:MGI Symbol;Acc:MGI:1921267]	Wdr90	230	332	1.351	0.434	0.00158658	0.0655044	238	254	157	191	331	406	366	365	264	242	161	252	371	351	320	286	280.92	0.0254	0.022	0.0237	0.0237	TRUE	0.538
ENSMUSG00000056962	jumonji domain containing 6 [Source:MGI Symbol;Acc:MGI:1858910]	Jmjd6	725	1026	1.334	0.416	0.0015934	0.0656015	671	879	589	545	1173	958	1012	1372	743	836	602	720	1316	829	886	1075	875.99	0.0301	0.0148	0.0229	0.0229	TRUE	0.5435
ENSMUSG00000023064	synuclein, gamma [Source:MGI Symbol;Acc:MGI:1298397]	Sncg	53	28	0.683	-0.55	0.00160304	0.0656308	40	68	40	48	23	30	43	26	44	65	41	63	26	26	38	20	40.39	0.0371	0.085	0.0619	0.0619	TRUE	0.2965
ENSMUSG00000057530	endothelin converting enzyme 1 [Source:MGI Symbol;Acc:MGI:1101357]	Ece1	4227	5460	1.259	0.332	0.00160041	0.0656308	3733	5185	3638	3120	4756	7285	5426	6952	4135	4930	3721	4123	5335	6307	4750	5447	4843.6	0.0138	0.012	0.0129	0.0129	TRUE	0.1594
ENSMUSG00000026574	dermatopontin [Source:MGI Symbol;Acc:MGI:1928392]	Dpt	3124	2490	0.812	-0.3	0.00161618	0.0658377	2885	3184	2643	2700	2198	3065	2608	3268	3196	3027	2703	3568	2466	2653	2283	2560	2807.22	0.0082	0.0125	0.0099	0.0099	TRUE	0.127
ENSMUSG00000076441	argininosuccinate synthetase 1 [Source:MGI Symbol;Acc:MGI:88090]	Ass1	80	141	1.442	0.528	0.00161705	0.0658377	71	93	82	54	115	247	101	169	79	88	84	71	129	214	88	132	110.75	0.0663	0.0382	0.0526	0.0526	TRUE	0.7199
ENSMUSG00000041329	ATPase, Na+/K+ transporting, beta 2 polypeptide [Source:MGI Symbol;Acc:MGI:88109]	Atp1b2	1339	1037	0.795	-0.331	0.00164139	0.0666441	1166	1157	1395	1162	918	1173	1281	1253	1292	1100	1427	1536	1030	1015	1121	982	1187.85	0.0103	0.0139	0.0122	0.0122	TRUE	0.1548
ENSMUSG00000019124	secernin 1 [Source:MGI Symbol;Acc:MGI:1917188]	Scrn1	453	318	0.747	-0.421	0.00165737	0.0669392	408	443	458	356	220	362	487	362	452	421	468	470	247	313	426	284	385.29	0.0258	0.0191	0.0226	0.0226	TRUE	0.47
ENSMUSG00000057897	calcium/calmodulin-dependent protein kinase II, beta [Source:MGI Symbol;Acc:MGI:88257]	Camk2b	269	184	0.739	-0.437	0.00165777	0.0669392	208	231	311	233	154	184	249	240	230	220	318	308	173	159	218	188	226.77	0.0234	0.0245	0.0239	0.0239	TRUE	0.1654
ENSMUSG00000037624	potassium channel, subfamily K, member 2 [Source:MGI Symbol;Acc:MGI:109366]	Kcnk2	122	72	0.7	-0.514	0.0016713	0.0673008	79	124	133	109	53	80	115	75	88	118	136	144	59	69	101	59	96.71	0.0454	0.0421	0.0437	0.0437	TRUE	0.3474
ENSMUSG00000083836	lactate dehydrogenase A, pseudogene 2 [Source:MGI Symbol;Acc:MGI:96761]	Ldha-ps2	246	402	1.416	0.501	0.00167734	0.0673594	274	335	181	134	465	438	336	525	304	319	185	177	522	379	294	411	323.82	0.0699	0.0206	0.0447	0.0447	TRUE	0.3556
ENSMUSG00000033400	amylo-1,6-glucosidase, 4-alpha-glucanotransferase [Source:MGI Symbol;Acc:MGI:1924809]	Agl	10047	12673	1.237	0.307	0.00169619	0.0679308	8847	10783	10078	7435	12810	16047	12090	15120	9801	10253	10308	9826	14370	13892	10584	11846	11360	0.01	0.0117	0.0108	0.0108	TRUE	0.1362
ENSMUSG00000021069	liver glycogen phosphorylase [Source:MGI Symbol;Acc:MGI:97829]	Pygl	1332	2015	1.378	0.463	0.00170351	0.0680386	1336	1650	979	966	2189	2729	1509	2452	1480	1569	1001	1277	2456	2363	1321	1921	1673.4	0.0558	0.0132	0.0342	0.0342	TRUE	0.4499
ENSMUSG00000038248	sine oculis binding protein [Source:MGI Symbol;Acc:MGI:1924427]	Sobp	645	443	0.738	-0.438	0.00171642	0.0683686	603	625	636	504	533	367	545	484	668	594	651	666	598	318	477	379	543.85	0.037	0.0169	0.027	0.027	TRUE	0.4611
ENSMUSG00000014786	solute carrier family 9 (sodium/hydrogen exchanger), member 5 [Source:MGI Symbol;Acc:MGI:2685542]	Slc9a5	44	76	1.438	0.524	0.00173642	0.0684724	40	53	29	39	80	98	68	91	44	50	30	52	90	85	60	71	60.16	0.025	0.0608	0.0439	0.0439	TRUE	0.5816
ENSMUSG00000020928	HIG1 domain family, member 1B [Source:MGI Symbol;Acc:MGI:1922939]	Higd1b	59	101	1.428	0.514	0.00174497	0.0684724	49	81	52	39	123	100	106	108	54	77	53	52	138	87	93	85	79.75	0.0357	0.0487	0.0421	0.0421	TRUE	0.9465
ENSMUSG00000026281	deoxythymidylate kinase [Source:MGI Symbol;Acc:MGI:108396]	Dtymk	701	851	1.199	0.262	0.00174599	0.0684724	687	716	681	503	798	975	940	1074	761	681	697	665	895	844	823	841	775.85	0.0007	0.0153	0.0063	0.0063	TRUE	0.0335
ENSMUSG00000040987	MHC I like leukocyte 2 [Source:MGI Symbol;Acc:MGI:2179989]	Mill2	98	58	0.701	-0.513	0.0017452	0.0684724	60	100	100	98	49	73	76	62	66	95	102	130	55	63	67	49	78.33	0.0339	0.0493	0.0417	0.0417	TRUE	0.2556
ENSMUSG00000053985	zinc finger protein 14 [Source:MGI Symbol;Acc:MGI:99160]	Zfp14	92	55	0.699	-0.516	0.00173431	0.0684724	87	78	99	75	48	42	83	71	96	74	101	99	54	36	73	56	73.68	0.0325	0.0517	0.0425	0.0425	TRUE	0.621
ENSMUSG00000098090	RIKEN cDNA 2700099C18 gene [Source:MGI Symbol;Acc:MGI:1924272]	2700099C18Rik	44	84	1.459	0.545	0.00174698	0.0684724	42	68	33	21	98	107	78	81	47	65	34	28	110	93	68	63	63.38	0.0818	0.0583	0.0681	0.0681	TRUE	0.499
ENSMUSG00000021228	acyl-CoA thioesterase 3 [Source:MGI Symbol;Acc:MGI:2159619]	Acot3	46	21	0.682	-0.552	0.00176234	0.0688906	42	56	31	39	11	17	32	37	47	53	32	52	12	15	28	29	33.39	0.0695	0.1004	0.0867	0.0867	TRUE	0.5652
ENSMUSG00000038264	sema domain, immunoglobulin domain (Ig), and GPI membrane anchor, (semaphorin) 7A [Source:MGI Symbol;Acc:MGI:1306826]	Sema7a	850	1188	1.325	0.406	0.00177713	0.0692845	849	957	672	651	982	1798	1147	1390	941	910	687	860	1102	1557	1004	1089	1018.69	0.0296	0.0143	0.022	0.022	TRUE	0.6521
ENSMUSG00000042489	claspin [Source:MGI Symbol;Acc:MGI:2445153]	Clspn	286	465	1.412	0.498	0.0018155	0.070407	294	423	183	174	448	670	435	507	326	402	187	230	503	580	381	397	375.71	0.0734	0.0193	0.0452	0.0452	TRUE	0.4951
ENSMUSG00000053559	small cell adhesion glycoprotein [Source:MGI Symbol;Acc:MGI:2448476]	Smagp	159	226	1.334	0.416	0.00181152	0.070407	122	186	159	122	248	254	239	252	135	177	163	161	278	220	209	197	192.58	0.0131	0.0268	0.0195	0.0195	TRUE	0.3341
ENSMUSG00000034023	Fanconi anemia, complementation group D2 [Source:MGI Symbol;Acc:MGI:2448480]	Fancd2	198	322	1.412	0.498	0.00182046	0.0704135	222	265	133	120	363	414	296	338	246	252	136	159	407	358	259	265	260.26	0.0649	0.0228	0.044	0.044	TRUE	0.4306
ENSMUSG00000025747	thymidylate synthase [Source:MGI Symbol;Acc:MGI:98878]	Tyms	388	511	1.271	0.347	0.0018354	0.0706701	390	445	357	253	510	604	545	601	432	423	365	334	572	523	477	471	449.71	0.0085	0.018	0.0128	0.0128	TRUE	0.1152
ENSMUSG00000026355	minichromosome maintenance complex component 6 [Source:MGI Symbol;Acc:MGI:1298227]	Mcm6	1549	2201	1.336	0.418	0.00184757	0.0706701	1555	1798	1410	999	2600	2637	1963	2408	1723	1710	1442	1320	2917	2283	1718	1887	1874.92	0.0368	0.013	0.0248	0.0248	TRUE	0.6449
ENSMUSG00000032803	carnitine deficiency-associated gene expressed in ventricle 3 [Source:MGI Symbol;Acc:MGI:2448759]	Cdv3	3365	4162	1.218	0.285	0.00184603	0.0706701	3179	3860	3054	2378	3635	5001	4209	5818	3522	3670	3124	3143	4078	4329	3685	4558	3763.57	0.007	0.0122	0.0091	0.0091	TRUE	0.0647
ENSMUSG00000055733	nucleosome assembly protein 1-like 3 [Source:MGI Symbol;Acc:MGI:1859565]	Nap1l3	152	102	0.734	-0.447	0.00185113	0.0706701	141	185	127	110	80	105	144	132	156	176	130	145	90	91	126	103	127.19	0.0132	0.0348	0.0237	0.0237	TRUE	0.2091
ENSMUSG00000090799	kelch-like 33 [Source:MGI Symbol;Acc:MGI:3644593]	Klhl33	24	7	0.709	-0.497	0.00184719	0.0706701	14	12	32	29	2	9	14	6	16	11	33	38	2	8	12	5	15.62	0.2636	0.2016	0.2294	0.2294	TRUE	0.3574
ENSMUSG00000042622	v-maf musculoaponeurotic fibrosarcoma oncogene family, protein F (avian) [Source:MGI Symbol;Acc:MGI:96910]	Maff	224	414	1.449	0.535	0.00188175	0.0716529	208	242	191	184	639	506	268	338	230	230	195	243	717	438	235	265	319.17	0.1341	0.0207	0.0728	0.0728	TRUE	1.0035
ENSMUSG00000034387	ssu-2 homolog (C. elegans) [Source:MGI Symbol;Acc:MGI:2443733]	Ssu2	52	88	1.428	0.514	0.0019004	0.0721759	43	75	41	36	69	116	82	134	48	71	42	48	77	100	72	105	70.38	0.0318	0.0536	0.0429	0.0429	TRUE	0.2571
ENSMUSG00000022894	a disintegrin-like and metallopeptidase (reprolysin type) with thrombospondin type 1 motif, 5 (aggrecanase-2) [Source:MGI Symbol;Acc:MGI:1346321]	Adamts5	1044	752	0.758	-0.399	0.00191893	0.0726918	1008	1260	927	692	490	887	919	1129	1117	1198	948	915	550	768	805	885	898.01	0.027	0.0147	0.0212	0.0212	TRUE	0.4371
ENSMUSG00000059921	unc-5 netrin receptor C [Source:MGI Symbol;Acc:MGI:1095412]	Unc5c	80	47	0.701	-0.512	0.00196324	0.0738204	81	60	88	62	44	57	62	45	90	57	90	82	49	49	54	35	63.37	0.0246	0.0583	0.0415	0.0415	TRUE	0.4284
ENSMUSG00000078784	RIKEN cDNA 1810022K09 gene [Source:MGI Symbol;Acc:MGI:1916376]	1810022K09Rik	315	427	1.297	0.375	0.00195786	0.0738204	274	403	307	196	407	507	427	559	304	383	314	259	457	439	374	438	370.88	0.0132	0.0194	0.0161	0.0161	TRUE	0.1897
ENSMUSG00000087365	RIKEN cDNA C430049B03 gene [Source:MGI Symbol;Acc:MGI:1924903]	C430049B03Rik	251	376	1.367	0.451	0.00196379	0.0738204	231	260	295	151	384	487	292	501	256	247	302	200	431	422	256	393	313.12	0.0384	0.0209	0.0299	0.0299	TRUE	0.4405
ENSMUSG00000028789	antizyme inhibitor 2 [Source:MGI Symbol;Acc:MGI:2442093]	Azin2	194	139	0.759	-0.398	0.00197316	0.0739836	163	187	205	156	126	135	165	197	181	178	210	206	141	117	144	154	166.4	0.0048	0.0293	0.0164	0.0164	TRUE	0.1651
ENSMUSG00000084113	predicted gene 14277 [Source:MGI Symbol;Acc:MGI:3650350]	Gm14277	39	67	1.431	0.517	0.00198278	0.0741549	35	48	36	25	69	86	56	85	39	46	37	33	77	74	49	67	52.72	0.0142	0.0678	0.0411	0.0411	TRUE	0.2302
ENSMUSG00000035165	potassium voltage-gated channel, Isk-related subfamily, gene 3 [Source:MGI Symbol;Acc:MGI:1891124]	Kcne3	40	99	1.453	0.539	0.00202235	0.0754428	38	48	32	31	186	55	60	110	42	46	33	41	209	48	53	86	69.55	0.2435	0.0541	0.1446	0.1446	TRUE	4.0379
ENSMUSG00000037519	protein tyrosine phosphatase, receptor type, f polypeptide (PTPRF), interacting protein (liprin), alpha 1 [Source:MGI Symbol;Acc:MGI:1924750]	Ppfia1	1719	2267	1.276	0.351	0.00203785	0.0758285	1470	2043	1511	1332	2288	2995	2188	2544	1628	1943	1546	1760	2567	2593	1915	1993	1993.12	0.0172	0.0129	0.0155	0.0155	TRUE	0.14
ENSMUSG00000007655	caveolin 1, caveolae protein [Source:MGI Symbol;Acc:MGI:102709]	Cav1	14084	17257	1.208	0.273	0.00206337	0.0760085	13019	15593	13359	10157	17370	20217	17064	21828	14423	14826	13664	13423	19485	17502	14938	17102	15670.5	0.0068	0.0116	0.0086	0.0086	TRUE	0.1037
ENSMUSG00000025270	aminolevulinic acid synthase 2, erythroid [Source:MGI Symbol;Acc:MGI:87990]	Alas2	1238	822	0.729	-0.457	0.0020518	0.0760085	1517	978	1220	828	818	1173	839	791	1681	930	1248	1094	918	1015	734	620	1029.99	0.056	0.0143	0.0344	0.0344	TRUE	0.7009
ENSMUSG00000047878	alpha 1,4-galactosyltransferase [Source:MGI Symbol;Acc:MGI:3512453]	A4galt	54	28	0.69	-0.535	0.00205564	0.0760085	53	50	43	51	19	28	46	37	59	48	44	67	21	24	40	29	41.56	0.0284	0.0829	0.0576	0.0576	TRUE	0.4849
ENSMUSG00000071369	mitogen-activated protein kinase kinase kinase 5 [Source:MGI Symbol;Acc:MGI:1346876]	Map3k5	741	596	0.819	-0.288	0.00206265	0.0760085	707	808	656	561	480	736	708	753	783	768	671	741	538	637	620	590	668.66	0.0034	0.0159	0.0083	0.0083	TRUE	0.0556
ENSMUSG00000039221	ribosomal protein L22 like 1 [Source:MGI Symbol;Acc:MGI:1915278]	Rpl22l1	341	547	1.403	0.489	0.00210257	0.0771483	197	502	271	296	492	790	492	664	218	477	277	391	552	684	431	520	443.84	0.0729	0.0181	0.0446	0.0446	TRUE	0.4535
ENSMUSG00000044338	apelin receptor [Source:MGI Symbol;Acc:MGI:1346086]	Aplnr	2657	1719	0.722	-0.47	0.00210481	0.0771483	2457	2417	2723	2135	876	1771	2408	2874	2722	2298	2785	2822	983	1533	2108	2252	2187.81	0.0691	0.0128	0.0395	0.0395	TRUE	0.8928
ENSMUSG00000037363	leucine zipper-EF-hand containing transmembrane protein 2 [Source:MGI Symbol;Acc:MGI:2444979]	Letm2	150	93	0.713	-0.488	0.0021126	0.0772412	140	103	181	121	69	100	130	120	155	98	185	160	77	87	114	94	121.23	0.041	0.0359	0.0385	0.0385	TRUE	0.4907
ENSMUSG00000030795	fused in sarcoma [Source:MGI Symbol;Acc:MGI:1353633]	Fus	5232	6802	1.263	0.337	0.0021234	0.0772516	4271	6215	4654	4184	6187	9365	6628	8116	4731	5909	4760	5529	6940	8107	5802	6359	6017.46	0.0165	0.0119	0.0144	0.0144	TRUE	0.2417
ENSMUSG00000074206	alcohol dehydrogenase 6B (class V) [Source:MGI Symbol;Acc:MGI:2446626]	Adh6b	190	276	1.349	0.432	0.0021207	0.0772516	207	194	137	157	250	380	276	323	229	184	140	207	280	329	242	253	233.19	0.0258	0.0242	0.025	0.025	TRUE	0.4243
ENSMUSG00000046733	G protein-coupled receptor, family C, group 5, member A [Source:MGI Symbol;Acc:MGI:1891250]	Gprc5a	77	137	1.436	0.523	0.00214317	0.0777784	56	90	92	50	151	214	94	143	62	86	94	66	169	185	82	112	107.1	0.0801	0.0392	0.0595	0.0595	TRUE	0.2382
ENSMUSG00000027435	CD93 antigen [Source:MGI Symbol;Acc:MGI:106664]	Cd93	7172	8410	1.164	0.22	0.00215956	0.0781561	6839	7898	6764	5058	7800	9403	9374	10907	7576	7510	6919	6684	8750	8140	8206	8546	7791.38	0.0023	0.0118	0.0052	0.0052	TRUE	0.0279
ENSMUSG00000040204	PCNA clamp associated factor [Source:MGI Symbol;Acc:MGI:1915276]	Pclaf	544	886	1.409	0.494	0.00216421	0.0781561	562	813	426	259	1022	1075	763	1019	623	773	436	342	1146	931	668	798	714.63	0.0873	0.0156	0.0489	0.0489	TRUE	0.4734
ENSMUSG00000028226	matrix metallopeptidase 16 [Source:MGI Symbol;Acc:MGI:1276107]	Mmp16	176	122	0.747	-0.421	0.00217005	0.0781751	163	167	146	163	98	142	156	153	181	159	149	215	110	123	137	120	149.18	0.0104	0.0313	0.0205	0.0205	TRUE	0.3117
ENSMUSG00000041658	Ras-related GTP binding B [Source:MGI Symbol;Acc:MGI:3038613]	Rragb	110	72	0.729	-0.456	0.00217678	0.0782256	101	124	100	80	56	93	69	109	112	118	102	106	63	81	60	85	90.87	0.0044	0.0441	0.0248	0.0248	TRUE	0.1909
ENSMUSG00000021701	polo like kinase 2 [Source:MGI Symbol;Acc:MGI:1099790]	Plk2	2118	2855	1.294	0.371	0.00220668	0.0789143	1844	2404	2074	1530	3240	3508	2806	2927	2043	2286	2121	2022	3635	3037	2456	2293	2486.65	0.0238	0.0126	0.0186	0.0186	TRUE	0.4535
ENSMUSG00000069805	fructose bisphosphatase 1 [Source:MGI Symbol;Acc:MGI:95492]	Fbp1	4	28	1.324	0.405	0.00220208	0.0789143	9	0	2	2	21	78	7	18	10	0	2	3	24	68	6	14	15.75	1.0308	0.2001	0.5186	0.5186	TRUE	3.0777
ENSMUSG00000022346	myelocytomatosis oncogene [Source:MGI Symbol;Acc:MGI:97250]	Myc	296	523	1.433	0.52	0.00222841	0.0794979	324	321	231	215	757	658	328	491	359	305	236	284	849	570	287	385	409.4	0.1231	0.0187	0.0658	0.0658	TRUE	0.5579
ENSMUSG00000020042	BTB (POZ) domain containing 11 [Source:MGI Symbol;Acc:MGI:1921257]	Btbd11	62	28	0.688	-0.539	0.002244	0.079566	74	46	83	28	22	30	51	21	82	44	85	37	25	26	45	16	44.92	0.1468	0.0776	0.1105	0.1105	TRUE	0.2439
ENSMUSG00000031216	START domain containing 8 [Source:MGI Symbol;Acc:MGI:2448556]	Stard8	1338	1002	0.778	-0.363	0.00224656	0.079566	1284	1192	1354	1069	761	1007	1398	1349	1422	1133	1385	1413	854	872	1224	1057	1169.97	0.0193	0.014	0.017	0.017	TRUE	0.2146
ENSMUSG00000043631	extracellular matrix protein 2, female organ and adipocyte specific [Source:MGI Symbol;Acc:MGI:3039578]	Ecm2	672	494	0.77	-0.377	0.00224342	0.079566	569	611	679	590	352	604	668	604	630	581	695	780	395	523	585	473	582.66	0.019	0.0165	0.0182	0.0182	TRUE	0.2434
ENSMUSG00000020609	apolipoprotein B [Source:MGI Symbol;Acc:MGI:88052]	Apob	6	88	1.29	0.367	0.00225819	0.0795946	8	4	9	3	60	277	14	45	9	4	9	4	67	240	12	35	47.56	0.7516	0.0739	0.3739	0.7516	TRUE	4.685
ENSMUSG00000023456	triosephosphate isomerase 1 [Source:MGI Symbol;Acc:MGI:98797]	Tpi1	23170	32990	1.335	0.417	0.0022543	0.0795946	22659	30159	18697	14964	37485	38746	28598	39993	25102	28676	19124	19776	42049	33543	25036	31334	28080.1	0.0419	0.0115	0.0267	0.0267	TRUE	0.335
ENSMUSG00000016386	metallophosphoesterase domain containing 2 [Source:MGI Symbol;Acc:MGI:1924265]	Mpped2	1009	818	0.824	-0.279	0.00227142	0.0798694	907	965	1072	770	662	989	999	1021	1005	918	1096	1018	743	856	875	800	913.72	0.0042	0.0147	0.0082	0.0082	TRUE	0.0513
ENSMUSG00000037161	mitochondria localized glutamic acid rich protein [Source:MGI Symbol;Acc:MGI:1914999]	Mgarp	60	199	1.405	0.491	0.00229183	0.0803945	61	113	34	21	271	276	109	203	68	107	35	28	304	239	95	159	129.37	0.2783	0.0344	0.1384	0.2783	TRUE	0.4214
ENSMUSG00000036768	kinesin family member 15 [Source:MGI Symbol;Acc:MGI:1098258]	Kif15	220	350	1.396	0.481	0.00230106	0.0805263	236	311	164	117	328	501	318	406	261	296	168	155	368	434	278	318	284.71	0.0633	0.0219	0.042	0.042	TRUE	0.37
ENSMUSG00000000278	serine carboxypeptidase 1 [Source:MGI Symbol;Acc:MGI:1921867]	Scpep1	1080	877	0.825	-0.278	0.0023122	0.0807238	972	1060	1133	813	794	930	1119	1063	1077	1008	1159	1074	891	805	980	833	978.28	0.0045	0.0145	0.0083	0.0083	TRUE	0.0647
ENSMUSG00000022010	TSC22 domain family, member 1 [Source:MGI Symbol;Acc:MGI:109127]	Tsc22d1	5689	6848	1.191	0.252	0.00234723	0.0813859	5518	5806	5473	4181	6486	8225	6855	8926	6113	5521	5598	5525	7276	7121	6001	6994	6268.48	0.0046	0.0119	0.0073	0.0073	TRUE	0.0783
ENSMUSG00000024095	heterogeneous nuclear ribonucleoprotein L-like [Source:MGI Symbol;Acc:MGI:1919942]	Hnrnpll	1677	2188	1.266	0.34	0.00234866	0.0813859	1630	1949	1439	1194	2291	2600	2064	2713	1806	1853	1472	1578	2570	2251	1807	2126	1932.76	0.0156	0.013	0.0147	0.0147	TRUE	0.2006
ENSMUSG00000059481	plasminogen [Source:MGI Symbol;Acc:MGI:97620]	Plg	1	50	1.266	0.34	0.00235014	0.0813859	3	2	0	0	39	137	12	32	3	2	0	0	44	119	11	25	25.39	0.8983	0.1284	0.3811	0.8983	TRUE	3.0492
ENSMUSG00000064193	predicted gene 4735 [Source:MGI Symbol;Acc:MGI:3645521]	Gm4735	396	596	1.368	0.452	0.00235331	0.0813859	355	580	336	223	628	704	520	784	393	551	344	295	704	609	455	614	495.82	0.0518	0.0174	0.0336	0.0336	TRUE	0.5648
ENSMUSG00000010307	transmembrane protein 86A [Source:MGI Symbol;Acc:MGI:1915143]	Tmem86a	717	450	0.716	-0.482	0.00236307	0.0815316	566	501	837	687	309	468	726	527	627	476	856	908	347	405	636	413	583.46	0.077	0.0165	0.0448	0.0448	TRUE	0.2404
ENSMUSG00000038623	transmembrane 6 superfamily member 1 [Source:MGI Symbol;Acc:MGI:1933209]	Tm6sf1	280	401	1.339	0.421	0.00239147	0.0823181	243	381	215	202	390	488	362	547	269	362	220	267	437	422	317	429	340.47	0.0287	0.0201	0.025	0.025	TRUE	0.328
ENSMUSG00000034940	synergin, gamma [Source:MGI Symbol;Acc:MGI:1354742]	Synrg	1348	1072	0.812	-0.301	0.00239979	0.0824113	1197	1232	1527	1009	888	1205	1256	1469	1326	1171	1562	1333	996	1043	1100	1151	1210.33	0.008	0.0139	0.0105	0.0105	TRUE	0.1588
ENSMUSG00000063524	enolase 1, alpha non-neuron [Source:MGI Symbol;Acc:MGI:95393]	Eno1	7386	10376	1.325	0.405	0.00240686	0.0824615	7218	9724	6118	4573	11115	12855	9228	12548	7996	9246	6258	6043	12468	11129	8078	9831	8881.3	0.0372	0.0118	0.025	0.025	TRUE	0.2416
ENSMUSG00000004462	TBCC domain containing 1 [Source:MGI Symbol;Acc:MGI:1917823]	Tbccd1	504	390	0.795	-0.33	0.00241564	0.0825154	437	554	535	347	318	400	490	547	484	527	547	459	357	346	429	429	447.15	0.0075	0.0181	0.012	0.012	TRUE	0.0842
ENSMUSG00000023885	thrombospondin 2 [Source:MGI Symbol;Acc:MGI:98738]	Thbs2	2806	2169	0.795	-0.331	0.00241966	0.0825154	2614	2282	2783	2504	1894	2510	2533	2760	2896	2170	2847	3309	2125	2173	2217	2162	2487.36	0.0137	0.0126	0.0139	0.0139	TRUE	0.2577
ENSMUSG00000090394	RIKEN cDNA 4930523C07 gene [Source:MGI Symbol;Acc:MGI:1914897]	4930523C07Rik	321	448	1.32	0.401	0.00246358	0.0838188	313	319	297	249	382	673	396	553	347	303	304	329	429	583	347	433	384.25	0.0227	0.0192	0.0217	0.0217	TRUE	0.5753
ENSMUSG00000031749	ST3 beta-galactoside alpha-2,3-sialyltransferase 2 [Source:MGI Symbol;Acc:MGI:99427]	St3gal2	1585	1290	0.826	-0.276	0.00248408	0.084321	1538	1772	1440	1119	1132	1337	1589	1711	1704	1685	1473	1479	1270	1157	1391	1341	1437.42	0.0053	0.0135	0.0086	0.0086	TRUE	0.0657
ENSMUSG00000024780	cell division cycle 37-like 1 [Source:MGI Symbol;Acc:MGI:1914322]	Cdc37l1	2716	3671	1.295	0.373	0.00251021	0.0849512	2318	3189	2625	1952	2746	4600	3400	5928	2568	3032	2685	2580	3080	3982	2976	4645	3193.56	0.026	0.0124	0.0196	0.0196	TRUE	0.4083
ENSMUSG00000034910	pygopus 1 [Source:MGI Symbol;Acc:MGI:1919385]	Pygo1	657	487	0.774	-0.37	0.0025142	0.0849512	538	580	696	581	405	505	666	604	596	551	712	768	454	437	583	473	571.87	0.0184	0.0166	0.0177	0.0177	TRUE	0.1943
ENSMUSG00000021969	zinc finger, DHHC domain containing 20 [Source:MGI Symbol;Acc:MGI:1923215]	Zdhhc20	914	1107	1.197	0.259	0.00252278	0.0850454	840	919	895	707	1062	1343	1141	1371	931	874	915	934	1191	1163	999	1074	1010.15	0.0029	0.0144	0.007	0.007	TRUE	0.046
ENSMUSG00000058897	collagen, type XXV, alpha 1 [Source:MGI Symbol;Acc:MGI:1924268]	Col25a1	124	174	1.324	0.405	0.0025474	0.0856788	104	137	119	97	173	190	164	249	115	130	122	128	194	164	144	195	149.08	0.0077	0.0313	0.0185	0.0185	TRUE	0.1207
ENSMUSG00000006360	cysteine-rich protein 1 (intestinal) [Source:MGI Symbol;Acc:MGI:88501]	Crip1	1510	2250	1.361	0.445	0.0025848	0.0867385	1167	2349	1127	1030	2329	2718	2057	2849	1293	2234	1153	1361	2613	2353	1801	2232	1879.86	0.0565	0.013	0.0343	0.0343	TRUE	0.9332
ENSMUSG00000031983	RIKEN cDNA 2310022B05 gene [Source:MGI Symbol;Acc:MGI:1916801]	2310022B05Rik	5080	6567	1.257	0.33	0.00264675	0.0886148	4731	5768	4602	3698	7037	8159	6439	7241	5241	5484	4707	4887	7894	7063	5637	5673	5823.4	0.0163	0.0119	0.0144	0.0144	TRUE	0.2642
ENSMUSG00000020717	platelet/endothelial cell adhesion molecule 1 [Source:MGI Symbol;Acc:MGI:97537]	Pecam1	6222	7193	1.15	0.201	0.00265376	0.0886476	5593	6393	6178	4762	6872	8268	7732	9108	6196	6079	6319	6293	7709	7158	6769	7136	6707.32	0.0014	0.0119	0.0045	0.0045	TRUE	0.0306
ENSMUSG00000026014	Ras association (RalGDS/AF-6) and pleckstrin homology domains 1 [Source:MGI Symbol;Acc:MGI:1924550]	Raph1	4139	6014	1.346	0.428	0.00266012	0.0886585	3665	3832	4596	3142	3665	9117	5704	9008	4060	3644	4701	4152	4111	7893	4993	7058	5076.54	0.048	0.012	0.0307	0.0307	TRUE	0.1779
ENSMUSG00000026657	FERM domain containing 4A [Source:MGI Symbol;Acc:MGI:1919850]	Frmd4a	2290	1871	0.829	-0.271	0.00267503	0.0886719	2105	2159	2293	1839	1520	2236	2364	2262	2332	2053	2345	2430	1705	1936	2070	1772	2080.39	0.0058	0.0129	0.0085	0.0085	TRUE	0.0532
ENSMUSG00000028307	aldolase B, fructose-bisphosphate [Source:MGI Symbol;Acc:MGI:87995]	Aldob	4	124	1.261	0.334	0.00267862	0.0886719	5	7	1	2	79	373	11	97	6	7	1	3	89	323	10	76	64.13	0.9334	0.0577	0.4029	0.9334	TRUE	2.9268
ENSMUSG00000031864	integrator complex subunit 10 [Source:MGI Symbol;Acc:MGI:1918135]	Ints10	673	836	1.219	0.286	0.00267345	0.0886719	603	678	705	499	834	999	905	959	668	645	721	659	936	865	792	751	754.66	0.0048	0.0154	0.0089	0.0089	TRUE	0.0866
ENSMUSG00000026923	notch 1 [Source:MGI Symbol;Acc:MGI:97363]	Notch1	1634	2030	1.221	0.288	0.00268938	0.0888282	1626	1806	1391	1206	1952	2198	2142	2745	1801	1717	1423	1594	2190	1903	1875	2151	1831.69	0.0076	0.013	0.0099	0.0099	TRUE	0.1031
ENSMUSG00000027520	zinc finger, DBF-type containing 2 [Source:MGI Symbol;Acc:MGI:1921134]	Zdbf2	384	503	1.269	0.344	0.00273102	0.0897999	394	406	308	303	422	640	521	677	436	386	315	400	473	554	456	530	443.99	0.0108	0.0181	0.0141	0.0141	TRUE	0.1994
ENSMUSG00000029086	prominin 1 [Source:MGI Symbol;Acc:MGI:1100886]	Prom1	150	203	1.297	0.375	0.00272633	0.0897999	126	152	150	122	179	270	224	231	140	145	153	161	201	234	196	181	176.3	0.004	0.0283	0.0149	0.0149	TRUE	0.1594
ENSMUSG00000015133	leucine-rich repeat kinase 1 [Source:MGI Symbol;Acc:MGI:2142227]	Lrrk1	546	434	0.812	-0.3	0.0027628	0.0904401	550	524	538	398	357	505	540	544	609	498	550	526	400	437	473	426	490.05	0.004	0.0175	0.0096	0.0096	TRUE	0.0857
ENSMUSG00000039952	dystroglycan 1 [Source:MGI Symbol;Acc:MGI:101864]	Dag1	15401	17522	1.133	0.18	0.00276277	0.0904401	14310	16662	14898	11100	15786	20224	19500	22720	15853	15843	15238	14669	17708	17508	17071	17801	16461.5	0.0008	0.0116	0.0037	0.0037	TRUE	0.0135
ENSMUSG00000056666	retinol saturase (all trans retinol 13,14 reductase) [Source:MGI Symbol;Acc:MGI:1914692]	Retsat	3152	2248	0.757	-0.401	0.00277059	0.0904937	2667	2719	3499	2639	1579	2362	3433	2774	2955	2585	3579	3488	1771	2045	3005	2173	2700.16	0.0384	0.0125	0.025	0.025	TRUE	0.4853
ENSMUSG00000028718	Scl/Tal1 interrupting locus [Source:MGI Symbol;Acc:MGI:107477]	Stil	244	406	1.408	0.494	0.00279467	0.0906758	256	350	182	132	433	582	289	486	284	333	186	174	486	504	253	381	325.04	0.0912	0.0206	0.0538	0.0538	TRUE	0.3872
ENSMUSG00000030406	gastric inhibitory polypeptide receptor [Source:MGI Symbol;Acc:MGI:1352753]	Gipr	118	356	1.407	0.492	0.00278826	0.0906758	124	195	67	60	500	531	177	316	137	185	69	79	561	460	155	248	236.72	0.2509	0.024	0.1211	0.2509	TRUE	0.3469
ENSMUSG00000039765	coiled-coil and C2 domain containing 2A [Source:MGI Symbol;Acc:MGI:1924487]	Cc2d2a	824	628	0.789	-0.342	0.00279086	0.0906758	728	738	891	662	502	674	865	779	806	702	911	875	563	583	757	610	726.08	0.0142	0.0155	0.0148	0.0148	TRUE	0.1844
ENSMUSG00000038233	family with sequence similarity 198, member A [Source:MGI Symbol;Acc:MGI:3041196]	Fam198a	38	16	0.696	-0.522	0.00284235	0.0920196	29	23	48	37	14	14	30	14	32	22	49	49	16	12	26	11	27.13	0.1126	0.1209	0.1169	0.1169	TRUE	0.4568
ENSMUSG00000055707	kelch-like 26 [Source:MGI Symbol;Acc:MGI:2443079]	Klhl26	316	237	0.778	-0.362	0.00287696	0.0929352	294	329	337	211	236	262	297	250	326	313	345	279	265	227	260	196	276.19	0.0096	0.0222	0.0153	0.0153	TRUE	0.1895
ENSMUSG00000027523	GNAS (guanine nucleotide binding protein, alpha stimulating) complex locus [Source:MGI Symbol;Acc:MGI:95777]	Gnas	521	708	1.296	0.374	0.00288438	0.0929708	374	694	453	414	681	810	836	809	414	660	463	547	764	701	732	634	614.44	0.0221	0.0163	0.0193	0.0193	TRUE	0.3038
ENSMUSG00000020689	integrin beta 3 [Source:MGI Symbol;Acc:MGI:96612]	Itgb3	447	661	1.355	0.438	0.00293809	0.0936747	457	462	390	337	467	921	533	1094	506	439	399	445	524	797	467	857	554.35	0.0457	0.0168	0.0328	0.0328	TRUE	0.1629
ENSMUSG00000027342	proliferating cell nuclear antigen [Source:MGI Symbol;Acc:MGI:97503]	Pcna	1487	2064	1.313	0.392	0.00293037	0.0936747	1447	1869	1339	907	2332	2410	1888	2424	1603	1777	1370	1199	2616	2086	1653	1899	1775.34	0.0335	0.0131	0.0235	0.0235	TRUE	0.4985
ENSMUSG00000030688	START domain containing 10 [Source:MGI Symbol;Acc:MGI:1860093]	Stard10	1807	1337	0.773	-0.371	0.00293461	0.0936747	1584	1474	1738	1736	1256	1390	1715	1576	1755	1402	1778	2294	1409	1203	1501	1235	1572.08	0.0255	0.0133	0.0198	0.0198	TRUE	0.3896
ENSMUSG00000097271	predicted gene 9903 [Source:MGI Symbol;Acc:MGI:3646113]	Gm9903	24	9	0.705	-0.503	0.00292844	0.0936747	10	26	26	25	6	8	16	9	11	25	27	33	7	7	14	7	16.27	0.0994	0.194	0.1503	0.1503	TRUE	0.6667
ENSMUSG00000098234	small nucleolar RNA host gene 6 [Source:MGI Symbol;Acc:MGI:1921074]	Snhg6	121	172	1.329	0.411	0.00292961	0.0936747	81	149	129	90	159	205	189	212	90	142	132	119	178	177	165	166	146.21	0.0089	0.0317	0.0207	0.0207	TRUE	0.3642
ENSMUSG00000042826	fibroblast growth factor 11 [Source:MGI Symbol;Acc:MGI:109167]	Fgf11	150	255	1.412	0.498	0.00294937	0.0938308	125	180	142	111	371	295	203	220	138	171	145	147	416	255	178	172	202.9	0.0895	0.0261	0.0571	0.0571	TRUE	1.6867
ENSMUSG00000029552	testis derived transcript [Source:MGI Symbol;Acc:MGI:105081]	Tes	180	246	1.299	0.378	0.00296603	0.0939543	167	188	205	110	244	287	278	279	185	179	210	145	274	248	243	219	212.87	0.0087	0.0254	0.0168	0.0168	TRUE	0.197
ENSMUSG00000064141	zinc finger protein 69 [Source:MGI Symbol;Acc:MGI:107794]	Zfp69	103	156	1.367	0.451	0.00296304	0.0939543	92	125	85	79	189	153	158	183	102	119	87	104	212	132	138	143	129.79	0.0271	0.0343	0.0306	0.0306	TRUE	0.7954
ENSMUSG00000028348	caveolae associated 4 [Source:MGI Symbol;Acc:MGI:1915266]	Cavin4	1506	1854	1.211	0.277	0.00298561	0.094371	1430	1614	1430	1092	1739	2080	1823	2638	1584	1535	1463	1443	1951	1801	1596	2067	1679.86	0.0062	0.0132	0.0091	0.0091	TRUE	0.0965
ENSMUSG00000042029	non-SMC condensin II complex, subunit G2 [Source:MGI Symbol;Acc:MGI:1923294]	Ncapg2	655	956	1.346	0.429	0.00299533	0.094475	683	845	550	375	871	1423	864	1095	757	803	563	496	977	1232	756	858	805.19	0.0471	0.0151	0.0311	0.0311	TRUE	0.6013
ENSMUSG00000022881	replication factor C (activator 1) 4 [Source:MGI Symbol;Acc:MGI:2146571]	Rfc4	265	403	1.367	0.451	0.00301247	0.0948121	280	356	215	146	452	492	409	409	310	338	220	193	507	426	358	320	334.13	0.0513	0.0203	0.0358	0.0358	TRUE	0.3764
ENSMUSG00000025321	integrin beta 8 [Source:MGI Symbol;Acc:MGI:1338035]	Itgb8	272	184	0.739	-0.437	0.00302342	0.0949533	278	226	283	209	127	256	253	190	308	215	289	276	142	222	221	149	227.87	0.036	0.0245	0.0303	0.0303	TRUE	0.2905
ENSMUSG00000038119	cell adhesion molecule-related/down-regulated by oncogenes [Source:MGI Symbol;Acc:MGI:1926387]	Cdon	1785	1376	0.795	-0.332	0.00306815	0.096153	1650	1692	1778	1425	1104	1377	1965	1728	1828	1609	1819	1883	1238	1192	1720	1354	1580.4	0.0165	0.0133	0.0147	0.0147	TRUE	0.2934
ENSMUSG00000056501	CCAAT/enhancer binding protein (C/EBP), beta [Source:MGI Symbol;Acc:MGI:88373]	Cebpb	128	187	1.342	0.425	0.00309102	0.096578	110	157	132	80	204	220	169	230	122	149	135	106	229	190	148	180	157.42	0.02	0.0303	0.025	0.025	TRUE	0.2923
ENSMUSG00000085016	predicted gene 11335 [Source:MGI Symbol;Acc:MGI:3705194]	Gm11335	58	28	0.696	-0.522	0.00309486	0.096578	58	58	53	45	12	23	56	39	64	55	54	59	13	20	49	31	43.25	0.1061	0.0801	0.0914	0.0914	TRUE	0.8158
ENSMUSG00000034009	relaxin/insulin-like family peptide receptor 1 [Source:MGI Symbol;Acc:MGI:2682211]	Rxfp1	648	888	1.303	0.382	0.0031206	0.0971749	594	686	569	530	1027	1050	776	1038	658	652	582	700	1152	909	679	813	768.3	0.0263	0.0153	0.0213	0.0213	TRUE	0.4274
ENSMUSG00000026784	prenyl (solanesyl) diphosphate synthase, subunit 1 [Source:MGI Symbol;Acc:MGI:1889278]	Pdss1	426	566	1.277	0.353	0.00315844	0.0979748	425	535	384	252	515	618	644	752	471	509	393	333	578	535	564	589	496.38	0.0152	0.0174	0.0162	0.0162	TRUE	0.2734
ENSMUSG00000045382	chemokine (C-X-C motif) receptor 4 [Source:MGI Symbol;Acc:MGI:109563]	Cxcr4	140	193	1.311	0.39	0.00317295	0.0979748	148	151	110	104	187	226	222	221	164	144	113	137	210	196	194	173	166.3	0.0073	0.0293	0.0181	0.0181	TRUE	0.227
ENSMUSG00000051000	family with sequence similarity 160, member A1 [Source:MGI Symbol;Acc:MGI:2444746]	Fam160a1	1002	1191	1.178	0.236	0.00316291	0.0979748	852	1056	973	806	1118	1416	1303	1460	944	1004	995	1065	1254	1226	1141	1144	1096.62	0.0014	0.0141	0.0059	0.0059	TRUE	0.0208
ENSMUSG00000071379	hippocalcin-like 1 [Source:MGI Symbol;Acc:MGI:1855689]	Hpcal1	381	503	1.275	0.35	0.00316719	0.0979748	363	406	360	278	411	728	496	623	402	386	368	367	461	630	434	488	442.18	0.0129	0.0181	0.0156	0.0156	TRUE	0.4009
ENSMUSG00000002068	cyclin E1 [Source:MGI Symbol;Acc:MGI:88316]	Ccne1	179	299	1.406	0.491	0.00319675	0.0985028	195	254	136	89	383	321	254	341	216	242	139	118	430	278	222	267	238.92	0.095	0.0239	0.0558	0.0558	TRUE	0.8246
ENSMUSG00000045312	lipoma HMGIC fusion partner-like 2 [Source:MGI Symbol;Acc:MGI:2145236]	Lhfpl2	1276	1012	0.811	-0.302	0.0032138	0.0988211	1308	1252	1106	1009	818	1097	1227	1413	1449	1190	1131	1333	918	950	1074	1107	1144.09	0.0093	0.014	0.0114	0.0114	TRUE	0.1194
ENSMUSG00000020818	major facilitator superfamily domain containing 11 [Source:MGI Symbol;Acc:MGI:1917150]	Mfsd11	977	788	0.82	-0.286	0.00325641	0.0998063	856	1021	982	746	674	783	1024	1046	948	971	1004	986	756	678	896	820	882.41	0.0062	0.0148	0.0096	0.0096	TRUE	0.1181
ENSMUSG00000046561	arylsulfatase J [Source:MGI Symbol;Acc:MGI:2443513]	Arsj	76	42	0.703	-0.508	0.00325943	0.0998063	84	75	66	55	22	39	58	76	93	71	68	73	25	34	51	60	59.17	0.0573	0.0616	0.0602	0.0602	TRUE	0.4561
ENSMUSG00000027656	WNT1 inducible signaling pathway protein 2 [Source:MGI Symbol;Acc:MGI:1328326]	Wisp2	25	8	0.719	-0.475	0.00327873	0.100189	9	16	33	32	9	4	12	10	10	15	34	42	10	3	11	8	16.64	0.2456	0.1899	0.2164	0.2164	TRUE	0.3668
ENSMUSG00000024413	NPC intracellular cholesterol transporter 1 [Source:MGI Symbol;Acc:MGI:1097712]	Npc1	2189	1506	0.745	-0.424	0.00331392	0.100845	1790	1809	2598	1813	919	1725	2221	1989	1983	1720	2657	2396	1031	1493	1944	1558	1847.92	0.0484	0.013	0.0317	0.0317	TRUE	0.3638
ENSMUSG00000057778	cytochrome b5 domain containing 2 [Source:MGI Symbol;Acc:MGI:2684848]	Cyb5d2	284	209	0.773	-0.371	0.00330765	0.100845	280	271	259	229	175	198	271	296	310	258	265	303	196	171	237	232	246.54	0.0116	0.0235	0.0171	0.0171	TRUE	0.206
ENSMUSG00000039428	transmembrane protein 135 [Source:MGI Symbol;Acc:MGI:1920009]	Tmem135	1966	1595	0.825	-0.278	0.00335587	0.10191	1730	1996	2160	1392	1344	1650	1987	2177	1917	1898	2209	1840	1508	1428	1739	1706	1780.57	0.0073	0.0131	0.0096	0.0096	TRUE	0.0973
ENSMUSG00000020747	transmembrane protein 94 [Source:MGI Symbol;Acc:MGI:1919197]	Tmem94	3698	2831	0.791	-0.339	0.00337511	0.102283	3378	3476	3821	2903	2632	2624	3995	3322	3742	3305	3908	3836	2952	2272	3497	2603	3264.54	0.0194	0.0123	0.0163	0.0163	TRUE	0.2561
ENSMUSG00000075408	RIKEN cDNA 6030408B16 gene [Source:MGI Symbol;Acc:MGI:1924967]	6030408B16Rik	75	124	1.403	0.489	0.00339159	0.102571	78	71	76	51	91	179	90	206	86	68	78	67	102	155	79	161	99.54	0.0582	0.0413	0.0499	0.0499	TRUE	0.2242
ENSMUSG00000038122	TBC1 domain family, member 32 [Source:MGI Symbol;Acc:MGI:2442827]	Tbc1d32	356	254	0.759	-0.398	0.00340094	0.102643	293	312	455	254	229	259	338	305	325	297	465	336	257	224	296	239	304.79	0.0252	0.0212	0.0232	0.0232	TRUE	0.6354
ENSMUSG00000059479	UDP-GlcNAc:betaGal beta-1,3-N-acetylglucosaminyltransferase 8 [Source:MGI Symbol;Acc:MGI:2385269]	B3gnt8	83	128	1.377	0.462	0.00341006	0.102707	90	74	82	58	93	193	118	176	100	70	84	77	104	167	103	138	105.4	0.0316	0.0396	0.0355	0.0355	TRUE	0.6625
ENSMUSG00000033420	anthrax toxin receptor 1 [Source:MGI Symbol;Acc:MGI:1916788]	Antxr1	1293	992	0.792	-0.336	0.00344105	0.103217	1188	1181	1186	1150	936	1193	1236	1025	1316	1123	1213	1520	1050	1033	1082	803	1142.47	0.0158	0.014	0.0155	0.0155	TRUE	0.2274
ENSMUSG00000060802	beta-2 microglobulin [Source:MGI Symbol;Acc:MGI:88127]	B2m	1377	1625	1.169	0.226	0.00343848	0.103217	1270	1521	1322	986	1546	1876	1749	2056	1407	1446	1352	1303	1734	1624	1531	1611	1501.09	0.0015	0.0134	0.0057	0.0057	TRUE	0.0273
ENSMUSG00000068299	N-acetyltransferase 8 (GCN5-related) family member 4 [Source:MGI Symbol;Acc:MGI:1922791]	Nat8f4	75	42	0.705	-0.504	0.00348989	0.104469	59	86	98	39	29	62	57	41	65	82	100	52	33	54	50	32	58.39	0.058	0.0623	0.0602	0.0602	TRUE	0.3567
ENSMUSG00000026675	hydroxysteroid (17-beta) dehydrogenase 7 [Source:MGI Symbol;Acc:MGI:1330808]	Hsd17b7	1544	1181	0.791	-0.338	0.00352405	0.105217	1287	1388	1724	1261	923	1256	1615	1518	1426	1320	1763	1666	1035	1087	1414	1189	1362.66	0.018	0.0136	0.016	0.016	TRUE	0.1708
ENSMUSG00000042476	ATP-binding cassette, sub-family B (MDR/TAP), member 4 [Source:MGI Symbol;Acc:MGI:97569]	Abcb4	89	54	0.716	-0.482	0.00352919	0.105217	72	70	118	66	38	62	65	79	80	67	121	87	43	54	57	62	71.17	0.0327	0.0532	0.0428	0.0428	TRUE	0.9393
ENSMUSG00000070394	transmembrane protein 256 [Source:MGI Symbol;Acc:MGI:1916436]	Tmem256	884	1195	1.291	0.369	0.00356368	0.10603	658	1211	799	633	1251	1348	1256	1418	729	1151	817	837	1403	1167	1100	1111	1039.38	0.0276	0.0143	0.0203	0.0203	TRUE	0.4071
ENSMUSG00000026043	collagen, type III, alpha 1 [Source:MGI Symbol;Acc:MGI:88453]	Col3a1	56482	45499	0.82	-0.286	0.00361353	0.106187	51480	53656	51455	49373	38352	60075	51208	53779	57030	51018	52631	65249	43022	52008	44829	42136	50990.3	0.0112	0.0115	0.011	0.011	TRUE	0.1525
ENSMUSG00000031697	origin recognition complex, subunit 6 [Source:MGI Symbol;Acc:MGI:1929285]	Orc6	332	428	1.251	0.323	0.00361818	0.106187	313	404	281	235	373	537	462	541	347	384	287	311	418	465	404	424	380.06	0.0069	0.0192	0.0123	0.0123	TRUE	0.1167
ENSMUSG00000031849	cartilage oligomeric matrix protein [Source:MGI Symbol;Acc:MGI:88469]	Comp	163	106	0.728	-0.458	0.00358006	0.106187	112	169	214	111	114	121	126	102	124	161	219	147	128	105	110	80	134.15	0.0405	0.0336	0.0371	0.0371	TRUE	0.8586
ENSMUSG00000031897	proteasome (prosome, macropain) subunit, beta type 10 [Source:MGI Symbol;Acc:MGI:1096380]	Psmb10	1137	967	0.857	-0.223	0.00361688	0.106187	989	1226	1116	865	914	1073	1122	1189	1096	1166	1142	1143	1025	929	982	932	1051.75	0.0004	0.0142	0.0053	0.0053	TRUE	0.0165
ENSMUSG00000044134	PH domain containing endocytic trafficking adaptor 1 [Source:MGI Symbol;Acc:MGI:2442708]	Pheta1	492	364	0.775	-0.367	0.00361311	0.106187	433	432	517	413	303	337	475	519	480	411	529	546	340	292	416	407	427.4	0.0191	0.0184	0.0188	0.0188	TRUE	0.2476
ENSMUSG00000048826	dishevelled-binding antagonist of beta-catenin 2 [Source:MGI Symbol;Acc:MGI:1920347]	Dact2	83	51	0.72	-0.474	0.00363142	0.106187	88	63	91	61	42	53	71	64	97	60	93	81	47	46	62	50	67.05	0.0203	0.0557	0.0379	0.0379	TRUE	0.2841
ENSMUSG00000051506	WD repeat and FYVE domain containing 4 [Source:MGI Symbol;Acc:MGI:3584510]	Wdfy4	96	61	0.724	-0.466	0.00363488	0.106187	77	76	98	96	60	65	74	70	85	72	100	127	67	56	65	55	78.48	0.0226	0.0493	0.0359	0.0359	TRUE	0.4736
ENSMUSG00000078591	heparan sulfate (glucosamine) 3-O-sulfotransferase 4 [Source:MGI Symbol;Acc:MGI:1333792]	Hs3st4	25	50	1.427	0.513	0.00364119	0.106187	19	27	16	29	60	67	47	45	21	26	16	38	67	58	41	35	37.89	0.0731	0.0898	0.0823	0.0823	TRUE	0.3499
ENSMUSG00000089872	ribosomal protein S6 kinase polypeptide 1 [Source:MGI Symbol;Acc:MGI:2443419]	Rps6kc1	646	527	0.829	-0.271	0.00363549	0.106187	552	694	685	464	445	660	572	687	612	660	701	613	499	571	501	538	586.85	0.0025	0.0165	0.0081	0.0081	TRUE	0.0456
ENSMUSG00000090084	sushi-repeat-containing protein [Source:MGI Symbol;Acc:MGI:1858306]	Srpx	335	255	0.788	-0.345	0.00358952	0.106187	325	285	337	276	245	301	286	297	360	271	345	365	275	261	250	233	294.87	0.0086	0.0215	0.0143	0.0143	TRUE	0.1665
ENSMUSG00000026726	cubilin (intrinsic factor-cobalamin receptor) [Source:MGI Symbol;Acc:MGI:1931256]	Cubn	110	71	0.727	-0.46	0.00368179	0.106526	75	105	132	94	56	75	101	86	83	100	135	124	63	65	88	67	90.71	0.0258	0.0442	0.0349	0.0349	TRUE	0.2664
ENSMUSG00000050541	adrenergic receptor, alpha 1b [Source:MGI Symbol;Acc:MGI:104774]	Adra1b	1120	723	0.728	-0.457	0.00366958	0.106526	965	971	1131	1006	424	661	1257	948	1069	923	1157	1329	476	572	1100	743	921.21	0.0823	0.0146	0.0441	0.0441	TRUE	0.9322
ENSMUSG00000055407	microtubule-associated protein 6 [Source:MGI Symbol;Acc:MGI:1201690]	Map6	187	114	0.718	-0.478	0.00366112	0.106526	135	130	245	169	97	104	167	144	150	124	251	223	109	90	146	113	150.62	0.0678	0.0311	0.0494	0.0494	TRUE	0.2078
ENSMUSG00000109005	predicted gene 45221 [Source:MGI Symbol;Acc:MGI:5753797]	Gm45221	14	45	1.387	0.472	0.00368065	0.106526	12	8	15	17	81	35	13	62	13	8	15	22	91	30	11	49	29.98	0.3779	0.1105	0.2381	0.2381	TRUE	0.7346
ENSMUSG00000025630	hypoxanthine guanine phosphoribosyl transferase [Source:MGI Symbol;Acc:MGI:96217]	Hprt	2279	3099	1.295	0.373	0.0037205	0.106893	2344	2844	1961	1368	3054	3805	2767	4155	2597	2704	2006	1808	3426	3294	2422	3255	2689.03	0.0289	0.0125	0.022	0.022	TRUE	0.2781
ENSMUSG00000031799	tropomyosin 4 [Source:MGI Symbol;Acc:MGI:2449202]	Tpm4	6044	7466	1.214	0.28	0.0037196	0.106893	6009	6950	5494	4005	7363	8404	7817	9556	6657	6608	5620	5293	8260	7276	6843	7487	6755.37	0.0095	0.0119	0.0104	0.0104	TRUE	0.0957
ENSMUSG00000039782	cytoplasmic polyadenylation element binding protein 2 [Source:MGI Symbol;Acc:MGI:2442640]	Cpeb2	1696	1353	0.815	-0.295	0.00373084	0.106893	1607	1827	1693	1160	1019	1539	1556	2011	1780	1737	1732	1533	1143	1332	1362	1576	1524.42	0.0098	0.0134	0.0114	0.0114	TRUE	0.1445
ENSMUSG00000047443	erythroferrone [Source:MGI Symbol;Acc:MGI:3606476]	Erfe	14	33	1.422	0.508	0.00372514	0.106893	9	25	13	7	34	46	35	28	10	24	13	9	38	40	31	22	23.35	0.0721	0.1386	0.1086	0.1086	TRUE	0.727
ENSMUSG00000114687	predicted gene 5452 [Source:MGI Symbol;Acc:MGI:3645281]	Gm5452	70	151	1.425	0.511	0.00371823	0.106893	47	158	31	36	173	172	140	178	52	150	32	48	194	149	123	139	110.82	0.2356	0.0382	0.1248	0.1248	TRUE	2.165
ENSMUSG00000021365	neural precursor cell expressed, developmentally down-regulated gene 9 [Source:MGI Symbol;Acc:MGI:97302]	Nedd9	821	1224	1.354	0.437	0.00375156	0.107277	813	925	676	615	1668	1264	1064	1276	901	880	691	813	1871	1094	931	1000	1022.62	0.06	0.0143	0.0368	0.0368	TRUE	1.9536
ENSMUSG00000026672	optineurin [Source:MGI Symbol;Acc:MGI:1918898]	Optn	680	926	1.296	0.374	0.00381062	0.108384	544	830	703	459	1002	1187	840	1044	603	789	719	607	1124	1028	735	818	802.81	0.0262	0.0151	0.0214	0.0214	TRUE	0.1953
ENSMUSG00000039361	phosphatidylinositol binding clathrin assembly protein [Source:MGI Symbol;Acc:MGI:2385902]	Picalm	6970	9330	1.283	0.36	0.00381238	0.108384	6349	9017	6045	4607	7468	13107	8836	12585	7034	8574	6183	6088	8377	11347	7735	9860	8149.83	0.0284	0.0118	0.0202	0.0202	TRUE	0.3242
ENSMUSG00000042406	activating transcription factor 4 [Source:MGI Symbol;Acc:MGI:88096]	Atf4	1907	2805	1.346	0.429	0.00379916	0.108384	1678	2162	1697	1495	3850	2665	2412	3166	1859	2056	1736	1976	4319	2307	2112	2481	2355.52	0.0584	0.0127	0.035	0.035	TRUE	2.0263
ENSMUSG00000053007	cAMP responsive element binding protein 5 [Source:MGI Symbol;Acc:MGI:2443973]	Creb5	599	796	1.278	0.354	0.00384274	0.109036	553	688	569	413	732	1140	716	959	613	654	582	546	821	987	627	751	697.6	0.0188	0.0157	0.0179	0.0179	TRUE	0.3063
ENSMUSG00000004105	angiopoietin-like 2 [Source:MGI Symbol;Acc:MGI:1347002]	Angptl2	4147	3324	0.818	-0.291	0.00386391	0.109425	3834	3872	3858	3566	3309	3694	3978	3707	4247	3682	3946	4713	3712	3198	3482	2904	3735.57	0.0109	0.0122	0.0114	0.0114	TRUE	0.1196
ENSMUSG00000046070	insulin-like growth factor binding protein, acid labile subunit [Source:MGI Symbol;Acc:MGI:107973]	Igfals	56	31	0.706	-0.502	0.00387603	0.109557	41	41	65	57	24	33	44	38	45	39	66	75	27	29	39	30	43.75	0.0413	0.0793	0.0605	0.0605	TRUE	0.2605
ENSMUSG00000005681	apolipoprotein A-II [Source:MGI Symbol;Acc:MGI:88050]	Apoa2	26	63	1.412	0.498	0.00393575	0.110819	31	21	25	18	77	123	27	46	34	20	26	24	86	106	24	36	44.53	0.2408	0.0781	0.1575	0.1575	TRUE	0.2946
ENSMUSG00000025495	phosphatidylserine synthase 2 [Source:MGI Symbol;Acc:MGI:1351664]	Ptdss2	1221	1035	0.855	-0.226	0.00393152	0.110819	1082	1272	1185	956	954	1132	1261	1260	1199	1209	1212	1263	1070	980	1104	987	1128.11	0.0012	0.0141	0.0057	0.0057	TRUE	0.0212
ENSMUSG00000024600	solute carrier family 27 (fatty acid transporter), member 6 [Source:MGI Symbol;Acc:MGI:3036230]	Slc27a6	60	34	0.71	-0.495	0.00394886	0.110976	56	62	67	38	20	48	51	36	62	59	69	50	22	42	45	28	47.07	0.0255	0.0745	0.0528	0.0528	TRUE	0.4987
ENSMUSG00000003032	Kruppel-like factor 4 (gut) [Source:MGI Symbol;Acc:MGI:1342287]	Klf4	673	949	1.32	0.4	0.00397304	0.111019	538	740	622	572	1188	905	887	1154	596	704	636	756	1333	783	777	904	811.07	0.0383	0.0151	0.0271	0.0271	TRUE	1.0828
ENSMUSG00000006715	geminin [Source:MGI Symbol;Acc:MGI:1927344]	Gmnn	626	942	1.356	0.44	0.00397161	0.111019	606	891	583	297	1007	1090	825	1240	671	847	596	392	1130	944	722	972	784.3	0.0592	0.0152	0.0383	0.0383	TRUE	0.5045
ENSMUSG00000044628	ring finger protein 208 [Source:MGI Symbol;Acc:MGI:1916096]	Rnf208	16	36	1.422	0.508	0.00396614	0.111019	18	17	16	10	48	38	25	42	20	16	16	13	54	33	22	33	25.9	0.0578	0.1261	0.0919	0.0919	TRUE	0.8051
ENSMUSG00000014542	C-type lectin domain family 4, member f [Source:MGI Symbol;Acc:MGI:1859834]	Clec4f	11	32	1.394	0.479	0.00400399	0.111671	23	5	5	7	31	25	33	51	25	5	5	9	35	22	29	40	21.23	0.2433	0.1513	0.1895	0.1895	TRUE	0.7693
ENSMUSG00000035834	polymerase (RNA) III (DNA directed) polypeptide G [Source:MGI Symbol;Acc:MGI:1914736]	Polr3g	185	242	1.264	0.338	0.004028	0.111916	163	194	157	162	224	277	276	297	181	184	161	214	251	240	242	233	213.14	0	0.0254	0.0126	0.0126	TRUE	0.106
ENSMUSG00000041361	myocardial zonula adherens protein [Source:MGI Symbol;Acc:MGI:2142908]	Myzap	10263	12391	1.192	0.254	0.0040256	0.111916	8649	11540	9578	8097	11398	14514	12279	17186	9581	10973	9797	10701	12786	12565	10749	13465	11327.1	0.0064	0.0117	0.0085	0.0085	TRUE	0.0896
ENSMUSG00000002625	A kinase (PRKA) anchor protein 8-like [Source:MGI Symbol;Acc:MGI:1860606]	Akap8l	760	1020	1.284	0.361	0.00404359	0.112137	647	825	665	649	1185	1068	1114	1087	717	784	680	858	1329	925	975	852	889.98	0.0254	0.0148	0.0198	0.0198	TRUE	0.5879
ENSMUSG00000022051	BCL2/adenovirus E1B interacting protein 3-like [Source:MGI Symbol;Acc:MGI:1332659]	Bnip3l	2475	3024	1.203	0.267	0.00412826	0.11427	2181	2479	2493	1951	2939	3860	3224	3363	2416	2357	2550	2578	3297	3342	2822	2635	2749.68	0.0071	0.0125	0.0094	0.0094	TRUE	0.0826
ENSMUSG00000034813	glutamate receptor interacting protein 1 [Source:MGI Symbol;Acc:MGI:1921303]	Grip1	131	187	1.324	0.405	0.0041395	0.114365	146	117	138	84	170	239	178	246	162	111	141	111	191	207	156	193	158.92	0.0167	0.0301	0.0233	0.0233	TRUE	0.1707
ENSMUSG00000042010	acetyl-Coenzyme A carboxylase beta [Source:MGI Symbol;Acc:MGI:2140940]	Acacb	8808	6210	0.756	-0.404	0.00416148	0.114757	7803	7896	9980	6713	4350	5315	9329	9178	8644	7508	10208	8872	4880	4601	8167	7191	7508.81	0.0473	0.0118	0.0296	0.0296	TRUE	0.3223
ENSMUSG00000000787	DEAD/H (Asp-Glu-Ala-Asp/His) box polypeptide 3, X-linked [Source:MGI Symbol;Acc:MGI:103064]	Ddx3x	12029	14398	1.184	0.243	0.00418454	0.114961	10629	13913	10692	9213	13013	17443	14725	19146	11775	13229	10936	12175	14597	15101	12891	15001	13213.2	0.0056	0.0116	0.0078	0.0078	TRUE	0.0552
ENSMUSG00000038295	autophagy related 9B [Source:MGI Symbol;Acc:MGI:2685420]	Atg9b	38	65	1.404	0.489	0.00418194	0.114961	45	41	21	31	56	76	66	93	50	39	21	41	63	66	58	73	51.32	0.0261	0.0693	0.0509	0.0509	TRUE	0.8719
ENSMUSG00000010461	EYA transcriptional coactivator and phosphatase 4 [Source:MGI Symbol;Acc:MGI:1337104]	Eya4	52	29	0.709	-0.497	0.00423673	0.115962	45	42	54	48	27	41	36	24	50	40	55	63	30	35	32	19	40.57	0.0265	0.0846	0.0573	0.0573	TRUE	0.6318
ENSMUSG00000026814	endoglin [Source:MGI Symbol;Acc:MGI:95392]	Eng	6311	7720	1.204	0.268	0.00423506	0.115962	6081	7300	5371	4595	7372	9223	7870	9872	6737	6941	5494	6073	8270	7985	6890	7735	7015.31	0.0082	0.0118	0.0098	0.0098	TRUE	0.1029
ENSMUSG00000002341	neurocan [Source:MGI Symbol;Acc:MGI:104694]	Ncan	142	242	1.402	0.487	0.00425186	0.116159	151	189	86	99	145	291	214	465	167	180	88	131	163	252	187	364	191.5	0.1046	0.0269	0.0647	0.0647	TRUE	0.8906
ENSMUSG00000001349	calponin 1 [Source:MGI Symbol;Acc:MGI:104979]	Cnn1	1186	823	0.75	-0.414	0.00427484	0.116173	1459	1364	854	724	745	1128	893	891	1616	1297	874	957	836	977	782	698	1004.46	0.0499	0.0144	0.0317	0.0317	TRUE	0.4481
ENSMUSG00000001918	solute carrier family 1 (neutral amino acid transporter), member 5 [Source:MGI Symbol;Acc:MGI:105305]	Slc1a5	704	938	1.278	0.354	0.00426284	0.116173	612	796	698	504	981	1254	815	1088	678	757	714	666	1100	1086	713	852	820.86	0.0218	0.015	0.0188	0.0188	TRUE	0.2629
ENSMUSG00000030346	RAD51 associated protein 1 [Source:MGI Symbol;Acc:MGI:1098224]	Rad51ap1	144	215	1.351	0.434	0.0042789	0.116173	139	183	144	75	238	266	197	244	154	174	147	99	267	230	172	191	179.41	0.0381	0.028	0.033	0.033	TRUE	0.446
ENSMUSG00000032842	ATP-binding cassette, sub-family C (CFTR/MRP), member 10 [Source:MGI Symbol;Acc:MGI:2386976]	Abcc10	278	206	0.776	-0.367	0.00429189	0.116173	228	276	299	219	192	182	259	283	253	262	306	289	215	158	227	222	241.46	0.0131	0.0237	0.0181	0.0181	TRUE	0.3215
ENSMUSG00000058396	G protein-coupled receptor 182 [Source:MGI Symbol;Acc:MGI:109545]	Gpr182	705	942	1.281	0.358	0.00429107	0.116173	738	813	561	495	729	1160	946	1427	818	773	574	654	818	1004	828	1118	823.35	0.0227	0.015	0.0195	0.0195	TRUE	0.2452
ENSMUSG00000024169	intraflagellar transport 140 [Source:MGI Symbol;Acc:MGI:2146906]	Ift140	549	437	0.814	-0.296	0.00431908	0.116481	494	494	574	447	375	468	525	588	547	470	587	591	421	405	460	461	492.62	0.0058	0.0175	0.0106	0.0106	TRUE	0.0986
ENSMUSG00000049556	leucine rich repeat and Ig domain containing 1 [Source:MGI Symbol;Acc:MGI:1915522]	Lingo1	106	66	0.725	-0.463	0.00431861	0.116481	83	106	95	101	50	66	107	75	92	101	97	133	56	57	94	59	86.13	0.0344	0.0459	0.0402	0.0402	TRUE	0.4828
ENSMUSG00000032109	NLR family member X1 [Source:MGI Symbol;Acc:MGI:2429611]	Nlrx1	444	316	0.761	-0.395	0.00435925	0.116963	349	359	534	380	279	332	435	364	387	341	546	502	313	287	381	285	380.35	0.0297	0.0192	0.0254	0.0254	TRUE	0.1868
ENSMUSG00000046402	retinol binding protein 1, cellular [Source:MGI Symbol;Acc:MGI:97876]	Rbp1	935	1150	1.209	0.273	0.00435319	0.116963	837	1032	884	702	1172	1315	1133	1475	927	981	904	928	1315	1138	992	1156	1042.64	0.0064	0.0143	0.0095	0.0095	TRUE	0.1235
ENSMUSG00000050288	frizzled class receptor 2 [Source:MGI Symbol;Acc:MGI:1888513]	Fzd2	980	737	0.783	-0.353	0.00436085	0.116963	1056	1163	776	645	663	729	886	1018	1170	1106	794	852	744	631	776	798	858.73	0.0213	0.0149	0.0189	0.0189	TRUE	0.1647
ENSMUSG00000037572	WD repeat and HMG-box DNA binding protein 1 [Source:MGI Symbol;Acc:MGI:2443514]	Wdhd1	227	312	1.298	0.377	0.00437692	0.11718	223	281	199	143	293	419	329	339	247	267	204	189	329	363	288	266	268.97	0.0186	0.0225	0.0204	0.0204	TRUE	0.2015
ENSMUSG00000020538	sterol regulatory element binding transcription factor 1 [Source:MGI Symbol;Acc:MGI:107606]	Srebf1	1262	1050	0.842	-0.247	0.00440902	0.117442	1098	1199	1273	1052	917	1257	1235	1278	1216	1140	1302	1390	1029	1088	1081	1001	1156.02	0.0033	0.014	0.0074	0.0074	TRUE	0.062
ENSMUSG00000025153	fatty acid synthase [Source:MGI Symbol;Acc:MGI:95485]	Fasn	4655	3717	0.816	-0.294	0.00440463	0.117442	3872	4440	5246	3588	3402	3714	4817	4620	4289	4222	5366	4742	3816	3215	4217	3620	4185.87	0.0124	0.0121	0.0122	0.0122	TRUE	0.1508
ENSMUSG00000028838	exostoses (multiple)-like 1 [Source:MGI Symbol;Acc:MGI:1888742]	Extl1	288	171	0.716	-0.482	0.00441066	0.117442	273	240	309	232	161	89	275	237	302	228	316	307	181	77	241	186	229.67	0.1074	0.0244	0.0626	0.0626	TRUE	1.331
ENSMUSG00000033863	Kruppel-like factor 9 [Source:MGI Symbol;Acc:MGI:1333856]	Klf9	1410	1956	1.308	0.387	0.00443449	0.117713	1140	1293	1611	1134	1527	3121	2014	2103	1263	1229	1648	1499	1713	2702	1763	1648	1683.06	0.0377	0.0132	0.0259	0.0259	TRUE	0.9787
ENSMUSG00000040473	cilia and flagella associated protein 69 [Source:MGI Symbol;Acc:MGI:2443778]	Cfap69	36	76	1.416	0.502	0.00443687	0.117713	38	29	43	24	76	152	49	57	42	28	44	32	85	132	43	45	56.22	0.1609	0.0643	0.1122	0.1122	TRUE	0.9497
ENSMUSG00000032816	immunoglobulin superfamily, DCC subclass, member 4 [Source:MGI Symbol;Acc:MGI:1858497]	Igdcc4	572	428	0.782	-0.356	0.00445838	0.118071	502	540	499	535	444	471	513	457	556	513	510	707	498	408	449	358	500	0.0201	0.0174	0.0186	0.0186	TRUE	0.3566
ENSMUSG00000002043	trafficking protein particle complex 6A [Source:MGI Symbol;Acc:MGI:1914341]	Trappc6a	525	694	1.271	0.346	0.00447872	0.118396	485	624	449	386	770	796	726	752	537	593	459	510	864	689	636	589	609.7	0.0184	0.0163	0.0174	0.0174	TRUE	0.3759
ENSMUSG00000024900	carnitine palmitoyltransferase 1a, liver [Source:MGI Symbol;Acc:MGI:1098296]	Cpt1a	6284	4472	0.76	-0.396	0.00451748	0.119206	5514	6436	6307	4887	2617	4501	6412	6945	6108	6120	6451	6458	2936	3897	5613	5441	5378.06	0.0414	0.012	0.0285	0.0285	TRUE	0.6169
ENSMUSG00000005686	adenosine monophosphate deaminase 3 [Source:MGI Symbol;Acc:MGI:1096344]	Ampd3	1056	688	0.733	-0.447	0.00457379	0.119666	944	1133	1095	741	572	422	1089	1011	1046	1077	1120	979	642	365	953	792	871.85	0.0774	0.0148	0.0443	0.0443	TRUE	0.7402
ENSMUSG00000026785	protein kinase N3 [Source:MGI Symbol;Acc:MGI:2388285]	Pkn3	320	412	1.249	0.321	0.00457563	0.119666	303	375	264	241	407	445	435	544	336	357	270	318	457	385	381	426	366.2	0.0077	0.0195	0.0129	0.0129	TRUE	0.1518
ENSMUSG00000034205	lysyl oxidase-like 2 [Source:MGI Symbol;Acc:MGI:2137913]	Loxl2	3061	4116	1.285	0.361	0.00455682	0.119666	3241	3442	2504	2134	4325	5212	3539	5106	3590	3273	2561	2820	4852	4512	3098	4001	3588.38	0.0281	0.0123	0.0215	0.0215	TRUE	0.2927
ENSMUSG00000035184	family with sequence similarity 124, member A [Source:MGI Symbol;Acc:MGI:3645930]	Fam124a	118	170	1.33	0.411	0.00455135	0.119666	115	117	116	88	113	239	177	242	127	111	119	116	127	207	155	190	143.98	0.0196	0.0321	0.0255	0.0255	TRUE	0.2336
ENSMUSG00000044067	G protein-coupled receptor 22 [Source:MGI Symbol;Acc:MGI:1920260]	Gpr22	1036	782	0.785	-0.349	0.00456077	0.119666	950	910	1188	767	634	784	1111	975	1052	865	1215	1014	711	679	973	764	909.11	0.0224	0.0147	0.0187	0.0187	TRUE	0.2606
ENSMUSG00000042359	oxysterol binding protein-like 6 [Source:MGI Symbol;Acc:MGI:2139014]	Osbpl6	262	205	0.804	-0.316	0.00461035	0.12036	238	263	258	205	183	235	258	236	264	250	264	271	205	203	226	185	233.5	0	0.0241	0.0108	0.0108	TRUE	0.0649
ENSMUSG00000026134	DNA primase, p58 subunit [Source:MGI Symbol;Acc:MGI:97758]	Prim2	168	232	1.3	0.379	0.00462248	0.120463	163	175	189	98	243	251	256	270	181	166	193	130	273	217	224	212	199.42	0.014	0.0263	0.02	0.02	TRUE	0.2716
ENSMUSG00000024451	ArfGAP with RhoGAP domain, ankyrin repeat and PH domain 3 [Source:MGI Symbol;Acc:MGI:2147274]	Arap3	1534	1813	1.172	0.228	0.00464847	0.120712	1521	1550	1384	1182	1620	2078	1995	2412	1685	1474	1416	1562	1817	1799	1746	1890	1673.62	0.0027	0.0132	0.0064	0.0064	TRUE	0.0477
ENSMUSG00000030359	PZP, alpha-2-macroglobulin like [Source:MGI Symbol;Acc:MGI:87854]	Pzp	57	114	1.414	0.5	0.00464554	0.120712	47	52	68	42	89	252	76	89	52	49	70	56	100	218	67	70	85.1	0.1695	0.0463	0.1063	0.1063	TRUE	4.9964
ENSMUSG00000026547	transgelin 2 [Source:MGI Symbol;Acc:MGI:1312985]	Tagln2	3688	4819	1.262	0.336	0.00466557	0.12073	3784	4366	2897	2606	5142	5381	4831	5896	4192	4151	2963	3444	5768	4658	4229	4620	4253.22	0.022	0.0121	0.0176	0.0176	TRUE	0.2611
ENSMUSG00000072568	family with sequence similarity 84, member B [Source:MGI Symbol;Acc:MGI:3026924]	Fam84b	238	156	0.735	-0.445	0.00465799	0.12073	201	192	262	212	88	203	226	190	223	183	268	280	99	176	198	149	196.82	0.0535	0.0265	0.0397	0.0397	TRUE	0.7346
ENSMUSG00000029563	forkhead box P2 [Source:MGI Symbol;Acc:MGI:2148705]	Foxp2	194	136	0.755	-0.406	0.00476016	0.122961	179	156	201	171	106	166	186	150	198	148	206	226	119	144	163	118	165.15	0.0222	0.0294	0.0257	0.0257	TRUE	0.2203
ENSMUSG00000023908	protein kinase, membrane associated tyrosine/threonine 1 [Source:MGI Symbol;Acc:MGI:2137630]	Pkmyt1	105	154	1.341	0.423	0.00477617	0.123158	99	113	80	92	172	176	138	193	110	107	82	122	193	152	121	151	129.73	0.0236	0.0343	0.0289	0.0289	TRUE	0.3723
ENSMUSG00000031442	mcf.2 transforming sequence-like [Source:MGI Symbol;Acc:MGI:103263]	Mcf2l	520	719	1.305	0.384	0.00480093	0.12357	434	510	542	424	528	1151	771	784	481	485	554	560	592	996	675	614	619.8	0.0326	0.0162	0.0249	0.0249	TRUE	0.9756
ENSMUSG00000050947	adhesion molecule with Ig like domain 1 [Source:MGI Symbol;Acc:MGI:2653612]	Amigo1	476	339	0.761	-0.394	0.00480895	0.12357	477	493	418	362	292	264	465	501	528	469	428	478	328	229	407	393	407.36	0.0334	0.0187	0.0263	0.0263	TRUE	0.6391
ENSMUSG00000039943	phospholipase C, beta 4 [Source:MGI Symbol;Acc:MGI:107464]	Plcb4	1567	1898	1.195	0.257	0.00481801	0.123587	1347	1735	1578	1143	1645	2315	1889	2666	1492	1650	1614	1511	1845	2004	1654	2089	1732.31	0.0055	0.0131	0.0087	0.0087	TRUE	0.0834
ENSMUSG00000032812	ArfGAP with RhoGAP domain, ankyrin repeat and PH domain 1 [Source:MGI Symbol;Acc:MGI:1916960]	Arap1	1072	864	0.822	-0.282	0.00483666	0.123849	965	965	1077	906	711	1019	1082	1056	1069	918	1102	1197	798	882	947	827	967.48	0.0074	0.0145	0.0105	0.0105	TRUE	0.1006
ENSMUSG00000030302	ATPase, Ca++ transporting, plasma membrane 2 [Source:MGI Symbol;Acc:MGI:105368]	Atp2b2	62	32	0.709	-0.496	0.0048993	0.125122	81	63	43	41	26	51	43	21	90	60	44	54	29	44	38	16	46.9	0.1042	0.0748	0.0888	0.0888	TRUE	1.3516
ENSMUSG00000036022	family with sequence similarity 122, member B [Source:MGI Symbol;Acc:MGI:1926005]	Fam122b	724	909	1.227	0.295	0.0049034	0.125122	641	855	725	477	882	1055	893	1216	710	813	742	630	989	913	782	953	816.53	0.0088	0.0151	0.0117	0.0117	TRUE	0.1002
ENSMUSG00000027845	DNA cross-link repair 1B [Source:MGI Symbol;Acc:MGI:2156057]	Dclre1b	238	306	1.248	0.32	0.00492536	0.125247	220	274	219	170	252	387	318	420	244	261	224	225	283	335	278	329	272.26	0.0044	0.0223	0.0122	0.0122	TRUE	0.061
ENSMUSG00000039323	insulin-like growth factor binding protein 2 [Source:MGI Symbol;Acc:MGI:96437]	Igfbp2	426	603	1.319	0.399	0.00491871	0.125247	388	574	332	294	591	783	496	814	430	546	340	389	663	678	434	638	514.57	0.0389	0.0172	0.0284	0.0284	TRUE	0.3495
ENSMUSG00000032744	hairy/enhancer-of-split related with YRPW motif-like [Source:MGI Symbol;Acc:MGI:1860511]	Heyl	1056	803	0.79	-0.34	0.00494183	0.125449	874	1056	998	931	576	836	1058	1169	968	1004	1021	1230	646	724	926	916	929.43	0.02	0.0146	0.0177	0.0177	TRUE	0.2336
ENSMUSG00000030513	proprotein convertase subtilisin/kexin type 6 [Source:MGI Symbol;Acc:MGI:102897]	Pcsk6	811	651	0.818	-0.289	0.00495676	0.125611	705	766	832	670	657	765	722	730	781	728	851	885	737	662	632	572	731.14	0.0075	0.0155	0.011	0.011	TRUE	0.0924
ENSMUSG00000020766	galactokinase 1 [Source:MGI Symbol;Acc:MGI:95730]	Galk1	1086	1507	1.305	0.384	0.00497893	0.125739	1012	1357	887	778	1804	1746	1387	1630	1121	1290	907	1028	2024	1512	1214	1277	1296.67	0.0398	0.0137	0.0261	0.0261	TRUE	0.7965
ENSMUSG00000021486	PRELI domain containing 1 [Source:MGI Symbol;Acc:MGI:1913744]	Prelid1	1974	2679	1.29	0.368	0.00497385	0.125739	1900	2556	1542	1349	2940	3218	2537	3078	2105	2430	1577	1783	3298	2786	2221	2412	2326.45	0.033	0.0127	0.0231	0.0231	TRUE	0.3755
ENSMUSG00000028702	RAD54 like (S. cerevisiae) [Source:MGI Symbol;Acc:MGI:894697]	Rad54l	115	175	1.356	0.44	0.00499978	0.126049	119	136	85	84	211	171	156	227	132	129	87	111	237	148	137	178	144.78	0.0416	0.0319	0.0369	0.0369	TRUE	0.8434
ENSMUSG00000032555	topoisomerase (DNA) II binding protein 1 [Source:MGI Symbol;Acc:MGI:1920018]	Topbp1	1453	1972	1.29	0.367	0.00508528	0.127702	1527	1830	1223	855	2000	2424	1847	2459	1692	1740	1251	1130	2244	2099	1617	1927	1712.26	0.031	0.0132	0.023	0.023	TRUE	0.3159
ENSMUSG00000032586	TRAF-interacting protein [Source:MGI Symbol;Acc:MGI:1096377]	Traip	83	130	1.367	0.451	0.00508548	0.127702	83	113	70	46	106	193	118	166	92	107	72	61	119	167	103	130	106.39	0.0402	0.0393	0.0403	0.0403	TRUE	0.6388
ENSMUSG00000039646	vasorin [Source:MGI Symbol;Acc:MGI:2177651]	Vasn	592	829	1.312	0.392	0.00509141	0.127702	519	647	480	519	804	1257	761	842	575	615	491	686	902	1088	666	660	710.38	0.0385	0.0156	0.0275	0.0275	TRUE	0.5251
ENSMUSG00000021700	RAB3C, member RAS oncogene family [Source:MGI Symbol;Acc:MGI:1914545]	Rab3c	46	24	0.711	-0.492	0.00514232	0.12854	28	52	50	40	13	35	35	28	31	49	51	53	15	30	31	22	35.24	0.0404	0.0957	0.0712	0.0712	TRUE	0.6008
ENSMUSG00000021918	NIMA (never in mitosis gene a)-related expressed kinase 4 [Source:MGI Symbol;Acc:MGI:1344404]	Nek4	217	159	0.772	-0.374	0.00514196	0.12854	185	197	252	166	137	157	213	203	205	187	258	219	154	136	186	159	188.06	0.0132	0.0272	0.0197	0.0197	TRUE	0.2417
ENSMUSG00000015647	laminin, alpha 5 [Source:MGI Symbol;Acc:MGI:105382]	Lama5	2958	3713	1.227	0.295	0.00515938	0.128748	2760	2722	3107	2277	3595	4918	3641	4307	3058	2588	3178	3009	4033	4258	3187	3375	3335.65	0.0129	0.0123	0.0129	0.0129	TRUE	0.1411
ENSMUSG00000006014	proteoglycan 4 (megakaryocyte stimulating factor, articular superficial zone protein) [Source:MGI Symbol;Acc:MGI:1891344]	Prg4	50	25	0.71	-0.494	0.0051834	0.129128	54	26	44	52	18	32	26	37	60	25	45	69	20	28	23	29	37.24	0.0829	0.0912	0.0871	0.0871	TRUE	0.3689
ENSMUSG00000003575	CREB regulated transcription coactivator 1 [Source:MGI Symbol;Acc:MGI:2142523]	Crtc1	633	485	0.794	-0.332	0.00521498	0.129489	552	579	691	502	366	503	651	669	612	551	707	663	411	435	570	524	559.04	0.0151	0.0167	0.0162	0.0162	TRUE	0.1446
ENSMUSG00000026728	vimentin [Source:MGI Symbol;Acc:MGI:98932]	Vim	25110	31303	1.221	0.288	0.00521653	0.129489	24909	28428	21846	17760	31330	38655	30260	38431	27595	27030	22345	23471	35145	33465	26491	30111	28206.4	0.0128	0.0115	0.0124	0.0124	TRUE	0.1166
ENSMUSG00000028763	perlecan (heparan sulfate proteoglycan 2) [Source:MGI Symbol;Acc:MGI:96257]	Hspg2	25622	30100	1.165	0.22	0.00522432	0.129489	25028	25130	24133	19812	27934	36286	31253	38664	27726	23894	24684	26182	31335	31414	27360	30293	27861.2	0.0041	0.0115	0.0066	0.0066	TRUE	0.0422
ENSMUSG00000015396	CD83 antigen [Source:MGI Symbol;Acc:MGI:1328316]	Cd83	69	38	0.712	-0.489	0.00525664	0.130071	56	53	86	58	44	36	57	27	62	50	88	77	49	31	50	21	53.58	0.0838	0.0669	0.0749	0.0749	TRUE	0.4819
ENSMUSG00000000416	cortactin binding protein 2 [Source:MGI Symbol;Acc:MGI:1353467]	Cttnbp2	154	108	0.758	-0.399	0.00533002	0.130193	133	143	140	143	88	125	149	121	147	136	143	189	99	108	130	95	130.96	0.0137	0.0341	0.0236	0.0236	TRUE	0.3231
ENSMUSG00000022500	LPS-induced TN factor [Source:MGI Symbol;Acc:MGI:1929512]	Litaf	1015	1274	1.227	0.295	0.00532384	0.130193	921	1072	986	765	1399	1433	1270	1501	1020	1019	1009	1011	1569	1241	1112	1176	1144.61	0.0116	0.014	0.0124	0.0124	TRUE	0.3229
ENSMUSG00000031872	brain expressed, associated with Nedd4, 1 [Source:MGI Symbol;Acc:MGI:1929597]	Bean1	85	138	1.378	0.462	0.00529337	0.130193	62	107	78	68	173	178	111	135	69	102	80	90	194	154	97	106	111.4	0.0598	0.0381	0.0491	0.0491	TRUE	0.4643
ENSMUSG00000035561	aldehyde dehydrogenase 1 family, member B1 [Source:MGI Symbol;Acc:MGI:1919785]	Aldh1b1	5905	7006	1.174	0.232	0.00529382	0.130193	5396	6863	5419	4217	6770	7814	7466	9100	5978	6526	5543	5573	7594	6765	6536	7130	6455.5	0.005	0.0119	0.0073	0.0073	TRUE	0.055
ENSMUSG00000038463	olfactomedin-like 2B [Source:MGI Symbol;Acc:MGI:2443310]	Olfml2b	1331	1742	1.262	0.336	0.00533327	0.130193	1312	1514	958	1099	1558	2196	1720	2316	1453	1440	980	1452	1748	1901	1506	1815	1536.81	0.0218	0.0134	0.018	0.018	TRUE	0.4213
ENSMUSG00000040010	solute carrier family 7 (cationic amino acid transporter, y+ system), member 5 [Source:MGI Symbol;Acc:MGI:1298205]	Slc7a5	936	1305	1.308	0.387	0.0053398	0.130193	890	1212	791	603	1076	1880	1095	1819	986	1152	809	797	1207	1628	959	1425	1120.34	0.0392	0.0141	0.0274	0.0274	TRUE	0.2272
ENSMUSG00000046080	C-type lectin domain family 9, member a [Source:MGI Symbol;Acc:MGI:2444608]	Clec9a	64	95	1.341	0.424	0.0053413	0.130193	63	55	72	47	73	115	118	121	70	52	74	62	82	100	103	95	79.67	0	0.0487	0.0261	0.0261	TRUE	0.2379
ENSMUSG00000047787	fibronectin leucine rich transmembrane protein 1 [Source:MGI Symbol;Acc:MGI:3026647]	Flrt1	104	67	0.733	-0.447	0.00529273	0.130193	114	100	99	70	55	66	106	72	126	95	101	93	62	57	93	56	85.4	0.0282	0.0462	0.0373	0.0373	TRUE	0.3766
ENSMUSG00000054720	leucine rich repeat containing 8 family, member C [Source:MGI Symbol;Acc:MGI:2140839]	Lrrc8c	1438	1850	1.247	0.319	0.00531944	0.130193	1478	1676	1279	918	1911	1950	1884	2448	1637	1594	1308	1213	2144	1688	1649	1918	1643.94	0.0174	0.0132	0.0156	0.0156	TRUE	0.1684
ENSMUSG00000036854	heat shock protein, alpha-crystallin-related, B6 [Source:MGI Symbol;Acc:MGI:2685325]	Hspb6	3456	2706	0.805	-0.312	0.00535262	0.130253	3017	3337	3565	2770	2219	2546	3764	3622	3342	3173	3646	3661	2489	2204	3295	2838	3081.08	0.017	0.0124	0.015	0.015	TRUE	0.2217
ENSMUSG00000053062	junction adhesion molecule 2 [Source:MGI Symbol;Acc:MGI:1933820]	Jam2	1126	852	0.788	-0.343	0.00538635	0.130857	933	964	1232	978	750	801	1111	1152	1034	917	1260	1292	841	693	973	903	989.1	0.0212	0.0144	0.0188	0.0188	TRUE	0.2237
ENSMUSG00000020680	TATA-box binding protein associated factor 15 [Source:MGI Symbol;Acc:MGI:1917689]	Taf15	1090	1332	1.202	0.266	0.0054355	0.131206	1045	1216	980	789	1284	1637	1321	1679	1158	1156	1002	1043	1440	1417	1156	1315	1211.06	0.0062	0.0139	0.0095	0.0095	TRUE	0.0856
ENSMUSG00000029231	platelet derived growth factor receptor, alpha polypeptide [Source:MGI Symbol;Acc:MGI:97530]	Pdgfra	1631	1256	0.797	-0.327	0.00543917	0.131206	1403	1371	1732	1433	1002	1704	1378	1557	1554	1304	1772	1894	1124	1475	1206	1220	1443.58	0.019	0.0135	0.0168	0.0168	TRUE	0.1931
ENSMUSG00000030096	solute carrier family 6 (neurotransmitter transporter, taurine), member 6 [Source:MGI Symbol;Acc:MGI:98488]	Slc6a6	5398	7164	1.273	0.348	0.00542851	0.131206	4414	7437	4465	3833	5650	8719	7393	10591	4890	7071	4567	5065	6338	7548	6472	8298	6281.26	0.0303	0.0119	0.0205	0.0205	TRUE	0.4422
ENSMUSG00000039304	tumor necrosis factor (ligand) superfamily, member 10 [Source:MGI Symbol;Acc:MGI:107414]	Tnfsf10	173	106	0.725	-0.463	0.00544533	0.131206	118	125	226	159	76	104	160	140	131	119	231	210	85	90	140	110	139.49	0.0733	0.0327	0.0527	0.0527	TRUE	0.2236
ENSMUSG00000058013	septin 11 [Source:MGI Symbol;Acc:MGI:1277214]	43354	4252	5132	1.191	0.252	0.00542816	0.131206	4190	4787	3791	2978	4870	5656	5381	6963	4642	4552	3878	3936	5463	4897	4711	5455	4691.54	0.007	0.0121	0.0089	0.0089	TRUE	0.0491
ENSMUSG00000072849	serine (or cysteine) peptidase inhibitor, clade A, member 1E [Source:MGI Symbol;Acc:MGI:891967]	Serpina1e	5	127	1.229	0.297	0.00549864	0.132057	12	5	1	1	96	372	20	77	13	5	1	1	108	322	18	60	66	1.0341	0.0564	0.4092	1.0341	TRUE	3.0609
ENSMUSG00000085105	predicted gene 12758 [Source:MGI Symbol;Acc:MGI:3702543]	Gm12758	17	37	1.403	0.489	0.00549188	0.132057	23	12	18	11	52	32	36	40	25	11	18	15	58	28	32	31	27.34	0.0821	0.1201	0.1019	0.1019	TRUE	2.0769
ENSMUSG00000031519	ankyrin repeat and SOCs box-containing 5 [Source:MGI Symbol;Acc:MGI:1923544]	Asb5	106	56	0.712	-0.489	0.00551025	0.13212	92	76	140	82	41	64	108	36	102	72	143	108	46	55	95	28	81.24	0.1445	0.048	0.093	0.093	TRUE	0.4919
ENSMUSG00000032815	Fanconi anemia, complementation group A [Source:MGI Symbol;Acc:MGI:1341823]	Fanca	119	188	1.37	0.454	0.00554494	0.132735	116	184	78	69	186	250	175	224	129	175	80	91	209	216	153	176	153.53	0.0661	0.0308	0.0477	0.0477	TRUE	0.64
ENSMUSG00000055782	ATP-binding cassette, sub-family D (ALD), member 2 [Source:MGI Symbol;Acc:MGI:1349467]	Abcd2	127	74	0.72	-0.475	0.00555751	0.13282	91	134	162	86	34	110	110	87	101	127	166	114	38	95	96	68	100.68	0.0881	0.0409	0.0626	0.0626	TRUE	1.1459
ENSMUSG00000023961	ectonucleotide pyrophosphatase/phosphodiesterase 4 [Source:MGI Symbol;Acc:MGI:2682634]	Enpp4	940	764	0.827	-0.274	0.00561322	0.133716	799	1039	1017	641	633	827	897	1079	885	988	1040	847	710	716	785	845	852.14	0.0064	0.0149	0.01	0.01	TRUE	0.0728
ENSMUSG00000032261	SH3 domain binding glutamic acid-rich protein like 2 [Source:MGI Symbol;Acc:MGI:1915350]	Sh3bgrl2	322	399	1.216	0.282	0.00560978	0.133716	300	343	334	217	357	473	421	535	332	326	342	287	400	409	369	419	360.57	0.0011	0.0197	0.0092	0.0092	TRUE	0.0657
ENSMUSG00000043822	ADAMTS-like 5 [Source:MGI Symbol;Acc:MGI:1913798]	Adamtsl5	578	478	0.839	-0.253	0.00563579	0.134037	546	576	535	462	451	543	516	618	605	548	547	611	506	470	452	484	527.78	0.0009	0.0171	0.0074	0.0074	TRUE	0.0211
ENSMUSG00000020847	rabphilin 3A-like (without C2 domains) [Source:MGI Symbol;Acc:MGI:1923492]	Rph3al	957	692	0.769	-0.379	0.00572569	0.135517	754	818	992	908	550	694	1026	834	835	778	1015	1200	617	601	898	653	824.64	0.0384	0.015	0.026	0.026	TRUE	0.4522
ENSMUSG00000032537	Eph receptor B1 [Source:MGI Symbol;Acc:MGI:1096337]	Ephb1	191	122	0.732	-0.45	0.00572347	0.135517	152	194	221	141	108	134	203	94	168	184	226	186	121	116	178	74	156.72	0.0633	0.0304	0.0466	0.0466	TRUE	0.5778
ENSMUSG00000042453	reelin [Source:MGI Symbol;Acc:MGI:103022]	Reln	280	204	0.772	-0.373	0.00571413	0.135517	299	240	256	228	160	284	208	267	331	228	262	301	179	246	182	209	242.4	0.0201	0.0237	0.0218	0.0218	TRUE	0.2279
ENSMUSG00000063727	tumor necrosis factor receptor superfamily, member 11b (osteoprotegerin) [Source:MGI Symbol;Acc:MGI:109587]	Tnfrsf11b	47	22	0.713	-0.487	0.00573528	0.135526	52	29	48	40	9	31	37	27	58	28	49	53	10	27	32	21	34.7	0.1071	0.097	0.1015	0.1015	TRUE	1.0273
ENSMUSG00000075224	leucine rich repeat containing 55 [Source:MGI Symbol;Acc:MGI:2685197]	Lrrc55	38	18	0.714	-0.487	0.00574969	0.135648	36	25	47	31	7	23	27	27	40	24	48	41	8	20	24	21	28.16	0.0778	0.1169	0.1001	0.1001	TRUE	0.9491
ENSMUSG00000035413	transmembrane protein 98 [Source:MGI Symbol;Acc:MGI:1923457]	Tmem98	1194	977	0.831	-0.267	0.00576719	0.135843	1095	1165	1252	890	918	1064	1252	1099	1213	1108	1281	1176	1030	921	1096	861	1085.7	0.0064	0.0142	0.0097	0.0097	TRUE	0.0874
ENSMUSG00000004099	DNA methyltransferase (cytosine-5) 1 [Source:MGI Symbol;Acc:MGI:94912]	Dnmt1	1779	2358	1.271	0.346	0.00582208	0.136917	1811	2075	1626	1116	2588	2855	2167	2759	2006	1973	1663	1475	2903	2472	1897	2162	2068.84	0.0264	0.0129	0.0203	0.0203	TRUE	0.3348
ENSMUSG00000036333	kinase D-interacting substrate 220 [Source:MGI Symbol;Acc:MGI:1924730]	Kidins220	3058	3554	1.154	0.207	0.00583306	0.136956	2766	3122	2963	2397	3352	4161	3666	4652	3064	2969	3031	3168	3760	3602	3209	3645	3305.97	0.0022	0.0123	0.0056	0.0056	TRUE	0.0486
ENSMUSG00000000532	activin A receptor, type 1B [Source:MGI Symbol;Acc:MGI:1338944]	Acvr1b	1838	1562	0.857	-0.222	0.00589838	0.137392	1581	1880	1969	1363	1330	1799	1918	1940	1751	1788	2014	1801	1492	1557	1679	1520	1700.34	0.0027	0.0132	0.0064	0.0064	TRUE	0.0555
ENSMUSG00000020812	RIKEN cDNA 1810032O08 gene [Source:MGI Symbol;Acc:MGI:1913543]	1810032O08Rik	40	64	1.371	0.455	0.00586214	0.137392	36	35	44	33	54	76	61	98	40	33	45	44	61	66	53	77	52.29	0	0.0682	0.0371	0.0371	TRUE	0.3406
ENSMUSG00000024978	glycerol-3-phosphate acyltransferase, mitochondrial [Source:MGI Symbol;Acc:MGI:109162]	Gpam	2466	1676	0.748	-0.419	0.00588997	0.137392	2185	1961	2871	1998	1038	1588	2740	2251	2421	1865	2937	2640	1164	1375	2399	1764	2070.46	0.0686	0.0129	0.0388	0.0388	TRUE	0.67
ENSMUSG00000045534	potassium voltage-gated channel, shaker-related subfamily, member 5 [Source:MGI Symbol;Acc:MGI:96662]	Kcna5	305	404	1.271	0.346	0.00589764	0.137392	310	324	287	208	349	588	415	453	343	308	294	275	391	509	363	355	354.84	0.0162	0.0198	0.0181	0.0181	TRUE	0.4274
ENSMUSG00000051041	olfactomedin-like 1 [Source:MGI Symbol;Acc:MGI:2679264]	Olfml1	168	120	0.764	-0.389	0.00588143	0.137392	122	162	165	161	107	145	143	136	135	154	169	213	120	126	125	107	143.5	0.0143	0.0321	0.0229	0.0229	TRUE	0.4279
ENSMUSG00000007080	polymerase (DNA directed), epsilon [Source:MGI Symbol;Acc:MGI:1196391]	Pole	338	474	1.309	0.388	0.00593327	0.137867	368	424	254	213	485	606	460	542	408	403	260	281	544	525	403	425	406.02	0.0346	0.0187	0.0273	0.0273	TRUE	0.3308
ENSMUSG00000030895	hemopexin [Source:MGI Symbol;Acc:MGI:105112]	Hpx	4	26	1.282	0.359	0.00594692	0.137867	11	4	0	1	21	72	8	15	12	4	0	1	24	62	7	12	15.24	1.1058	0.2063	0.5443	0.5443	TRUE	3.16
ENSMUSG00000035283	adrenergic receptor, beta 1 [Source:MGI Symbol;Acc:MGI:87937]	Adrb1	825	610	0.778	-0.362	0.00593918	0.137867	684	756	857	716	487	546	879	829	758	719	877	946	546	473	770	650	717.17	0.0286	0.0156	0.0226	0.0226	TRUE	0.3223
ENSMUSG00000036585	fibroblast growth factor 1 [Source:MGI Symbol;Acc:MGI:95515]	Fgf1	2688	1981	0.776	-0.365	0.00597014	0.13797	2563	2602	2681	2042	1464	1727	3011	2746	2839	2474	2742	2699	1642	1495	2636	2151	2334.88	0.0354	0.0127	0.0242	0.0242	TRUE	0.4808
ENSMUSG00000050556	potassium voltage gated channel, Shab-related subfamily, member 1 [Source:MGI Symbol;Acc:MGI:96666]	Kcnb1	940	604	0.734	-0.446	0.00596457	0.13797	809	720	1130	775	459	438	1052	767	896	685	1156	1024	515	379	921	601	772.1	0.0936	0.0153	0.0503	0.0503	TRUE	0.6019
ENSMUSG00000019916	procollagen-proline, 2-oxoglutarate 4-dioxygenase (proline 4-hydroxylase), alpha 1 polypeptide [Source:MGI Symbol;Acc:MGI:97463]	P4ha1	1004	1437	1.321	0.402	0.00598796	0.138165	1071	1063	919	666	1895	1331	1338	1657	1186	1011	940	880	2126	1152	1171	1298	1220.62	0.0521	0.0139	0.0329	0.0329	TRUE	1.566
ENSMUSG00000030208	epithelial membrane protein 1 [Source:MGI Symbol;Acc:MGI:107941]	Emp1	6603	8091	1.205	0.269	0.00601694	0.138616	6481	7183	6230	4563	7608	10080	7645	10734	7180	6830	6372	6030	8534	8726	6693	8410	7346.97	0.0095	0.0118	0.0108	0.0108	TRUE	0.1524
ENSMUSG00000030528	Bloom syndrome, RecQ like helicase [Source:MGI Symbol;Acc:MGI:1328362]	Blm	354	524	1.338	0.42	0.00603608	0.138839	343	524	300	176	487	698	485	663	380	498	307	233	546	604	425	519	439.04	0.0581	0.0182	0.0376	0.0376	TRUE	0.4605
ENSMUSG00000004415	collagen, type XXVI, alpha 1 [Source:MGI Symbol;Acc:MGI:2155345]	Col26a1	260	185	0.762	-0.392	0.00609347	0.139722	198	278	255	224	189	181	261	182	219	264	261	296	212	157	228	143	222.54	0.0284	0.0248	0.0267	0.0267	TRUE	0.32
ENSMUSG00000020357	FMS-like tyrosine kinase 4 [Source:MGI Symbol;Acc:MGI:95561]	Flt4	760	986	1.253	0.325	0.00609323	0.139722	801	823	671	519	998	1209	896	1267	887	783	686	686	1120	1047	784	993	873.17	0.0171	0.0148	0.0166	0.0166	TRUE	0.1985
ENSMUSG00000109975	predicted gene, 19196 [Source:MGI Symbol;Acc:MGI:5011381]	Gm19196	77	113	1.329	0.411	0.00610818	0.139841	67	98	67	55	118	137	111	131	74	93	69	73	132	119	97	103	94.93	0.0095	0.0427	0.026	0.026	TRUE	0.207
ENSMUSG00000020216	junctional sarcoplasmic reticulum protein 1 [Source:MGI Symbol;Acc:MGI:1916700]	Jsrp1	22	45	1.398	0.483	0.00615051	0.140591	19	38	11	14	51	60	39	46	21	36	11	19	57	52	34	36	33.28	0.0998	0.1007	0.1003	0.1003	TRUE	0.5585
ENSMUSG00000021559	death associated protein kinase 1 [Source:MGI Symbol;Acc:MGI:1916885]	Dapk1	899	1148	1.241	0.312	0.00621771	0.141141	794	787	952	752	1012	1580	1198	1327	880	748	974	994	1135	1368	1049	1040	1023.38	0.0153	0.0143	0.0151	0.0151	TRUE	0.2385
ENSMUSG00000032198	dedicator of cytokinesis 6 [Source:MGI Symbol;Acc:MGI:1914789]	Dock6	1557	1903	1.202	0.265	0.00622256	0.141141	1335	1528	1540	1303	1954	1970	2063	2436	1479	1453	1575	1722	2192	1705	1806	1909	1730.12	0.0084	0.0131	0.0102	0.0102	TRUE	0.1408
ENSMUSG00000033857	endo-beta-N-acetylglucosaminidase [Source:MGI Symbol;Acc:MGI:2443788]	Engase	218	147	0.747	-0.42	0.00621243	0.141141	182	210	237	172	96	146	244	179	202	200	242	227	108	126	214	140	182.37	0.0425	0.0277	0.0351	0.0351	TRUE	0.7011
ENSMUSG00000073096	leucine rich repeat containing 61 [Source:MGI Symbol;Acc:MGI:2652848]	Lrrc61	273	189	0.754	-0.407	0.006193	0.141141	206	233	273	274	162	235	255	187	228	222	279	362	182	203	223	147	230.75	0.0375	0.0243	0.0314	0.0314	TRUE	0.7097
ENSMUSG00000084131	ribosomal protein L3, pseudogene 2 [Source:MGI Symbol;Acc:MGI:3645345]	Rpl3-ps2	30	58	1.398	0.483	0.00621145	0.141141	12	53	24	23	62	64	54	77	13	50	25	30	70	55	47	60	43.9	0.109	0.0791	0.0921	0.0921	TRUE	0.8051
ENSMUSG00000022604	centrosomal protein 97 [Source:MGI Symbol;Acc:MGI:1921451]	Cep97	400	305	0.794	-0.333	0.00627592	0.141913	415	414	390	261	217	390	363	410	460	394	399	345	243	338	318	321	352.16	0.0134	0.0199	0.0164	0.0164	TRUE	0.2296
ENSMUSG00000037638	zinc finger and BTB domain containing 42 [Source:MGI Symbol;Acc:MGI:3644133]	Zbtb42	240	185	0.799	-0.324	0.00627397	0.141913	237	232	225	185	163	188	218	258	263	221	230	244	183	163	191	202	212.05	0.0027	0.0254	0.0131	0.0131	TRUE	0.0913
ENSMUSG00000028246	failed axon connections homolog [Source:MGI Symbol;Acc:MGI:1923382]	Faxc	236	179	0.789	-0.341	0.0063392	0.142312	232	237	194	199	173	219	192	208	257	225	198	263	194	190	168	163	207.31	0.0072	0.0258	0.0158	0.0158	TRUE	0.1005
ENSMUSG00000029344	protein-tyrosine sulfotransferase 2 [Source:MGI Symbol;Acc:MGI:1309516]	Tpst2	787	948	1.188	0.248	0.00633257	0.142312	752	820	734	593	920	1098	953	1242	833	780	751	784	1032	951	834	973	867.15	0.0039	0.0148	0.0081	0.0081	TRUE	0.0701
ENSMUSG00000032715	tribbles pseudokinase 3 [Source:MGI Symbol;Acc:MGI:1345675]	Trib3	52	86	1.376	0.46	0.00634197	0.142312	35	73	57	31	99	103	81	92	39	69	58	41	111	89	71	72	68.83	0.043	0.0546	0.0494	0.0494	TRUE	0.6298
ENSMUSG00000042579	RIKEN cDNA 4632404H12 gene [Source:MGI Symbol;Acc:MGI:1921284]	4632404H12Rik	296	211	0.764	-0.389	0.00633885	0.142312	221	286	332	248	174	195	316	258	245	272	340	328	195	169	277	202	253.36	0.0303	0.0231	0.0268	0.0268	TRUE	0.3622
ENSMUSG00000043252	transmembrane protein 64 [Source:MGI Symbol;Acc:MGI:2140359]	Tmem64	1740	1496	0.866	-0.207	0.00633667	0.142312	1664	1705	1728	1307	1333	1638	1756	1958	1843	1621	1767	1727	1495	1418	1537	1534	1618	0.0016	0.0133	0.0055	0.0055	TRUE	0.0234
ENSMUSG00000022021	diaphanous related formin 3 [Source:MGI Symbol;Acc:MGI:1927222]	Diaph3	425	682	1.37	0.454	0.00641934	0.143828	479	637	288	203	711	935	537	833	531	606	295	268	798	809	470	653	553.62	0.1033	0.0168	0.0581	0.0581	TRUE	0.3615
ENSMUSG00000031760	metallothionein 3 [Source:MGI Symbol;Acc:MGI:97173]	Mt3	151	252	1.379	0.464	0.00643137	0.143879	112	253	92	110	308	291	211	288	124	241	94	145	346	252	185	226	201.49	0.1074	0.0262	0.0642	0.0642	TRUE	0.7656
ENSMUSG00000009281	retinoic acid receptor responder (tazarotene induced) 2 [Source:MGI Symbol;Acc:MGI:1918910]	Rarres2	177	239	1.285	0.362	0.00644295	0.143919	155	157	177	155	221	316	274	247	172	149	181	205	248	274	240	194	207.72	0.0145	0.0257	0.0197	0.0197	TRUE	0.1599
ENSMUSG00000086583	predicted pseudogene 15500 [Source:MGI Symbol;Acc:MGI:3782947]	Gm15500	177	231	1.254	0.327	0.00651218	0.145244	147	214	176	123	206	284	269	270	163	203	180	163	231	246	235	212	204.11	0.0025	0.026	0.0135	0.0135	TRUE	0.0806
ENSMUSG00000044447	dedicator of cytokinesis 5 [Source:MGI Symbol;Acc:MGI:2652871]	Dock5	199	258	1.251	0.323	0.00653572	0.145437	199	190	188	154	240	328	286	290	220	181	192	204	269	284	250	227	228.46	0.0046	0.0244	0.0134	0.0134	TRUE	0.0759
ENSMUSG00000073590	RIKEN cDNA 3222401L13 gene [Source:MGI Symbol;Acc:MGI:2444186]	3222401L13Rik	259	193	0.781	-0.357	0.00654059	0.145437	239	245	314	165	161	211	251	240	265	233	321	218	181	183	220	188	226	0.015	0.0246	0.0194	0.0194	TRUE	0.3683
ENSMUSG00000079470	UTP14B small subunit processome component [Source:MGI Symbol;Acc:MGI:2445092]	Utp14b	110	155	1.308	0.387	0.00660262	0.146594	109	127	93	78	172	166	153	190	121	121	95	103	193	144	134	149	132.4	0.0131	0.0339	0.0231	0.0231	TRUE	0.3674
ENSMUSG00000047819	tigger transposable element derived 4 [Source:MGI Symbol;Acc:MGI:2685264]	Tigd4	14	34	1.382	0.466	0.00664577	0.14733	11	16	14	13	20	78	24	35	12	15	14	17	22	68	21	27	24.66	0.1628	0.1319	0.148	0.148	TRUE	6.3708
ENSMUSG00000026415	Fc receptor, IgA, IgM, high affinity [Source:MGI Symbol;Acc:MGI:1927803]	Fcamr	21	8	0.727	-0.459	0.00668743	0.14803	13	22	24	18	4	11	16	7	14	21	25	24	4	10	14	5	14.64	0.0413	0.2143	0.1424	0.1424	TRUE	0.6729
ENSMUSG00000077637	predicted gene, 22771 [Source:MGI Symbol;Acc:MGI:5452548]	Gm22771	21	9	0.723	-0.467	0.00675409	0.149281	25	16	15	19	8	11	9	12	28	15	15	25	9	10	8	9	14.89	0	0.2109	0.1137	0.1137	TRUE	0.4789
ENSMUSG00000030123	plexin D1 [Source:MGI Symbol;Acc:MGI:2154244]	Plxnd1	6584	7734	1.164	0.219	0.00677446	0.149506	6557	6795	5895	4979	7427	8575	8441	9941	7264	6461	6030	6580	8331	7424	7390	7789	7158.47	0.0044	0.0118	0.0069	0.0069	TRUE	0.0536
ENSMUSG00000043126	RIKEN cDNA D830039M14 gene [Source:MGI Symbol;Acc:MGI:2445111]	D830039M14Rik	44	22	0.718	-0.477	0.00679679	0.149774	37	51	41	34	13	15	46	25	41	48	42	45	15	13	40	20	32.97	0.0968	0.1015	0.0994	0.0994	TRUE	0.8421
ENSMUSG00000037106	fer-1-like 6 (C. elegans) [Source:MGI Symbol;Acc:MGI:3645398]	Fer1l6	37	18	0.718	-0.477	0.00681393	0.149927	30	26	37	40	9	21	29	24	33	25	38	53	10	18	25	19	27.64	0.0654	0.1189	0.0945	0.0945	TRUE	0.6326
ENSMUSG00000066647	predicted gene 5113 [Source:MGI Symbol;Acc:MGI:3644651]	Gm5113	874	700	0.819	-0.288	0.00683428	0.15015	835	906	863	626	558	710	830	1061	925	861	883	827	626	615	727	831	786.87	0.0098	0.0152	0.0122	0.0122	TRUE	0.1667
ENSMUSG00000026674	discoidin domain receptor family, member 2 [Source:MGI Symbol;Acc:MGI:1345277]	Ddr2	840	652	0.803	-0.317	0.00685593	0.150401	787	770	889	641	454	798	864	834	872	732	909	847	509	691	756	653	746.29	0.0163	0.0154	0.0159	0.0159	TRUE	0.28
ENSMUSG00000031737	Iroquois homeobox 5 [Source:MGI Symbol;Acc:MGI:1859086]	Irx5	348	268	0.8	-0.322	0.00686765	0.150433	334	302	366	274	205	310	334	362	370	287	374	362	230	268	292	284	308.5	0.0097	0.0211	0.0148	0.0148	TRUE	0.1401
ENSMUSG00000031963	BMP-binding endothelial regulator [Source:MGI Symbol;Acc:MGI:1920480]	Bmper	287	202	0.762	-0.392	0.00693805	0.151665	293	242	254	251	139	244	209	328	325	230	260	332	156	211	183	257	244.16	0.0323	0.0236	0.0287	0.0287	TRUE	0.3105
ENSMUSG00000055805	formin-like 1 [Source:MGI Symbol;Acc:MGI:1888994]	Fmnl1	126	90	0.767	-0.382	0.00694452	0.151665	129	118	112	103	77	93	115	120	143	112	115	136	86	81	101	94	108.42	0	0.0388	0.0208	0.0208	TRUE	0.1314
ENSMUSG00000038370	Purkinje cell protein 4-like 1 [Source:MGI Symbol;Acc:MGI:1913675]	Pcp4l1	3732	2756	0.779	-0.361	0.00697765	0.15194	3118	3382	3964	3181	2122	2597	4320	3339	3454	3216	4055	4204	2380	2248	3782	2616	3244.37	0.0399	0.0123	0.0249	0.0249	TRUE	0.6218
ENSMUSG00000082100	glutamine synthetase pseudogene 1 [Source:MGI Symbol;Acc:MGI:95740]	Glns-ps1	110	176	1.366	0.45	0.00697778	0.15194	103	89	138	76	120	291	139	249	114	85	141	100	135	252	122	195	142.95	0.0745	0.0322	0.0531	0.0531	TRUE	0.5222
ENSMUSG00000027223	mitogen-activated protein kinase 8 interacting protein 1 [Source:MGI Symbol;Acc:MGI:1309464]	Mapk8ip1	214	164	0.795	-0.332	0.00699151	0.152014	175	236	202	175	148	202	199	179	194	224	207	231	166	175	174	140	188.94	0.0033	0.0271	0.0144	0.0144	TRUE	0.1345
ENSMUSG00000042834	neuronal regeneration related protein [Source:MGI Symbol;Acc:MGI:99444]	Nrep	8404	6154	0.775	-0.368	0.00701691	0.15234	6938	6903	10077	6856	4883	6148	9365	7172	7686	6564	10307	9061	5478	5322	8198	5619	7279.39	0.0433	0.0118	0.0266	0.0266	TRUE	0.2927
ENSMUSG00000041488	syntaxin 3 [Source:MGI Symbol;Acc:MGI:103077]	Stx3	384	462	1.186	0.246	0.0070603	0.153057	347	428	375	273	415	528	520	600	384	407	384	361	466	457	455	470	422.96	0	0.0184	0.0069	0.0069	TRUE	0.0216
ENSMUSG00000024544	low density lipoprotein receptor class A domain containing 4 [Source:MGI Symbol;Acc:MGI:1277150]	Ldlrad4	480	376	0.807	-0.309	0.00708051	0.153269	439	405	484	418	334	416	465	459	486	385	495	552	375	360	407	360	427.55	0.0106	0.0184	0.014	0.014	TRUE	0.1848
ENSMUSG00000032485	SREBF chaperone [Source:MGI Symbol;Acc:MGI:2135958]	Scap	918	771	0.85	-0.234	0.00709866	0.153436	838	915	910	714	618	891	956	999	928	870	931	944	693	771	837	783	844.62	0.0022	0.0149	0.0071	0.0071	TRUE	0.058
ENSMUSG00000020829	solute carrier family 46, member 1 [Source:MGI Symbol;Acc:MGI:1098733]	Slc46a1	117	78	0.746	-0.423	0.00715103	0.153761	119	117	126	72	79	67	112	88	132	111	129	95	89	58	98	69	97.59	0.0269	0.0419	0.0345	0.0345	TRUE	0.4022
ENSMUSG00000027490	E2F transcription factor 1 [Source:MGI Symbol;Acc:MGI:101941]	E2f1	392	618	1.36	0.444	0.00715771	0.153761	406	601	265	207	744	707	507	740	450	571	271	274	835	612	444	580	504.52	0.1014	0.0173	0.0548	0.0548	TRUE	0.5221
ENSMUSG00000047686	retrotransposon Gag like 3 [Source:MGI Symbol;Acc:MGI:2685221]	Rtl3	255	356	1.303	0.382	0.0071633	0.153761	235	247	221	227	375	493	301	398	260	235	226	300	421	427	264	312	305.5	0.0324	0.0211	0.0271	0.0271	TRUE	0.1989
ENSMUSG00000048070	phosphoinositide-interacting regulator of transient receptor potential channels [Source:MGI Symbol;Acc:MGI:2443635]	Pirt	1832	1270	0.756	-0.403	0.0071518	0.153761	1469	1891	1678	1656	768	1139	1927	1975	1627	1798	1716	2188	862	986	1687	1547	1551.52	0.0597	0.0133	0.0363	0.0363	TRUE	0.2896
ENSMUSG00000050860	phosphatase, orphan 1 [Source:MGI Symbol;Acc:MGI:2447348]	Phospho1	10	22	1.382	0.467	0.00716601	0.153761	7	10	10	9	19	23	35	21	8	10	10	12	21	20	31	16	15.96	0	0.1975	0.1063	0.1063	TRUE	1.1957
ENSMUSG00000027829	cyclin L1 [Source:MGI Symbol;Acc:MGI:1922664]	Ccnl1	663	840	1.233	0.302	0.00720286	0.154197	597	571	655	588	855	926	901	1031	661	543	670	777	959	802	789	808	751.08	0.0132	0.0154	0.0142	0.0142	TRUE	0.2005
ENSMUSG00000047714	protein phosphatase 1, regulatory inhibitor subunit 2 [Source:MGI Symbol;Acc:MGI:1914099]	Ppp1r2	2979	3508	1.166	0.221	0.00721736	0.154197	2721	3394	2865	2078	3244	4093	3620	4697	3014	3227	2930	2746	3639	3543	3169	3680	3243.71	0.004	0.0123	0.007	0.007	TRUE	0.0472
ENSMUSG00000050538	RIKEN cDNA B230217C12 gene [Source:MGI Symbol;Acc:MGI:1915377]	B230217C12Rik	38	19	0.72	-0.473	0.00721782	0.154197	33	28	45	32	23	27	20	11	37	27	46	42	26	23	18	9	28.35	0.0784	0.1162	0.0992	0.0992	TRUE	1.2658
ENSMUSG00000029875	coiled-coil domain containing 184 [Source:MGI Symbol;Acc:MGI:2146066]	Ccdc184	40	72	1.386	0.471	0.00723311	0.154299	41	42	28	34	101	50	70	89	45	40	29	45	113	43	61	70	55.82	0.0879	0.0646	0.0762	0.0762	TRUE	0.8427
ENSMUSG00000029022	migration and invasion inhibitory protein [Source:MGI Symbol;Acc:MGI:106506]	Miip	220	289	1.261	0.334	0.00730274	0.154727	200	228	210	172	254	413	293	326	222	217	215	227	285	358	257	255	254.36	0.0113	0.0231	0.0164	0.0164	TRUE	0.3607
ENSMUSG00000032083	apolipoprotein A-I [Source:MGI Symbol;Acc:MGI:88049]	Apoa1	14	187	1.228	0.296	0.00727948	0.154727	28	18	3	3	160	509	27	133	31	17	3	4	179	441	24	104	100.39	0.96	0.041	0.3897	0.96	TRUE	1.7208
ENSMUSG00000036533	CDC42 effector protein (Rho GTPase binding) 3 [Source:MGI Symbol;Acc:MGI:2384718]	Cdc42ep3	1247	1022	0.834	-0.262	0.00730581	0.154727	1229	1259	1198	910	793	1323	1244	1228	1362	1197	1225	1203	890	1145	1089	962	1134.08	0.0073	0.014	0.0101	0.0101	TRUE	0.0983
ENSMUSG00000068196	collagen, type VIII, alpha 1 [Source:MGI Symbol;Acc:MGI:88463]	Col8a1	111	70	0.736	-0.442	0.00726822	0.154727	131	75	101	95	55	73	95	95	145	71	103	126	62	63	83	74	90.97	0.0452	0.0441	0.0447	0.0447	TRUE	0.2984
ENSMUSG00000073421	histocompatibility 2, class II antigen A, beta 1 [Source:MGI Symbol;Acc:MGI:103070]	H2-Ab1	26	52	1.388	0.473	0.00728733	0.154727	25	30	18	22	83	49	37	53	28	29	18	29	93	42	32	42	39.14	0.1188	0.0873	0.104	0.104	TRUE	3.9038
ENSMUSG00000020773	tripartite motif-containing 47 [Source:MGI Symbol;Acc:MGI:1917374]	Trim47	1158	1536	1.269	0.344	0.00732567	0.154887	1264	1347	900	781	1151	1969	1602	2230	1400	1281	921	1032	1291	1705	1402	1747	1347.39	0.0278	0.0136	0.0214	0.0214	TRUE	0.2722
ENSMUSG00000038893	family with sequence similarity 117, member A [Source:MGI Symbol;Acc:MGI:2144564]	Fam117a	167	116	0.758	-0.4	0.00733443	0.154887	131	127	186	160	102	130	133	153	145	121	190	211	114	113	116	120	141.36	0.026	0.0324	0.0291	0.0291	TRUE	0.1933
ENSMUSG00000066235	protein O-linked mannose beta 1,4-N-acetylglucosaminyltransferase 2 [Source:MGI Symbol;Acc:MGI:2143424]	Pomgnt2	285	220	0.8	-0.322	0.00735648	0.15513	271	321	242	218	199	214	266	307	300	305	248	288	223	185	233	241	252.87	0.0073	0.0232	0.0145	0.0145	TRUE	0.1567
ENSMUSG00000030022	a disintegrin-like and metallopeptidase (reprolysin type) with thrombospondin type 1 motif, 9 [Source:MGI Symbol;Acc:MGI:1916320]	Adamts9	1975	2552	1.249	0.32	0.00742038	0.156253	2031	2097	1741	1419	2845	3033	2376	2949	2250	1994	1781	1875	3191	2626	2080	2311	2263.46	0.0225	0.0127	0.0178	0.0178	TRUE	0.4038
ENSMUSG00000019810	fucosidase, alpha-L- 2, plasma [Source:MGI Symbol;Acc:MGI:1914098]	Fuca2	7326	5693	0.803	-0.317	0.00743674	0.156374	6122	7845	7725	5420	4071	5656	7956	8094	6782	7459	7902	7163	4567	4897	6965	6342	6509.43	0.0221	0.0119	0.0176	0.0176	TRUE	0.2451
ENSMUSG00000106755	triosephosphate isomerase related sequence 11 [Source:MGI Symbol;Acc:MGI:98799]	Tpi-rs11	379	518	1.288	0.365	0.00745262	0.156484	383	490	309	235	551	593	484	658	424	466	316	311	618	513	424	516	448.44	0.0299	0.018	0.0243	0.0243	TRUE	0.2666
ENSMUSG00000028356	alpha 1 microglobulin/bikunin [Source:MGI Symbol;Acc:MGI:88002]	Ambp	2	47	1.218	0.285	0.00750164	0.157288	4	4	0	1	34	137	6	33	4	4	0	1	38	119	5	26	24.68	1.0204	0.1318	0.4657	1.0204	TRUE	2.6946
ENSMUSG00000018796	acyl-CoA synthetase long-chain family member 1 [Source:MGI Symbol;Acc:MGI:102797]	Acsl1	29741	21955	0.779	-0.36	0.00752027	0.157454	25096	27390	34202	22803	14368	22536	33123	29604	27802	26043	34984	30135	16117	19510	28997	23195	25847.9	0.04	0.0115	0.0257	0.0257	TRUE	0.4225
ENSMUSG00000052316	leucine rich repeat containing 15 [Source:MGI Symbol;Acc:MGI:1921738]	Lrrc15	72	37	0.721	-0.471	0.00757591	0.158394	53	52	106	56	37	18	61	49	59	49	108	74	42	16	53	38	54.93	0.1513	0.0655	0.1053	0.1053	TRUE	1.1931
ENSMUSG00000036452	Rho GTPase activating protein 26 [Source:MGI Symbol;Acc:MGI:1918552]	Arhgap26	976	1238	1.235	0.304	0.00762729	0.159241	854	980	1003	756	966	1760	1194	1660	946	932	1026	999	1084	1524	1045	1301	1107.01	0.0157	0.0141	0.0151	0.0151	TRUE	0.3343
ENSMUSG00000018900	solute carrier family 22 (organic cation transporter), member 5 [Source:MGI Symbol;Acc:MGI:1329012]	Slc22a5	560	410	0.777	-0.364	0.00767627	0.160037	490	485	576	489	332	370	609	531	543	461	589	646	372	320	533	416	485.16	0.0313	0.0175	0.0248	0.0248	TRUE	0.3629
ENSMUSG00000094800	predicted gene 9780 [Source:MGI Symbol;Acc:MGI:3710532]	Gm9780	10	36	1.315	0.395	0.00769727	0.160247	5	12	10	10	8	13	110	38	6	11	10	13	9	11	96	30	23.34	0.5934	0.1387	0.3597	0.3597	TRUE	4.81
ENSMUSG00000039096	radical S-adenosyl methionine domain containing 1 [Source:MGI Symbol;Acc:MGI:3039628]	Rsad1	594	480	0.826	-0.277	0.00777042	0.161436	511	587	600	481	411	512	642	577	566	558	614	636	461	443	562	452	536.5	0.0061	0.017	0.0108	0.0108	TRUE	0.137
ENSMUSG00000044534	atypical chemokine receptor 2 [Source:MGI Symbol;Acc:MGI:1891697]	Ackr2	109	174	1.361	0.445	0.00778735	0.161436	97	166	69	75	175	134	203	263	107	158	71	99	196	116	178	206	141.38	0.0773	0.0324	0.0541	0.0541	TRUE	0.7124
ENSMUSG00000107440	predicted gene, 40377 [Source:MGI Symbol;Acc:MGI:5623262]	Gm40377	22	8	0.734	-0.447	0.00778687	0.161436	13	14	31	21	6	6	14	13	14	13	32	28	7	5	12	10	15.19	0.1063	0.2069	0.1587	0.1587	TRUE	0.4289
ENSMUSG00000017692	rhomboid like 3 [Source:MGI Symbol;Acc:MGI:2179276]	Rhbdl3	76	47	0.734	-0.447	0.00781535	0.161644	77	65	86	54	35	43	77	59	85	62	88	71	39	37	67	46	62.07	0.0341	0.0593	0.047	0.047	TRUE	0.3498
ENSMUSG00000020949	FK506 binding protein 3 [Source:MGI Symbol;Acc:MGI:1353460]	Fkbp3	1718	2060	1.183	0.242	0.00783038	0.161644	1508	2015	1691	1176	2018	2375	2144	2609	1671	1916	1730	1554	2264	2056	1877	2044	1888.9	0.0061	0.013	0.0087	0.0087	TRUE	0.0643
ENSMUSG00000035824	thymidine kinase 2, mitochondrial [Source:MGI Symbol;Acc:MGI:1913266]	Tk2	279	223	0.82	-0.287	0.00782937	0.161644	230	302	275	221	189	251	272	287	255	287	281	292	212	217	238	225	250.95	0	0.0233	0.0099	0.0099	TRUE	0.0286
ENSMUSG00000027221	carbohydrate (keratan sulfate Gal-6) sulfotransferase 1 [Source:MGI Symbol;Acc:MGI:1924219]	Chst1	112	79	0.764	-0.389	0.00788605	0.162338	93	128	98	94	62	82	99	114	103	122	100	124	70	71	87	89	95.72	0.004	0.0425	0.0232	0.0232	TRUE	0.0913
ENSMUSG00000029762	aldo-keto reductase family 1, member B8 [Source:MGI Symbol;Acc:MGI:107673]	Akr1b8	146	193	1.266	0.34	0.00788209	0.162338	142	168	130	101	166	230	195	275	157	160	133	133	186	199	171	215	169.37	0.0046	0.029	0.0159	0.0159	TRUE	0.1018
ENSMUSG00000049411	transmembrane protein 241 [Source:MGI Symbol;Acc:MGI:2442435]	Tmem241	299	235	0.809	-0.306	0.00790818	0.162339	283	300	315	208	207	237	304	302	314	285	322	275	232	205	266	237	267	0.0048	0.0225	0.0127	0.0127	TRUE	0.1015
ENSMUSG00000106990	predicted gene 42547 [Source:MGI Symbol;Acc:MGI:5662684]	Gm42547	108	74	0.755	-0.406	0.00789888	0.162339	99	100	122	77	47	91	94	103	110	95	125	102	53	79	82	81	90.72	0.0118	0.0442	0.0289	0.0289	TRUE	0.3788
ENSMUSG00000019775	regulator of G-protein signaling 17 [Source:MGI Symbol;Acc:MGI:1927469]	Rgs17	35	61	1.379	0.464	0.00803013	0.164261	31	25	35	35	41	101	75	59	34	24	36	46	46	87	66	46	48.19	0.0654	0.0731	0.0693	0.0693	TRUE	1.0699
ENSMUSG00000021707	dihydrofolate reductase [Source:MGI Symbol;Acc:MGI:94890]	Dhfr	318	429	1.277	0.353	0.00806083	0.164261	301	412	262	213	454	531	414	493	333	392	268	281	509	460	362	386	374.04	0.0243	0.0194	0.0221	0.0221	TRUE	0.2371
ENSMUSG00000031951	transmembrane protein 231 [Source:MGI Symbol;Acc:MGI:2685024]	Tmem231	101	67	0.747	-0.42	0.0080689	0.164261	90	91	108	82	53	96	89	63	100	87	110	108	59	83	78	49	84.36	0.022	0.0466	0.0345	0.0345	TRUE	0.4486
ENSMUSG00000039316	raftlin lipid raft linker 1 [Source:MGI Symbol;Acc:MGI:1923688]	Rftn1	1530	1195	0.806	-0.312	0.0080574	0.164261	1433	1435	1570	1182	1232	1061	1540	1442	1587	1364	1606	1562	1382	919	1348	1130	1362.3	0.0179	0.0136	0.0167	0.0167	TRUE	0.3231
ENSMUSG00000047789	solute carrier family 38, member 9 [Source:MGI Symbol;Acc:MGI:1918839]	Slc38a9	377	269	0.768	-0.381	0.00801472	0.164261	346	317	400	313	183	277	414	343	383	301	409	414	205	240	362	269	322.97	0.0367	0.0206	0.0287	0.0287	TRUE	0.4592
ENSMUSG00000107476	zinc finger protein 862, pseudogene [Source:MGI Symbol;Acc:MGI:1889827]	Zfp862-ps	309	234	0.792	-0.336	0.00805389	0.164261	255	308	360	221	177	251	313	316	282	293	368	292	199	217	274	248	271.64	0.0134	0.0224	0.0178	0.0178	TRUE	0.2436
ENSMUSG00000049907	RAS-like, family 11, member B [Source:MGI Symbol;Acc:MGI:1916189]	Rasl11b	1178	1760	1.337	0.419	0.0080863	0.164388	1297	1538	898	675	2064	2374	1328	1924	1437	1462	919	892	2315	2055	1163	1507	1468.79	0.0787	0.0134	0.0452	0.0452	TRUE	0.2153
ENSMUSG00000050730	Rho GTPase activating protein 42 [Source:MGI Symbol;Acc:MGI:1918794]	Arhgap42	410	512	1.22	0.287	0.00810251	0.16449	384	476	389	275	430	666	524	678	425	453	398	363	482	577	459	531	461.02	0.0074	0.0179	0.0119	0.0119	TRUE	0.102
ENSMUSG00000034848	tetratricopeptide repeat domain 21B [Source:MGI Symbol;Acc:MGI:1920918]	Ttc21b	307	227	0.78	-0.358	0.00820362	0.166084	260	304	371	206	209	212	315	275	288	289	379	272	234	184	276	215	267.25	0.0219	0.0225	0.0225	0.0225	TRUE	0.3717
ENSMUSG00000042500	argonaute RISC catalytic subunit 4 [Source:MGI Symbol;Acc:MGI:1924100]	Ago4	328	242	0.779	-0.36	0.00819496	0.166084	303	273	333	285	196	262	351	270	336	260	341	377	220	227	307	212	284.75	0.0234	0.0219	0.023	0.023	TRUE	0.2898
ENSMUSG00000033233	tripartite motif-containing 45 [Source:MGI Symbol;Acc:MGI:1918187]	Trim45	483	380	0.81	-0.304	0.00824228	0.166637	441	461	509	367	310	431	528	430	489	438	521	485	348	373	462	337	431.57	0.0105	0.0183	0.0141	0.0141	TRUE	0.2087
ENSMUSG00000001750	T cell, immune regulator 1, ATPase, H+ transporting, lysosomal V0 protein A3 [Source:MGI Symbol;Acc:MGI:1350931]	Tcirg1	327	250	0.795	-0.332	0.00835009	0.167096	299	336	317	252	281	241	296	279	331	319	324	333	315	209	259	219	288.7	0.0142	0.0217	0.0175	0.0175	TRUE	0.2651
ENSMUSG00000009687	FXYD domain-containing ion transport regulator 5 [Source:MGI Symbol;Acc:MGI:1201785]	Fxyd5	397	510	1.244	0.315	0.00836502	0.167096	377	492	318	286	445	580	526	742	418	468	325	378	499	502	460	581	453.98	0.0135	0.018	0.0159	0.0159	TRUE	0.2032
ENSMUSG00000027341	transmembrane protein 230 [Source:MGI Symbol;Acc:MGI:1917862]	Tmem230	551	446	0.827	-0.274	0.00836567	0.167096	496	578	564	399	365	458	588	592	549	550	577	527	409	397	515	464	498.47	0.0059	0.0174	0.0107	0.0107	TRUE	0.1065
ENSMUSG00000027822	solute carrier family 33 (acetyl-CoA transporter), member 1 [Source:MGI Symbol;Acc:MGI:1332247]	Slc33a1	394	296	0.788	-0.344	0.00836732	0.167096	400	397	397	266	190	380	367	410	443	377	406	352	213	329	321	321	345.35	0.0207	0.02	0.0204	0.0204	TRUE	0.4325
ENSMUSG00000033427	ureidopropionase, beta [Source:MGI Symbol;Acc:MGI:2143535]	Upb1	36	60	1.374	0.458	0.00830013	0.167096	35	49	27	21	62	81	45	81	39	47	28	28	70	70	39	63	47.91	0.0458	0.0734	0.0601	0.0601	TRUE	0.3378
ENSMUSG00000034105	TBC/LysM associated domain containing 1 [Source:MGI Symbol;Acc:MGI:1921597]	Tldc1	574	456	0.816	-0.293	0.0083228	0.167096	496	558	619	442	366	465	609	611	549	531	633	584	411	403	533	479	515.29	0.0096	0.0172	0.0131	0.0131	TRUE	0.1243
ENSMUSG00000036545	a disintegrin-like and metallopeptidase (reprolysin type) with thrombospondin type 1 motif, 2 [Source:MGI Symbol;Acc:MGI:1347356]	Adamts2	1523	1224	0.822	-0.282	0.00835407	0.167096	1348	1325	1487	1375	1014	1503	1456	1507	1493	1260	1521	1817	1137	1301	1275	1181	1373.16	0.0123	0.0136	0.0129	0.0129	TRUE	0.23
ENSMUSG00000041859	minichromosome maintenance complex component 3 [Source:MGI Symbol;Acc:MGI:101845]	Mcm3	965	1334	1.295	0.372	0.00834157	0.167096	958	1177	810	644	1620	1582	1275	1317	1061	1119	829	851	1817	1370	1116	1032	1149.36	0.0454	0.014	0.029	0.029	TRUE	0.8562
ENSMUSG00000061576	dipeptidylpeptidase 6 [Source:MGI Symbol;Acc:MGI:94921]	Dpp6	38	88	1.371	0.455	0.00827945	0.167096	41	73	10	23	102	106	47	137	45	69	10	30	114	92	41	107	63.77	0.3185	0.058	0.1703	0.1703	TRUE	0.7594
ENSMUSG00000057604	LIM and cysteine-rich domains 1 [Source:MGI Symbol;Acc:MGI:1353635]	Lmcd1	746	1054	1.307	0.387	0.0083846	0.167214	671	987	608	517	1094	1236	776	1583	743	938	622	683	1227	1070	679	1240	900.48	0.0511	0.0147	0.0329	0.0329	TRUE	0.5972
ENSMUSG00000039159	ubiquitin-conjugating enzyme E2H [Source:MGI Symbol;Acc:MGI:104632]	Ube2h	3542	3110	0.883	-0.18	0.00843138	0.167919	3216	3479	3630	2712	2705	3568	3673	3960	3563	3308	3713	3584	3034	3089	3215	3103	3326.13	0.001	0.0123	0.0045	0.0045	TRUE	0.0226
ENSMUSG00000022863	B cell translocation gene 3 [Source:MGI Symbol;Acc:MGI:109532]	Btg3	339	478	1.306	0.385	0.00848306	0.16872	295	449	277	241	547	482	403	673	327	427	283	318	614	417	353	527	408.32	0.0425	0.0187	0.0311	0.0311	TRUE	0.2497
ENSMUSG00000036427	glucose phosphate isomerase 1 [Source:MGI Symbol;Acc:MGI:95797]	Gpi1	16094	19593	1.197	0.26	0.00850089	0.168846	15322	18139	14740	11409	20120	23153	18888	24535	16974	17247	15077	15078	22570	20044	16535	19223	17843.5	0.0107	0.0116	0.0111	0.0111	TRUE	0.1447
ENSMUSG00000013495	transmembrane protein 175 [Source:MGI Symbol;Acc:MGI:1919642]	Tmem175	294	228	0.804	-0.315	0.00851663	0.16893	233	273	323	247	213	243	257	304	258	260	330	326	239	210	225	238	260.87	0.0076	0.0228	0.0144	0.0144	TRUE	0.1106
ENSMUSG00000029833	tripartite motif-containing 24 [Source:MGI Symbol;Acc:MGI:109275]	Trim24	1268	1558	1.206	0.271	0.00855732	0.169509	1073	1276	1378	953	1268	2102	1580	2054	1189	1213	1409	1259	1422	1820	1383	1609	1413.19	0.0103	0.0135	0.0117	0.0117	TRUE	0.1748
ENSMUSG00000003420	Fc receptor, IgG, alpha chain transporter [Source:MGI Symbol;Acc:MGI:103017]	Fcgrt	942	723	0.798	-0.325	0.00860619	0.170247	741	781	985	904	651	842	850	879	821	743	1008	1195	730	729	744	689	832.21	0.022	0.015	0.0188	0.0188	TRUE	0.3669
ENSMUSG00000044562	Ras interacting protein 1 [Source:MGI Symbol;Acc:MGI:1917153]	Rasip1	700	867	1.211	0.277	0.00867302	0.171339	715	682	625	546	900	948	950	1028	792	648	639	722	1010	821	832	805	783.6	0.0096	0.0152	0.0119	0.0119	TRUE	0.1651
ENSMUSG00000024350	DnaJ heat shock protein family (Hsp40) member C18 [Source:MGI Symbol;Acc:MGI:1923844]	Dnajc18	1086	923	0.858	-0.22	0.0086944	0.171531	1001	1144	1136	744	812	1012	1077	1229	1109	1088	1162	983	911	876	943	963	1004.33	0.0021	0.0144	0.0067	0.0067	TRUE	0.0422
ENSMUSG00000044906	RIKEN cDNA 4930503L19 gene [Source:MGI Symbol;Acc:MGI:1922045]	4930503L19Rik	197	258	1.256	0.329	0.00870763	0.171561	203	205	206	118	257	278	280	329	225	195	211	156	288	241	245	258	227.29	0.0082	0.0245	0.0163	0.0163	TRUE	0.2228
ENSMUSG00000039748	exonuclease 1 [Source:MGI Symbol;Acc:MGI:1349427]	Exo1	132	195	1.326	0.407	0.00873776	0.171924	132	174	109	81	167	302	177	224	146	165	111	107	187	261	155	176	163.68	0.0423	0.0296	0.0361	0.0361	TRUE	0.8309
ENSMUSG00000046157	transmembrane protein 229B [Source:MGI Symbol;Acc:MGI:2444389]	Tmem229b	157	103	0.746	-0.422	0.00875721	0.172077	154	139	187	101	55	124	142	152	171	132	191	133	62	107	124	119	130	0.0512	0.0343	0.0424	0.0424	TRUE	0.8089
ENSMUSG00000029534	suppression of tumorigenicity 7 [Source:MGI Symbol;Acc:MGI:1927450]	St7	531	642	1.191	0.253	0.00879711	0.17263	479	584	485	410	595	793	640	837	531	555	496	542	667	687	560	656	586.73	0.0039	0.0165	0.0088	0.0088	TRUE	0.0796
ENSMUSG00000041258	zinc finger protein 236 [Source:MGI Symbol;Acc:MGI:1926950]	Zfp236	860	724	0.852	-0.231	0.00885932	0.173619	819	865	802	675	617	808	804	1020	907	822	820	892	692	700	704	799	792.1	0.0026	0.0152	0.0074	0.0074	TRUE	0.0528
ENSMUSG00000041238	retinoblastoma binding protein 8, endonuclease [Source:MGI Symbol;Acc:MGI:2442995]	Rbbp8	418	511	1.2	0.263	0.00888747	0.173939	359	460	441	291	460	634	523	665	398	437	451	385	516	549	458	521	464.31	0.0036	0.0178	0.0095	0.0095	TRUE	0.0498
ENSMUSG00000051550	zinc finger protein 579 [Source:MGI Symbol;Acc:MGI:1915740]	Zfp579	563	410	0.775	-0.367	0.00893787	0.174693	490	449	641	474	434	391	545	433	543	427	656	626	487	338	477	339	486.69	0.0362	0.0175	0.0272	0.0272	TRUE	0.2557
ENSMUSG00000037465	Kruppel-like factor 10 [Source:MGI Symbol;Acc:MGI:1101353]	Klf10	1339	997	0.784	-0.351	0.00895286	0.174753	1152	1194	1643	957	869	847	1329	1426	1276	1135	1681	1265	975	733	1163	1117	1168.19	0.0332	0.014	0.0246	0.0246	TRUE	0.451
ENSMUSG00000026779	microtubule associated serine/threonine kinase-like [Source:MGI Symbol;Acc:MGI:1914371]	Mastl	309	478	1.346	0.429	0.00898772	0.174969	334	444	229	158	448	741	380	553	370	422	234	209	503	642	333	433	393.15	0.0895	0.019	0.0525	0.0525	TRUE	0.3607
ENSMUSG00000028023	paired-like homeodomain transcription factor 2 [Source:MGI Symbol;Acc:MGI:109340]	Pitx2	454	330	0.774	-0.37	0.0089814	0.174969	454	561	338	327	375	298	376	397	503	533	346	432	421	258	329	311	391.64	0.0345	0.019	0.0276	0.0276	TRUE	0.307
ENSMUSG00000089706	RIKEN cDNA B230216N24 gene [Source:MGI Symbol;Acc:MGI:1925853]	B230216N24Rik	12	27	1.372	0.456	0.00901069	0.175184	10	11	15	10	38	28	21	29	11	10	15	13	43	24	18	23	19.76	0.0548	0.1618	0.1081	0.1081	TRUE	1.8653
ENSMUSG00000022261	syndecan 2 [Source:MGI Symbol;Acc:MGI:1349165]	Sdc2	1587	1377	0.874	-0.195	0.00903523	0.175429	1467	1691	1552	1156	1168	1646	1505	1856	1625	1608	1587	1528	1310	1425	1318	1454	1481.89	0.0011	0.0134	0.0052	0.0052	TRUE	0.0153
ENSMUSG00000031881	cadherin 16 [Source:MGI Symbol;Acc:MGI:106671]	Cdh16	96	153	1.353	0.437	0.00910439	0.176074	87	125	97	52	197	148	115	206	96	119	99	69	221	128	101	161	124.3	0.0726	0.0353	0.0536	0.0536	TRUE	0.5034
ENSMUSG00000052854	Nik related kinase [Source:MGI Symbol;Acc:MGI:1351326]	Nrk	2431	3096	1.235	0.305	0.00909937	0.176074	2499	2416	2370	1691	3129	3971	2694	3929	2768	2297	2424	2235	3510	3438	2358	3078	2763.64	0.0188	0.0125	0.0168	0.0168	TRUE	0.2838
ENSMUSG00000087222	RIKEN cDNA E030042O20 gene [Source:MGI Symbol;Acc:MGI:2444099]	E030042O20Rik	51	31	0.735	-0.445	0.00910379	0.176074	42	50	61	35	26	29	44	40	47	48	62	46	29	25	39	31	40.86	0	0.0841	0.0458	0.0458	TRUE	0.4249
ENSMUSG00000018381	ABI gene family, member 3 [Source:MGI Symbol;Acc:MGI:1913860]	Abi3	52	78	1.338	0.42	0.00913286	0.176393	54	63	40	34	64	91	79	117	60	60	41	45	72	79	69	92	64.62	0.0098	0.0574	0.0344	0.0344	TRUE	0.271
ENSMUSG00000071042	RAS, guanyl releasing protein 3 [Source:MGI Symbol;Acc:MGI:3028579]	Rasgrp3	1378	1647	1.179	0.238	0.0091472	0.176438	1203	1684	1283	959	1485	1890	1789	2197	1333	1601	1312	1267	1666	1636	1566	1721	1512.89	0.0059	0.0134	0.0086	0.0086	TRUE	0.1308
ENSMUSG00000031618	nuclear receptor subfamily 3, group C, member 2 [Source:MGI Symbol;Acc:MGI:99459]	Nr3c2	588	394	0.75	-0.414	0.00919973	0.176515	429	451	744	521	376	438	590	332	475	429	761	689	422	379	517	260	491.4	0.0749	0.0175	0.0451	0.0451	TRUE	0.2392
ENSMUSG00000033182	kelch repeat and BTB (POZ) domain containing 12 [Source:MGI Symbol;Acc:MGI:1918481]	Kbtbd12	650	499	0.798	-0.325	0.00919246	0.176515	555	660	677	502	410	440	700	691	615	628	692	663	460	381	613	541	574.16	0.0194	0.0166	0.0187	0.0187	TRUE	0.3393
ENSMUSG00000051669	expressed sequence AU021092 [Source:MGI Symbol;Acc:MGI:2146559]	AU021092	354	477	1.277	0.353	0.00919979	0.176515	278	363	443	233	411	688	494	534	308	345	453	308	461	596	432	418	415.21	0.0282	0.0186	0.0237	0.0237	TRUE	0.4238
ENSMUSG00000056054	S100 calcium binding protein A8 (calgranulin A) [Source:MGI Symbol;Acc:MGI:88244]	S100a8	107	180	1.367	0.451	0.00916355	0.176515	68	101	154	74	148	332	163	157	75	96	158	98	166	287	143	123	143.23	0.1156	0.0322	0.0721	0.0721	TRUE	2.6365
ENSMUSG00000067586	sphingosine-1-phosphate receptor 3 [Source:MGI Symbol;Acc:MGI:1339365]	S1pr3	953	760	0.819	-0.288	0.00921128	0.176515	915	878	934	763	671	712	954	1070	1014	835	955	1008	753	616	835	838	856.85	0.0129	0.0149	0.0137	0.0137	TRUE	0.2173
ENSMUSG00000059657	stefin A2 like 1 [Source:MGI Symbol;Acc:MGI:3524944]	Stfa2l1	13	28	1.366	0.45	0.009249	0.177008	9	9	16	12	20	52	30	23	10	9	16	16	22	45	26	18	20.31	0.0964	0.1577	0.127	0.127	TRUE	2.3858
ENSMUSG00000025036	sideroflexin 2 [Source:MGI Symbol;Acc:MGI:2137678]	Sfxn2	156	212	1.28	0.356	0.00926142	0.177015	132	183	160	107	211	274	184	273	146	174	164	141	237	237	161	214	184.27	0.016	0.0275	0.0214	0.0214	TRUE	0.2454
ENSMUSG00000018906	procollagen-proline, 2-oxoglutarate 4-dioxygenase (proline 4-hydroxylase), alpha II polypeptide [Source:MGI Symbol;Acc:MGI:894286]	P4ha2	602	857	1.31	0.389	0.00928487	0.177232	562	615	553	481	1160	735	783	1030	623	585	566	636	1301	636	685	807	729.83	0.0552	0.0155	0.0353	0.0353	TRUE	1.7961
ENSMUSG00000062761	zinc finger protein 512 [Source:MGI Symbol;Acc:MGI:1917345]	Zfp512	1009	827	0.834	-0.261	0.00930021	0.177295	905	1024	1056	741	742	804	1079	1066	1003	974	1080	979	832	696	945	835	917.98	0.0079	0.0147	0.0106	0.0106	TRUE	0.15
ENSMUSG00000062312	erb-b2 receptor tyrosine kinase 2 [Source:MGI Symbol;Acc:MGI:95410]	Erbb2	2238	1870	0.847	-0.24	0.00931645	0.177375	2333	2276	2022	1616	1740	1981	2252	2354	2585	2164	2068	2136	1952	1715	1971	1844	2054.39	0.0068	0.0129	0.009	0.009	TRUE	0.1447
ENSMUSG00000020893	period circadian clock 1 [Source:MGI Symbol;Acc:MGI:1098283]	Per1	1078	2461	1.361	0.445	0.00943391	0.177769	676	909	1433	933	3821	3079	1744	1743	749	864	1466	1233	4286	2666	1527	1366	1769.52	0.1961	0.0131	0.0847	0.1961	TRUE	1.2178
ENSMUSG00000022440	C1q and tumor necrosis factor related protein 6 [Source:MGI Symbol;Acc:MGI:1919959]	C1qtnf6	1974	2275	1.145	0.195	0.00942542	0.177769	1727	1982	1949	1593	2168	2630	2505	2806	1913	1885	1994	2105	2432	2277	2193	2198	2124.6	0.0018	0.0128	0.0055	0.0055	TRUE	0.0284
ENSMUSG00000023047	anti-Mullerian hormone type 2 receptor [Source:MGI Symbol;Acc:MGI:105062]	Amhr2	28	55	1.373	0.458	0.00942214	0.177769	37	24	20	21	76	79	39	44	41	23	20	28	85	68	34	34	41.79	0.1368	0.0825	0.1092	0.1092	TRUE	0.4412
ENSMUSG00000023175	basigin [Source:MGI Symbol;Acc:MGI:88208]	Bsg	12559	14516	1.148	0.199	0.00940435	0.177769	11200	13025	12603	9497	14500	15511	16228	18078	12408	12385	12891	12551	16266	13428	14207	14164	13537.3	0.0036	0.0116	0.0061	0.0061	TRUE	0.0858
ENSMUSG00000032375	aph1 homolog B, gamma secretase subunit [Source:MGI Symbol;Acc:MGI:3522097]	Aph1b	393	310	0.811	-0.302	0.00935833	0.177769	372	354	423	295	304	307	381	380	412	337	433	390	341	266	334	298	351.16	0.0095	0.0199	0.0141	0.0141	TRUE	0.1232
ENSMUSG00000044350	laccase domain containing 1 [Source:MGI Symbol;Acc:MGI:2445077]	Lacc1	157	212	1.279	0.355	0.0094243	0.177769	155	140	154	124	227	264	207	233	172	133	158	164	255	229	181	183	184.15	0.0157	0.0276	0.0212	0.0212	TRUE	0.2593
ENSMUSG00000051007	glutamine amidotransferase like class 1 domain containing 1 [Source:MGI Symbol;Acc:MGI:2387178]	Gatd1	478	380	0.816	-0.294	0.00937623	0.177769	454	421	497	380	312	443	496	447	503	400	508	502	350	384	434	350	428.97	0.0096	0.0183	0.0134	0.0134	TRUE	0.1252
ENSMUSG00000111394	novel transcript	AC160637.1	232	321	1.297	0.375	0.00936298	0.177769	183	206	221	228	316	290	443	373	203	196	226	301	354	251	388	292	276.45	0.0351	0.0222	0.0285	0.0285	TRUE	0.225
ENSMUSG00000021094	dehydrogenase/reductase (SDR family) member 7 [Source:MGI Symbol;Acc:MGI:1913625]	Dhrs7	2429	1964	0.826	-0.275	0.00947562	0.17778	1937	2406	2643	1951	1632	2200	2671	2277	2146	2288	2703	2578	1831	1905	2338	1784	2196.61	0.0133	0.0128	0.0129	0.0129	TRUE	0.1737
ENSMUSG00000031990	junction adhesion molecule 3 [Source:MGI Symbol;Acc:MGI:1933825]	Jam3	358	278	0.804	-0.314	0.00947864	0.17778	349	377	330	265	245	254	370	376	387	358	338	350	275	220	324	295	318.26	0.0116	0.0208	0.0157	0.0157	TRUE	0.2618
ENSMUSG00000039062	alanyl (membrane) aminopeptidase [Source:MGI Symbol;Acc:MGI:5000466]	Anpep	521	401	0.8	-0.323	0.00948287	0.17778	409	483	570	446	362	487	517	414	453	459	583	589	406	422	453	324	461.18	0.0184	0.0179	0.0181	0.0181	TRUE	0.2316
ENSMUSG00000053483	ubiquitin specific peptidase 21 [Source:MGI Symbol;Acc:MGI:1353665]	Usp21	716	581	0.829	-0.271	0.00946329	0.17778	672	744	648	567	498	566	727	816	744	707	663	749	559	490	636	639	648.55	0.0079	0.016	0.0113	0.0113	TRUE	0.1486
ENSMUSG00000021115	vaccinia related kinase 1 [Source:MGI Symbol;Acc:MGI:1261847]	Vrk1	513	648	1.226	0.294	0.00950523	0.177972	491	608	493	322	632	731	636	883	544	578	504	426	709	633	557	692	580.28	0.0115	0.0165	0.0141	0.0141	TRUE	0.1678
ENSMUSG00000020107	anaphase promoting complex subunit 16 [Source:MGI Symbol;Acc:MGI:1289325]	Anapc16	1191	1420	1.177	0.235	0.0095766	0.178214	1162	1363	1068	825	1257	1762	1561	1760	1287	1296	1092	1090	1410	1525	1367	1379	1305.86	0.005	0.0137	0.0084	0.0084	TRUE	0.044
ENSMUSG00000027405	NOP56 ribonucleoprotein [Source:MGI Symbol;Acc:MGI:1914384]	Nop56	613	762	1.214	0.279	0.00955834	0.178214	576	720	567	416	725	794	786	1096	638	685	580	550	813	687	688	859	687.49	0.0095	0.0157	0.0124	0.0124	TRUE	0.1078
ENSMUSG00000037447	AT rich interactive domain 5A (MRF1-like) [Source:MGI Symbol;Acc:MGI:2443039]	Arid5a	230	464	1.371	0.456	0.0095575	0.178214	199	250	191	202	702	577	262	433	220	238	195	267	787	500	229	339	347.01	0.1409	0.02	0.0749	0.1409	TRUE	0.6997
ENSMUSG00000046805	macrophage expressed gene 1 [Source:MGI Symbol;Acc:MGI:1333743]	Mpeg1	417	294	0.766	-0.385	0.00957881	0.178214	318	332	465	397	228	298	442	352	352	316	476	525	256	258	387	276	355.59	0.047	0.0198	0.0331	0.0331	TRUE	0.2095
ENSMUSG00000100510	expressed sequence AV026068 [Source:MGI Symbol;Acc:MGI:2142734]	AV026068	1193	1479	1.213	0.279	0.00954368	0.178214	991	1097	1163	1090	1441	1627	1539	1971	1098	1043	1190	1440	1616	1409	1347	1544	1335.94	0.0133	0.0136	0.0131	0.0131	TRUE	0.2015
ENSMUSG00000027318	a disintegrin and metallopeptidase domain 33 [Source:MGI Symbol;Acc:MGI:1341813]	Adam33	18	33	1.373	0.457	0.00963125	0.178287	11	17	20	18	25	43	45	37	12	16	20	24	28	37	39	29	25.78	0	0.1266	0.0712	0.0712	TRUE	0.4509
ENSMUSG00000028780	sema domain, immunoglobulin domain (Ig), short basic domain, secreted, (semaphorin) 3C [Source:MGI Symbol;Acc:MGI:107557]	Sema3c	681	538	0.814	-0.297	0.00961651	0.178287	612	618	746	525	406	729	633	652	678	588	763	694	455	631	554	511	609.25	0.0129	0.0163	0.0147	0.0147	TRUE	0.14
ENSMUSG00000039661	dual specificity phosphatase 26 (putative) [Source:MGI Symbol;Acc:MGI:1914209]	Dusp26	110	72	0.747	-0.421	0.00962708	0.178287	111	90	105	93	43	112	81	89	123	86	107	123	48	97	71	70	90.59	0.0388	0.0442	0.0416	0.0416	TRUE	0.478
ENSMUSG00000074916	carbohydrate (N-acetylgalactosamine 4-0) sulfotransferase 14 [Source:MGI Symbol;Acc:MGI:1919386]	Chst14	480	395	0.837	-0.256	0.0096211	0.178287	452	531	424	363	347	423	491	504	501	505	434	480	389	366	430	395	437.4	0.0025	0.0182	0.009	0.009	TRUE	0.0423
ENSMUSG00000045092	sphingosine-1-phosphate receptor 1 [Source:MGI Symbol;Acc:MGI:1096355]	S1pr1	3846	5070	1.261	0.335	0.00966321	0.178429	3427	4720	3487	2672	6044	5586	4548	5978	3796	4488	3567	3531	6780	4836	3981	4684	4457.92	0.0343	0.0121	0.0225	0.0225	TRUE	0.7414
ENSMUSG00000063919	serine/arginine repetitive matrix 4 [Source:MGI Symbol;Acc:MGI:1916205]	Srrm4	96	61	0.742	-0.431	0.00965142	0.178429	96	90	81	83	49	44	85	98	106	86	83	110	55	38	74	77	78.59	0.0443	0.0492	0.0469	0.0469	TRUE	0.7699
ENSMUSG00000026270	calpain 10 [Source:MGI Symbol;Acc:MGI:1344392]	Capn10	412	580	1.303	0.382	0.00977447	0.180077	403	433	415	276	435	912	451	826	446	412	424	365	488	790	395	647	495.86	0.0459	0.0174	0.033	0.033	TRUE	0.2786
ENSMUSG00000028909	protein tyrosine phosphatase, receptor type, U [Source:MGI Symbol;Acc:MGI:1321151]	Ptpru	84	122	1.325	0.406	0.00978918	0.180077	79	67	74	81	107	178	125	134	88	64	76	107	120	154	109	105	102.81	0.0287	0.0403	0.0345	0.0345	TRUE	0.501
ENSMUSG00000035545	leukocyte receptor cluster (LRC) member 8 [Source:MGI Symbol;Acc:MGI:2142195]	Leng8	739	955	1.248	0.319	0.0097823	0.180077	642	612	695	720	842	1168	1150	1095	711	582	711	952	945	1011	1007	858	846.99	0.023	0.0149	0.0188	0.0188	TRUE	0.3668
ENSMUSG00000037348	progestin and adipoQ receptor family member VII [Source:MGI Symbol;Acc:MGI:1919154]	Paqr7	657	458	0.762	-0.392	0.00992733	0.182162	577	561	735	533	370	342	731	613	639	533	752	704	415	296	640	480	557.52	0.0569	0.0168	0.0373	0.0373	TRUE	0.4533
ENSMUSG00000039457	periplakin [Source:MGI Symbol;Acc:MGI:1194898]	Ppl	127	214	1.363	0.447	0.00991766	0.182162	98	144	137	92	146	447	147	225	109	137	140	122	164	387	129	176	170.37	0.1269	0.0289	0.0757	0.0757	TRUE	4.0498
ENSMUSG00000019326	amine oxidase, copper containing 3 [Source:MGI Symbol;Acc:MGI:1306797]	Aoc3	1256	1532	1.198	0.261	0.00996517	0.182401	1166	1261	1104	1064	1355	1852	1500	2158	1292	1199	1129	1406	1520	1603	1313	1691	1394.16	0.0092	0.0136	0.0112	0.0112	TRUE	0.1005
ENSMUSG00000063011	mesothelin [Source:MGI Symbol;Acc:MGI:1888992]	Msln	750	1024	1.284	0.361	0.00995412	0.182401	590	802	935	475	763	1467	1313	1049	654	763	956	628	856	1270	1149	822	887.19	0.0414	0.0148	0.028	0.028	TRUE	0.2679
ENSMUSG00000041992	Rap guanine nucleotide exchange factor (GEF) 5 [Source:MGI Symbol;Acc:MGI:2444365]	Rapgef5	1529	1810	1.17	0.226	0.00998012	0.182448	1317	1649	1526	1156	1725	1797	2145	2385	1459	1568	1561	1528	1935	1556	1878	1869	1669.09	0.0049	0.0132	0.0079	0.0079	TRUE	0.1009
ENSMUSG00000085156	small nucleolar RNA host gene 15 [Source:MGI Symbol;Acc:MGI:3650059]	Snhg15	24	46	1.37	0.454	0.00999736	0.182476	8	26	29	24	52	43	38	74	9	25	30	32	58	37	33	58	35.22	0.1174	0.0958	0.105	0.105	TRUE	0.6057
ENSMUSG00000103622	predicted gene, 38391 [Source:MGI Symbol;Acc:MGI:5613630]	Gm38391	65	96	1.321	0.402	0.0100065	0.182476	62	56	81	42	97	112	103	110	69	53	83	56	109	97	90	86	80.3	0.0102	0.0484	0.0303	0.0303	TRUE	0.2309
ENSMUSG00000042207	lysine (K)-specific demethylase 5B [Source:MGI Symbol;Acc:MGI:1922855]	Kdm5b	2562	2144	0.848	-0.237	0.0100354	0.182674	2399	2316	2667	2012	1921	2544	2612	2468	2658	2202	2728	2659	2155	2202	2287	1934	2353.03	0.0064	0.0127	0.0091	0.0091	TRUE	0.1006
ENSMUSG00000049103	chemokine (C-C motif) receptor 2 [Source:MGI Symbol;Acc:MGI:106185]	Ccr2	63	35	0.73	-0.453	0.0100531	0.182674	48	63	73	49	17	35	69	38	53	60	75	65	19	30	60	30	49.01	0.0948	0.072	0.0825	0.0825	TRUE	0.8636
ENSMUSG00000070031	Sp140 nuclear body protein [Source:MGI Symbol;Acc:MGI:3702467]	Sp140	30	17	0.73	-0.454	0.0100546	0.182674	30	34	30	20	17	17	23	18	33	32	31	26	19	15	20	14	23.84	0	0.136	0.0639	0.0639	TRUE	0.2543
ENSMUSG00000021025	nuclear factor of kappa light polypeptide gene enhancer in B cells inhibitor, alpha [Source:MGI Symbol;Acc:MGI:104741]	Nfkbia	759	951	1.221	0.288	0.0100699	0.182724	629	761	804	599	995	1190	947	1058	697	724	822	792	1116	1030	829	829	854.84	0.013	0.0149	0.0141	0.0141	TRUE	0.189
ENSMUSG00000003559	arsenic (+3 oxidation state) methyltransferase [Source:MGI Symbol;Acc:MGI:1929882]	As3mt	1502	1286	0.864	-0.211	0.0100964	0.182727	1291	1540	1484	1207	1117	1399	1615	1613	1430	1464	1518	1595	1253	1211	1414	1264	1393.66	0.0026	0.0136	0.0066	0.0066	TRUE	0.0495
ENSMUSG00000036534	solute carrier family 38, member 7 [Source:MGI Symbol;Acc:MGI:2679005]	Slc38a7	404	314	0.807	-0.309	0.0101047	0.182727	381	382	396	321	223	374	426	396	422	363	405	424	250	324	373	310	358.96	0.0123	0.0197	0.0157	0.0157	TRUE	0.2305
ENSMUSG00000052957	growth arrest specific 1 [Source:MGI Symbol;Acc:MGI:95655]	Gas1	1298	1055	0.829	-0.27	0.0101073	0.182727	1429	1232	1140	962	968	1168	1262	1299	1583	1171	1166	1271	1086	1011	1105	1018	1176.43	0.0113	0.0139	0.0121	0.0121	TRUE	0.2934
ENSMUSG00000031903	phospholipase A2, group XV [Source:MGI Symbol;Acc:MGI:2178076]	Pla2g15	188	134	0.771	-0.375	0.0101215	0.182759	144	201	201	146	97	157	203	146	160	191	206	193	109	136	178	114	160.75	0.0241	0.0299	0.027	0.027	TRUE	0.3648
ENSMUSG00000036698	argonaute RISC catalytic subunit 2 [Source:MGI Symbol;Acc:MGI:2446632]	Ago2	4956	6573	1.265	0.339	0.0101369	0.182802	4506	6402	4142	3410	7262	7811	5538	8342	4992	6087	4237	4506	8146	6762	4848	6536	5764.33	0.0345	0.0119	0.0239	0.0239	TRUE	0.2537
ENSMUSG00000038312	ER degradation enhancer, mannosidase alpha-like 2 [Source:MGI Symbol;Acc:MGI:1915540]	Edem2	427	325	0.795	-0.33	0.0101487	0.182802	322	379	515	351	260	389	407	402	357	360	527	464	292	337	356	315	375.93	0.019	0.0193	0.0197	0.0197	TRUE	0.3611
ENSMUSG00000019907	protein phosphatase 1, regulatory subunit 12A [Source:MGI Symbol;Acc:MGI:1309528]	Ppp1r12a	4201	5270	1.222	0.289	0.0101775	0.183095	3880	4929	3905	2894	4398	7338	4887	7037	4298	4687	3994	3825	4934	6353	4278	5513	4735.21	0.0177	0.0121	0.0153	0.0153	TRUE	0.2685
ENSMUSG00000024036	solute carrier family 37 (glycerol-3-phosphate transporter), member 1 [Source:MGI Symbol;Acc:MGI:2446181]	Slc37a1	361	262	0.776	-0.366	0.0102051	0.183368	293	350	408	279	164	339	378	304	325	333	417	369	184	293	331	238	311.25	0.0342	0.021	0.0277	0.0277	TRUE	0.4493
ENSMUSG00000057181	RIKEN cDNA 5730455P16 gene [Source:MGI Symbol;Acc:MGI:1917841]	5730455P16Rik	947	792	0.847	-0.239	0.0102453	0.183865	827	942	1015	710	703	839	1012	977	916	896	1038	938	789	726	886	765	869.34	0.0047	0.0148	0.0086	0.0086	TRUE	0.068
ENSMUSG00000001029	intercellular adhesion molecule 2 [Source:MGI Symbol;Acc:MGI:96394]	Icam2	902	1169	1.247	0.318	0.0103922	0.184269	879	1090	664	697	1223	1175	1264	1506	974	1036	679	921	1372	1017	1107	1180	1035.76	0.022	0.0143	0.0193	0.0193	TRUE	0.3728
ENSMUSG00000002603	transforming growth factor, beta 1 [Source:MGI Symbol;Acc:MGI:98725]	Tgfb1	702	860	1.202	0.265	0.0103453	0.184269	700	764	567	550	826	992	902	1104	775	726	580	727	927	859	790	865	781.09	0.0083	0.0152	0.0112	0.0112	TRUE	0.1797
ENSMUSG00000027940	tropomyosin 3, gamma [Source:MGI Symbol;Acc:MGI:1890149]	Tpm3	1721	2054	1.177	0.235	0.0102947	0.184269	1544	2002	1579	1252	2020	2430	2074	2589	1710	1904	1615	1655	2266	2104	1816	2028	1887.19	0.0062	0.013	0.0089	0.0089	TRUE	0.0666
ENSMUSG00000030255	sarcospan [Source:MGI Symbol;Acc:MGI:1353511]	Sspn	8085	6605	0.833	-0.264	0.0103268	0.184269	7173	7087	9298	6163	5902	7124	8350	8069	7946	6739	9510	8145	6621	6167	7310	6322	7345	0.0126	0.0118	0.0123	0.0123	TRUE	0.195
ENSMUSG00000030301	coiled-coil domain containing 91 [Source:MGI Symbol;Acc:MGI:1914265]	Ccdc91	734	627	0.861	-0.215	0.0103597	0.184269	687	722	743	552	582	691	726	791	761	687	760	729	653	598	636	620	680.43	0	0.0158	0.0062	0.0062	TRUE	0.0204
ENSMUSG00000044164	ring finger protein 182 [Source:MGI Symbol;Acc:MGI:3045355]	Rnf182	25	47	1.369	0.453	0.0103523	0.184269	25	31	18	18	46	78	28	56	28	29	18	24	52	68	25	44	35.86	0.0859	0.0943	0.0901	0.0901	TRUE	0.3361
ENSMUSG00000054385	carcinoembryonic antigen-related cell adhesion molecule 2 [Source:MGI Symbol;Acc:MGI:1347246]	Ceacam2	19	36	1.368	0.452	0.0103932	0.184269	15	18	17	18	45	39	40	29	17	17	17	24	50	34	35	23	27.11	0.0417	0.121	0.0814	0.0814	TRUE	0.4892
ENSMUSG00000061533	centrosomal protein 128 [Source:MGI Symbol;Acc:MGI:1922466]	Cep128	452	578	1.236	0.306	0.0103017	0.184269	407	534	371	357	523	769	542	745	451	508	379	472	587	666	474	584	515.06	0.0153	0.0172	0.0161	0.0161	TRUE	0.1636
ENSMUSG00000071866	peptidylprolyl isomerase A [Source:MGI Symbol;Acc:MGI:97749]	Ppia	12681	15750	1.214	0.279	0.0103486	0.184269	10825	16660	11221	8637	14865	19370	16026	19814	11992	15841	11477	11414	16675	16769	14030	15524	14215.3	0.0172	0.0116	0.0142	0.0142	TRUE	0.3058
ENSMUSG00000081359	cytochrome c oxidase assembly protein 20B [Source:MGI Symbol;Acc:MGI:3783125]	Cox20b	28	50	1.364	0.448	0.0103868	0.184269	19	33	25	27	58	38	58	62	21	31	26	36	65	33	51	49	38.87	0.0377	0.0878	0.0637	0.0637	TRUE	0.3098
ENSMUSG00000023043	keratin 18 [Source:MGI Symbol;Acc:MGI:96692]	Krt18	156	236	1.331	0.413	0.0104358	0.184802	137	160	192	95	213	367	164	308	152	152	196	126	239	318	144	241	195.92	0.0637	0.0266	0.045	0.045	TRUE	0.2843
ENSMUSG00000052516	roundabout guidance receptor 2 [Source:MGI Symbol;Acc:MGI:1890110]	Robo2	172	128	0.789	-0.342	0.0104607	0.18502	142	156	175	153	110	165	148	151	157	148	179	202	123	143	130	118	150.12	0.0064	0.0312	0.0183	0.0183	TRUE	0.1885
ENSMUSG00000030549	Rhesus blood group-associated C glycoprotein [Source:MGI Symbol;Acc:MGI:1888517]	Rhcg	48	93	1.367	0.451	0.0105796	0.186673	34	90	41	20	79	118	55	171	38	86	42	26	89	102	48	134	70.56	0.1888	0.0535	0.1164	0.1164	TRUE	0.3646
ENSMUSG00000052151	phospholipid phosphatase 2 [Source:MGI Symbol;Acc:MGI:1354945]	Plpp2	101	138	1.283	0.36	0.0105791	0.186673	87	110	92	83	143	164	127	178	96	105	94	110	160	142	111	139	119.72	0.0069	0.0362	0.0209	0.0209	TRUE	0.1623
ENSMUSG00000002289	angiopoietin-like 4 [Source:MGI Symbol;Acc:MGI:1888999]	Angptl4	2527	922	0.753	-0.409	0.010697	0.187083	2257	2115	2375	2397	244	608	2082	1357	2500	2011	2429	3168	274	526	1823	1063	1724.29	0.2933	0.0131	0.1295	0.2933	TRUE	1.3397
ENSMUSG00000036661	DENN/MADD domain containing 3 [Source:MGI Symbol;Acc:MGI:2146009]	Dennd3	246	305	1.212	0.278	0.0106625	0.187083	244	259	217	187	270	350	327	420	270	246	222	247	303	303	286	329	275.86	0	0.0222	0.0105	0.0105	TRUE	0.0625
ENSMUSG00000038489	polymerase (RNA) II (DNA directed) polypeptide L [Source:MGI Symbol;Acc:MGI:1913741]	Polr2l	147	233	1.347	0.43	0.0106797	0.187083	77	236	123	115	261	249	286	222	85	224	126	152	293	216	250	174	190.02	0.0955	0.0271	0.059	0.059	TRUE	0.4889
ENSMUSG00000042807	HECT, C2 and WW domain containing E3 ubiquitin protein ligase 2 [Source:MGI Symbol;Acc:MGI:2685817]	Hecw2	698	973	1.296	0.374	0.0106872	0.187083	717	789	569	504	660	1622	930	1191	794	750	582	666	740	1404	814	933	835.55	0.0501	0.015	0.0326	0.0326	TRUE	1.3333
ENSMUSG00000048065	cytochrome b5 reductase 2 [Source:MGI Symbol;Acc:MGI:2444415]	Cyb5r2	88	58	0.75	-0.415	0.0107003	0.187083	89	75	100	60	43	56	87	75	99	71	102	79	48	48	76	59	72.89	0.0249	0.0522	0.0387	0.0387	TRUE	0.2437
ENSMUSG00000061666	glycerophosphodiester phosphodiesterase domain containing 1 [Source:MGI Symbol;Acc:MGI:1913819]	Gdpd1	673	527	0.809	-0.306	0.0106969	0.187083	603	730	719	451	465	489	593	823	668	694	735	596	522	423	519	645	600.31	0.0163	0.0164	0.0167	0.0167	TRUE	0.2386
ENSMUSG00000067424	zinc finger protein 563 [Source:MGI Symbol;Acc:MGI:2677168]	Zfp563	146	110	0.789	-0.341	0.0107046	0.187083	120	164	140	115	95	131	141	122	133	156	143	152	107	113	123	96	127.88	0	0.0347	0.0173	0.0173	TRUE	0.1154
ENSMUSG00000100594	RIKEN cDNA 2810414N06 gene [Source:MGI Symbol;Acc:MGI:1919065]	2810414N06Rik	29	15	0.731	-0.451	0.0106167	0.187083	23	24	34	25	11	20	20	18	25	23	35	33	12	17	18	14	22.17	0	0.1454	0.0741	0.0741	TRUE	0.4287
ENSMUSG00000006641	solute carrier family 5 (sodium-dependent vitamin transporter), member 6 [Source:MGI Symbol;Acc:MGI:2660847]	Slc5a6	288	230	0.82	-0.287	0.0107372	0.187324	244	273	310	231	195	254	281	299	270	260	317	305	219	220	246	234	258.89	0.0026	0.0229	0.0116	0.0116	TRUE	0.0706
ENSMUSG00000050705	RIKEN cDNA 2310061I04 gene [Source:MGI Symbol;Acc:MGI:1916912]	2310061I04Rik	993	771	0.805	-0.313	0.0107439	0.187324	822	1024	1016	792	659	663	1050	1086	911	974	1039	1047	739	574	919	851	881.68	0.0216	0.0148	0.0184	0.0184	TRUE	0.3925
ENSMUSG00000026532	spectrin alpha, erythrocytic 1 [Source:MGI Symbol;Acc:MGI:98385]	Spta1	296	365	1.208	0.272	0.0107704	0.187412	297	312	271	211	346	413	439	422	329	297	277	279	388	358	384	331	330.29	0.0029	0.0204	0.0105	0.0105	TRUE	0.0515
ENSMUSG00000035615	FERM and PDZ domain containing 1 [Source:MGI Symbol;Acc:MGI:2446274]	Frmpd1	216	155	0.773	-0.372	0.0107872	0.187412	191	169	196	221	147	189	173	178	212	161	200	292	165	164	151	139	185.53	0.028	0.0274	0.0281	0.0281	TRUE	0.6055
ENSMUSG00000048148	NACHT and WD repeat domain containing 1 [Source:MGI Symbol;Acc:MGI:2442268]	Nwd1	198	114	0.734	-0.447	0.0107818	0.187412	138	133	267	180	74	129	216	91	153	126	273	238	83	112	189	71	155.67	0.1507	0.0305	0.0861	0.0861	TRUE	0.2684
ENSMUSG00000043099	hypermethylated in cancer 1 [Source:MGI Symbol;Acc:MGI:1338010]	Hic1	735	519	0.767	-0.383	0.0108058	0.187512	636	847	649	580	396	398	858	683	705	805	664	766	444	345	751	535	626.91	0.0573	0.0162	0.0357	0.0357	TRUE	0.6112
ENSMUSG00000026495	EF-hand calcium binding domain 2 [Source:MGI Symbol;Acc:MGI:1915476]	Efcab2	790	622	0.813	-0.299	0.0109037	0.188102	739	723	853	590	447	676	822	869	819	687	872	780	501	585	720	681	705.68	0.0154	0.0156	0.016	0.016	TRUE	0.2201
ENSMUSG00000035459	stabilin 2 [Source:MGI Symbol;Acc:MGI:2178743]	Stab2	12	30	1.345	0.428	0.0109157	0.188102	11	9	14	11	39	52	13	25	12	9	14	15	44	45	11	20	21.17	0.1971	0.1518	0.1747	0.1747	TRUE	0.2836
ENSMUSG00000037206	immunoglobulin superfamily containing leucine-rich repeat [Source:MGI Symbol;Acc:MGI:1349645]	Islr	526	383	0.777	-0.364	0.0108763	0.188102	467	414	482	531	336	525	447	393	517	394	493	702	377	455	391	308	454.55	0.0392	0.018	0.0288	0.0288	TRUE	0.5469
ENSMUSG00000038178	solute carrier family 43, member 2 [Source:MGI Symbol;Acc:MGI:2442746]	Slc43a2	470	321	0.758	-0.399	0.0109065	0.188102	329	448	544	403	226	271	534	420	364	426	556	533	254	235	467	329	395.52	0.0658	0.0189	0.0418	0.0418	TRUE	0.6145
ENSMUSG00000052821	cysteinyl leukotriene receptor 1 [Source:MGI Symbol;Acc:MGI:1926218]	Cysltr1	75	106	1.3	0.378	0.0108856	0.188102	69	84	59	64	97	107	117	151	76	80	60	85	109	93	102	118	90.43	0	0.0443	0.0243	0.0243	TRUE	0.2313
ENSMUSG00000053965	phosphodiesterase 5A, cGMP-specific [Source:MGI Symbol;Acc:MGI:2651499]	Pde5a	568	466	0.835	-0.26	0.0109165	0.188102	523	544	564	455	369	531	606	584	579	517	577	601	414	460	531	458	517.07	0.0052	0.0172	0.0102	0.0102	TRUE	0.0881
ENSMUSG00000049550	CAP-GLY domain containing linker protein 1 [Source:MGI Symbol;Acc:MGI:1928401]	Clip1	3527	4205	1.177	0.235	0.010983	0.189026	3082	3894	3464	2610	3647	5547	4119	5514	3414	3703	3543	3449	4091	4802	3606	4320	3866.07	0.0073	0.0122	0.0093	0.0093	TRUE	0.1235
ENSMUSG00000019817	pleiomorphic adenoma gene-like 1 [Source:MGI Symbol;Acc:MGI:1100874]	Plagl1	7010	8055	1.142	0.191	0.011044	0.189051	6056	7064	7317	5394	7015	9974	8578	10476	6709	6717	7484	7128	7869	8635	7509	8208	7532.44	0.003	0.0118	0.0059	0.0059	TRUE	0.0316
ENSMUSG00000022687	biregional cell adhesion molecule-related/down-regulated by oncogenes (Cdon) binding protein [Source:MGI Symbol;Acc:MGI:2151153]	Boc	456	331	0.777	-0.364	0.0110239	0.189051	502	337	406	404	254	446	400	387	556	320	415	534	285	386	350	303	393.77	0.0381	0.019	0.0289	0.0289	TRUE	0.2794
ENSMUSG00000027996	secreted frizzled-related protein 2 [Source:MGI Symbol;Acc:MGI:108078]	Sfrp2	530	381	0.774	-0.37	0.0110258	0.189051	509	394	482	520	369	459	483	372	564	375	493	687	414	397	423	291	455.54	0.0435	0.0179	0.031	0.031	TRUE	0.232
ENSMUSG00000038696	mitogen-activated protein kinase associated protein 1 [Source:MGI Symbol;Acc:MGI:2444554]	Mapkap1	1759	1498	0.86	-0.218	0.0110561	0.189051	1666	1852	1732	1254	1421	1519	1801	1921	1846	1761	1772	1657	1594	1315	1577	1505	1628.27	0.0038	0.0132	0.0074	0.0074	TRUE	0.0877
ENSMUSG00000093661	eukaryotic translation initiation factor 4E member 3 [Source:MGI Symbol;Acc:MGI:1914142]	Eif4e3	614	486	0.814	-0.297	0.0110616	0.189051	593	614	622	440	385	478	682	638	657	584	636	581	432	414	597	500	550.13	0.014	0.0168	0.0153	0.0153	TRUE	0.237
ENSMUSG00000098708	predicted gene 27252 [Source:MGI Symbol;Acc:MGI:5521095]	Gm27252	20	43	1.356	0.439	0.01103	0.189051	13	14	21	23	24	84	25	64	14	13	21	30	27	73	22	50	31.41	0.1929	0.106	0.1484	0.1484	TRUE	0.6614
ENSMUSG00000005410	minichromosome maintenance complex component 5 [Source:MGI Symbol;Acc:MGI:103197]	Mcm5	961	1318	1.285	0.362	0.011094	0.189384	1063	1176	737	600	1537	1484	1269	1471	1178	1118	754	793	1724	1285	1111	1153	1139.36	0.0473	0.014	0.0299	0.0299	TRUE	0.5636
ENSMUSG00000018001	cytohesin 3 [Source:MGI Symbol;Acc:MGI:1335107]	Cyth3	2873	3412	1.173	0.23	0.0111261	0.189527	2562	3129	2851	2091	3141	4518	3458	4070	2838	2975	2916	2763	3523	3911	3027	3189	3142.97	0.0067	0.0124	0.0088	0.0088	TRUE	0.1298
ENSMUSG00000021870	sarcolemma associated protein [Source:MGI Symbol;Acc:MGI:1933549]	Slmap	8960	11742	1.255	0.328	0.0111282	0.189527	8285	11253	8055	5845	9966	17320	10251	15086	9178	10700	8239	7724	11179	14994	8974	11820	10351.1	0.0329	0.0117	0.0226	0.0226	TRUE	0.3663
ENSMUSG00000022215	fat storage-inducing transmembrane protein 1 [Source:MGI Symbol;Acc:MGI:1915930]	Fitm1	870	634	0.778	-0.362	0.0111696	0.189792	701	755	948	768	560	537	969	761	777	718	970	1015	628	465	848	596	752.09	0.0435	0.0154	0.0295	0.0295	TRUE	0.3982
ENSMUSG00000033361	proline rich Gla (G-carboxyglutamic acid) 3 (transmembrane) [Source:MGI Symbol;Acc:MGI:2685214]	Prrg3	1164	1452	1.216	0.282	0.0111594	0.189792	1045	1194	1215	847	1574	1349	1670	1802	1158	1135	1243	1119	1766	1168	1462	1412	1307.8	0.0144	0.0137	0.0143	0.0143	TRUE	0.2881
ENSMUSG00000021057	A kinase (PRKA) anchor protein 5 [Source:MGI Symbol;Acc:MGI:2685104]	Akap5	94	59	0.744	-0.428	0.0113002	0.191329	81	85	118	62	63	41	85	72	90	81	121	82	71	35	74	56	76.27	0.0537	0.0504	0.052	0.052	TRUE	0.8496
ENSMUSG00000023074	motile sperm domain containing 1 [Source:MGI Symbol;Acc:MGI:1917630]	Mospd1	1469	1241	0.855	-0.227	0.0112888	0.191329	1386	1371	1558	1093	1060	1551	1426	1510	1535	1304	1594	1444	1189	1343	1248	1183	1355.04	0.0045	0.0136	0.0081	0.0081	TRUE	0.0644
ENSMUSG00000028565	nuclear factor I/A [Source:MGI Symbol;Acc:MGI:108056]	Nfia	2769	2355	0.859	-0.218	0.0113121	0.191329	2676	2611	2861	2045	2045	2507	2856	3134	2965	2483	2926	2703	2294	2170	2500	2455	2562.02	0.0048	0.0126	0.0078	0.0078	TRUE	0.0543
ENSMUSG00000079037	prion protein [Source:MGI Symbol;Acc:MGI:97769]	Prnp	3366	4346	1.244	0.315	0.01131	0.191329	3275	4194	2820	2242	3898	5774	3824	5951	3628	3988	2884	2963	4373	4999	3348	4663	3855.6	0.0256	0.0122	0.0201	0.0201	TRUE	0.2566
ENSMUSG00000024921	SWI/SNF related, matrix associated, actin dependent regulator of chromatin, subfamily a, member 2 [Source:MGI Symbol;Acc:MGI:99603]	Smarca2	1877	1500	0.82	-0.286	0.0113443	0.191653	1603	1579	2155	1533	1365	1626	1895	1791	1776	1501	2204	2026	1531	1408	1659	1403	1688.55	0.0157	0.0132	0.015	0.015	TRUE	0.1987
ENSMUSG00000024659	annexin A1 [Source:MGI Symbol;Acc:MGI:96819]	Anxa1	856	1154	1.275	0.35	0.0114298	0.191994	735	927	940	580	802	1820	1067	1542	814	881	961	766	900	1576	934	1208	1005.14	0.0403	0.0144	0.027	0.027	TRUE	0.8181
ENSMUSG00000033323	CTD (carboxy-terminal domain, RNA polymerase II, polypeptide A) phosphatase, subunit 1 [Source:MGI Symbol;Acc:MGI:1926953]	Ctdp1	462	586	1.23	0.299	0.0114247	0.191994	430	564	423	304	517	598	628	890	476	536	433	402	580	518	550	697	523.97	0.0143	0.0171	0.0157	0.0157	TRUE	0.2346
ENSMUSG00000034177	ring finger protein 43 [Source:MGI Symbol;Acc:MGI:2442609]	Rnf43	30	16	0.734	-0.447	0.0114227	0.191994	30	22	34	23	14	20	19	19	33	21	35	30	16	17	17	15	22.98	0	0.1407	0.0707	0.0707	TRUE	0.3364
ENSMUSG00000035385	chemokine (C-C motif) ligand 2 [Source:MGI Symbol;Acc:MGI:98259]	Ccl2	82	144	1.361	0.444	0.0113776	0.191994	76	109	56	63	168	107	90	274	84	104	57	83	188	93	79	215	112.87	0.1414	0.0377	0.0873	0.0873	TRUE	0.2334
ENSMUSG00000051499	zinc finger protein 786 [Source:MGI Symbol;Acc:MGI:3026883]	Zfp786	49	30	0.74	-0.434	0.0114103	0.191994	56	44	43	36	27	28	40	39	62	42	44	48	30	24	35	31	39.44	0	0.0867	0.0473	0.0473	TRUE	0.5107
ENSMUSG00000058586	serine hydrolase-like [Source:MGI Symbol;Acc:MGI:1890404]	Serhl	289	389	1.273	0.348	0.0114994	0.192944	197	364	256	249	412	466	401	433	218	346	262	329	462	403	351	339	338.89	0.0276	0.0202	0.0245	0.0245	TRUE	0.3579
ENSMUSG00000021458	RIKEN cDNA 2010111I01 gene [Source:MGI Symbol;Acc:MGI:1919311]	2010111I01Rik	596	736	1.208	0.273	0.0115163	0.193007	530	625	523	505	653	798	749	1100	587	594	535	667	733	691	656	862	665.58	0.0097	0.0159	0.0125	0.0125	TRUE	0.188
ENSMUSG00000032513	golgi reassembly stacking protein 1 [Source:MGI Symbol;Acc:MGI:1921748]	Gorasp1	626	518	0.843	-0.247	0.0115525	0.193393	572	658	601	475	411	574	681	662	634	626	615	628	461	497	596	519	571.83	0.0038	0.0166	0.0092	0.0092	TRUE	0.1058
ENSMUSG00000018841	RAD51 paralog D [Source:MGI Symbol;Acc:MGI:1261809]	Rad51d	445	367	0.839	-0.254	0.0116127	0.19396	427	422	450	338	334	402	455	443	473	401	460	447	375	348	398	347	406.17	0.0026	0.0187	0.0093	0.0093	TRUE	0.0454
ENSMUSG00000022443	myosin, heavy polypeptide 9, non-muscle [Source:MGI Symbol;Acc:MGI:107717]	Myh9	5575	6710	1.185	0.245	0.0116128	0.19396	5365	6183	4754	4248	6879	7661	6812	8329	5943	5879	4863	5614	7717	6632	5963	6526	6142.14	0.0097	0.0119	0.0106	0.0106	TRUE	0.1392
ENSMUSG00000031381	phosphatidylinositol glycan anchor biosynthesis, class A [Source:MGI Symbol;Acc:MGI:99461]	Piga	179	250	1.291	0.369	0.0116515	0.194386	187	231	150	104	245	324	224	316	207	220	153	137	275	280	196	248	214.59	0.0322	0.0253	0.0288	0.0288	TRUE	0.3036
ENSMUSG00000025574	thymidine kinase 1 [Source:MGI Symbol;Acc:MGI:98763]	Tk1	599	890	1.323	0.404	0.0117207	0.194877	610	883	444	323	980	1251	767	905	676	840	454	427	1099	1083	671	709	744.9	0.0852	0.0154	0.0478	0.0478	TRUE	0.1851
ENSMUSG00000032625	thrombospondin, type I, domain containing 7A [Source:MGI Symbol;Acc:MGI:2685683]	Thsd7a	860	1104	1.239	0.309	0.0117087	0.194877	721	1063	792	622	933	1394	983	1660	799	1011	810	822	1047	1207	861	1301	982.02	0.0208	0.0144	0.0184	0.0184	TRUE	0.2343
ENSMUSG00000057069	ERO1-like beta (S. cerevisiae) [Source:MGI Symbol;Acc:MGI:1914725]	Ero1lb	104	76	0.776	-0.365	0.0117036	0.194877	84	113	114	75	65	78	94	101	93	107	117	99	73	68	82	79	89.76	0	0.0445	0.0214	0.0214	TRUE	0.1127
ENSMUSG00000089715	chromobox 6 [Source:MGI Symbol;Acc:MGI:3512628]	Cbx6	3139	2660	0.857	-0.222	0.0118225	0.196347	3097	2974	2856	2555	2315	2987	3279	3302	3431	2828	2921	3377	2597	2586	2871	2587	2899.62	0.0058	0.0124	0.0083	0.0083	TRUE	0.0544
ENSMUSG00000057230	AP2 associated kinase 1 [Source:MGI Symbol;Acc:MGI:1098687]	Aak1	3740	4177	1.113	0.155	0.0118485	0.196557	3408	3872	3660	2844	3823	4670	4668	5476	3775	3682	3744	3758	4288	4043	4087	4290	3958.44	0.0004	0.0122	0.0036	0.0036	TRUE	0.0051
ENSMUSG00000097792	predicted gene, 27042 [Source:MGI Symbol;Acc:MGI:5504157]	Gm27042	59	39	0.751	-0.413	0.0119174	0.197477	54	62	61	41	41	44	35	52	60	59	62	54	46	38	31	41	48.85	0	0.0722	0.035	0.035	TRUE	0.2558
ENSMUSG00000006335	TCF3 (E2A) fusion partner [Source:MGI Symbol;Acc:MGI:1916964]	Tfpt	312	248	0.82	-0.287	0.0119591	0.19766	249	323	311	263	207	273	323	310	276	307	318	348	232	236	283	243	280.35	0.0048	0.022	0.0126	0.0126	TRUE	0.0785
ENSMUSG00000021714	centromere protein K [Source:MGI Symbol;Acc:MGI:1926210]	Cenpk	92	145	1.34	0.422	0.0119628	0.19766	95	137	69	47	163	187	123	163	105	130	71	62	183	162	108	128	118.54	0.074	0.0365	0.0545	0.0545	TRUE	0.265
ENSMUSG00000035357	PDZ domain containing RING finger 3 [Source:MGI Symbol;Acc:MGI:1933157]	Pdzrn3	2536	3372	1.265	0.339	0.0119688	0.19766	2431	3050	2083	1831	2633	5163	2928	4471	2693	2900	2131	2420	2954	4470	2563	3503	2954.14	0.0383	0.0124	0.0254	0.0254	TRUE	0.5189
ENSMUSG00000057666	glyceraldehyde-3-phosphate dehydrogenase [Source:MGI Symbol;Acc:MGI:95640]	Gapdh	539	741	1.285	0.361	0.0119865	0.19773	443	787	377	401	777	747	805	943	491	748	386	530	872	647	705	739	639.56	0.0462	0.0161	0.0302	0.0302	TRUE	0.6311
ENSMUSG00000038147	CD84 antigen [Source:MGI Symbol;Acc:MGI:1336885]	Cd84	69	40	0.738	-0.438	0.0120359	0.198176	50	62	74	65	28	49	71	34	55	59	76	86	31	42	62	27	54.82	0.0709	0.0656	0.0681	0.0681	TRUE	0.638
ENSMUSG00000051790	neuroligin 2 [Source:MGI Symbol;Acc:MGI:2681835]	Nlgn2	225	302	1.27	0.345	0.012046	0.198176	191	200	227	201	325	374	266	364	212	190	232	266	365	324	233	285	263.25	0.0242	0.0227	0.0235	0.0235	TRUE	0.235
ENSMUSG00000061474	mitochondrial ribosomal protein S36 [Source:MGI Symbol;Acc:MGI:1913378]	Mrps36	566	680	1.182	0.241	0.012054	0.198176	452	658	560	428	646	745	796	834	501	626	573	566	725	645	697	653	623.09	0.0038	0.0162	0.0088	0.0088	TRUE	0.0798
ENSMUSG00000005958	Eph receptor B3 [Source:MGI Symbol;Acc:MGI:104770]	Ephb3	696	533	0.799	-0.324	0.0120951	0.198381	672	697	634	553	435	453	729	782	744	663	648	731	488	392	638	613	614.69	0.0251	0.0163	0.021	0.021	TRUE	0.4215
ENSMUSG00000020354	sarcoglycan, delta (dystrophin-associated glycoprotein) [Source:MGI Symbol;Acc:MGI:1346525]	Sgcd	451	558	1.208	0.273	0.0121069	0.198381	434	509	411	318	497	752	563	679	481	484	420	420	558	651	493	532	504.85	0.0086	0.0173	0.0122	0.0122	TRUE	0.1727
ENSMUSG00000051279	growth differentiation factor 6 [Source:MGI Symbol;Acc:MGI:95689]	Gdf6	66	44	0.755	-0.405	0.0120968	0.198381	60	68	67	48	41	40	59	57	66	65	69	63	46	35	52	45	55	0	0.0654	0.0319	0.0319	TRUE	0.2712
ENSMUSG00000021186	fibulin 5 [Source:MGI Symbol;Acc:MGI:1346091]	Fbln5	1199	862	0.774	-0.369	0.0121271	0.19849	1046	912	1103	1242	722	1263	987	868	1159	867	1128	1641	810	1093	864	680	1030.37	0.0549	0.0143	0.0335	0.0335	TRUE	0.5789
ENSMUSG00000025572	transmembrane channel-like gene family 6 [Source:MGI Symbol;Acc:MGI:1098686]	Tmc6	518	628	1.191	0.252	0.0121643	0.198878	485	540	462	417	590	795	698	705	537	513	473	551	662	688	611	552	573.49	0.0055	0.0166	0.01	0.01	TRUE	0.0707
ENSMUSG00000045867	CASP2 and RIPK1 domain containing adaptor with death domain [Source:MGI Symbol;Acc:MGI:1336168]	Cradd	192	145	0.793	-0.334	0.0122053	0.199313	153	167	210	172	129	168	170	181	169	159	215	227	145	145	149	142	168.9	0.01	0.029	0.0189	0.0189	TRUE	0.171
ENSMUSG00000068270	shroom family member 4 [Source:MGI Symbol;Acc:MGI:2685570]	Shroom4	761	900	1.17	0.227	0.0122181	0.199313	771	772	703	558	741	1092	1031	1178	854	734	719	737	831	945	903	923	830.85	0.0033	0.015	0.0079	0.0079	TRUE	0.0713
ENSMUSG00000017400	SH3 and cysteine rich domain 2 [Source:MGI Symbol;Acc:MGI:2144518]	Stac2	17	36	1.353	0.436	0.0122493	0.199601	21	18	13	11	55	42	22	34	23	17	13	15	62	36	19	27	26.52	0.1301	0.1234	0.1268	0.1268	TRUE	1.053
ENSMUSG00000056698	ELMO/CED-12 domain containing 3 [Source:MGI Symbol;Acc:MGI:2445168]	Elmod3	456	343	0.793	-0.335	0.0122955	0.200133	386	391	506	381	289	306	460	485	428	372	518	504	324	265	403	380	399.03	0.0262	0.0189	0.0228	0.0228	TRUE	0.3219
ENSMUSG00000020653	Kruppel-like factor 11 [Source:MGI Symbol;Acc:MGI:2653368]	Klf11	2007	1537	0.799	-0.323	0.0123354	0.200474	1763	1773	2228	1596	1190	2248	1886	1552	1953	1686	2279	2109	1335	1946	1651	1216	1771.89	0.03	0.0131	0.0221	0.0221	TRUE	0.3142
ENSMUSG00000067787	bladder cancer associated protein [Source:MGI Symbol;Acc:MGI:1858907]	Blcap	1317	1048	0.818	-0.289	0.0123438	0.200474	1020	1340	1342	1129	817	1128	1468	1292	1130	1274	1373	1492	916	977	1285	1012	1182.4	0.0178	0.0139	0.0158	0.0158	TRUE	0.239
ENSMUSG00000028082	SH3 domain protein D19 [Source:MGI Symbol;Acc:MGI:1350923]	Sh3d19	810	690	0.861	-0.216	0.012366	0.200614	726	866	721	663	587	818	794	890	804	823	737	876	658	708	695	697	750.05	0.0015	0.0154	0.0068	0.0068	TRUE	0.0392
ENSMUSG00000106664	predicted gene, 17936 [Source:MGI Symbol;Acc:MGI:5010121]	Gm17936	144	204	1.298	0.377	0.012418	0.201234	123	175	130	108	232	249	157	261	136	166	133	143	260	216	137	204	174.51	0.0347	0.0284	0.0317	0.0317	TRUE	0.2899
ENSMUSG00000042804	G protein-coupled receptor 153 [Source:MGI Symbol;Acc:MGI:1916157]	Gpr153	1035	827	0.82	-0.286	0.012475	0.201714	1061	935	944	841	851	980	925	887	1175	889	966	1111	955	848	810	695	931.15	0.015	0.0146	0.0151	0.0151	TRUE	0.1596
ENSMUSG00000046034	OTU deubiquitinase with linear linkage specificity [Source:MGI Symbol;Acc:MGI:3577015]	Otulin	736	928	1.223	0.291	0.0124625	0.201714	665	841	739	494	864	1278	849	1138	737	800	756	653	969	1106	743	892	831.94	0.0152	0.015	0.0157	0.0157	TRUE	0.2264
ENSMUSG00000024395	LIM and senescent cell antigen like domains 2 [Source:MGI Symbol;Acc:MGI:2385067]	Lims2	404	518	1.239	0.309	0.0125102	0.20206	338	463	381	312	387	761	539	650	374	440	390	412	434	659	472	509	461.35	0.0176	0.0179	0.0178	0.0178	TRUE	0.4562
ENSMUSG00000036334	immunoglobulin superfamily, member 10 [Source:MGI Symbol;Acc:MGI:1923481]	Igsf10	408	318	0.809	-0.307	0.0125606	0.20243	369	353	389	371	283	399	384	349	409	336	398	490	317	345	336	273	363.14	0.0146	0.0196	0.0169	0.0169	TRUE	0.2481
ENSMUSG00000048186	BEN domain containing 7 [Source:MGI Symbol;Acc:MGI:2443100]	Bend7	159	110	0.764	-0.389	0.0125531	0.20243	133	127	201	123	77	117	159	144	147	121	206	163	86	101	139	113	134.49	0.0374	0.0335	0.0355	0.0355	TRUE	0.4588
ENSMUSG00000000295	HD domain containing 2 [Source:MGI Symbol;Acc:MGI:1916942]	Hddc2	346	434	1.218	0.285	0.012632	0.202555	294	404	302	277	449	503	468	493	326	384	309	366	504	435	410	386	389.99	0.0092	0.019	0.0135	0.0135	TRUE	0.1573
ENSMUSG00000022043	tripartite motif-containing 35 [Source:MGI Symbol;Acc:MGI:1914104]	Trim35	7521	8659	1.143	0.193	0.0126133	0.202555	6690	8471	7371	5357	7731	10780	9056	11109	7411	8055	7539	7080	8672	9332	7928	8704	8090.17	0.0035	0.0118	0.0062	0.0062	TRUE	0.0369
ENSMUSG00000028047	thrombospondin 3 [Source:MGI Symbol;Acc:MGI:98739]	Thbs3	542	447	0.841	-0.25	0.012593	0.202555	522	530	493	440	364	544	548	549	578	504	504	581	408	471	480	430	494.64	0.004	0.0174	0.0096	0.0096	TRUE	0.0446
ENSMUSG00000035934	Pbx/knotted 1 homeobox 2 [Source:MGI Symbol;Acc:MGI:2445415]	Pknox2	168	125	0.786	-0.347	0.0126285	0.202555	143	176	137	157	128	132	145	147	158	167	140	207	144	114	127	115	146.67	0.0119	0.0317	0.0215	0.0215	TRUE	0.3158
ENSMUSG00000049097	ankyrin repeat domain 34A [Source:MGI Symbol;Acc:MGI:3617846]	Ankrd34a	214	131	0.743	-0.429	0.0126373	0.202555	222	230	194	146	71	87	224	222	246	219	198	193	80	75	196	174	172.63	0.1183	0.0286	0.07	0.07	TRUE	0.3414
ENSMUSG00000037905	Bri3 binding protein [Source:MGI Symbol;Acc:MGI:1924059]	Bri3bp	1391	1115	0.823	-0.281	0.012663	0.202746	1245	1447	1228	1175	939	1047	1505	1509	1379	1376	1256	1553	1053	906	1318	1182	1252.94	0.0152	0.0138	0.0149	0.0149	TRUE	0.2137
ENSMUSG00000026582	selectin, endothelial cell [Source:MGI Symbol;Acc:MGI:98278]	Sele	113	180	1.34	0.422	0.0128999	0.206315	83	133	88	110	244	133	161	243	92	126	90	145	274	115	141	190	146.75	0.0941	0.0317	0.0613	0.0613	TRUE	0.6651
ENSMUSG00000087006	predicted gene 13889 [Source:MGI Symbol;Acc:MGI:3652053]	Gm13889	257	346	1.269	0.344	0.0129935	0.207586	220	355	196	186	359	365	353	452	244	338	200	246	403	316	309	354	301.18	0.0284	0.0213	0.0246	0.0246	TRUE	0.3982
ENSMUSG00000022026	olfactomedin 4 [Source:MGI Symbol;Acc:MGI:2685142]	Olfm4	46	84	1.355	0.438	0.0130975	0.209019	37	37	72	25	66	146	48	122	41	35	74	33	74	126	42	96	65.11	0.1562	0.057	0.1043	0.1043	TRUE	0.2848
ENSMUSG00000022369	Mdm2, transformed 3T3 cell double minute p53 binding protein [Source:MGI Symbol;Acc:MGI:2146005]	Mtbp	266	352	1.256	0.329	0.0131247	0.20922	271	324	240	161	340	418	321	488	300	308	245	213	381	362	281	382	309.15	0.0212	0.021	0.0211	0.0211	TRUE	0.2331
ENSMUSG00000028982	solute carrier family 25, member 33 [Source:MGI Symbol;Acc:MGI:1917806]	Slc25a33	214	276	1.239	0.309	0.0131385	0.20922	162	221	242	167	273	333	312	303	179	210	248	221	306	288	273	237	245.36	0.0102	0.0235	0.0163	0.0163	TRUE	0.1579
ENSMUSG00000021065	fucosyltransferase 8 [Source:MGI Symbol;Acc:MGI:1858901]	Fut8	806	671	0.846	-0.241	0.0131546	0.209249	729	785	824	625	584	671	816	935	808	746	843	826	655	581	714	733	738.22	0.0056	0.0154	0.0095	0.0095	TRUE	0.1079
ENSMUSG00000010067	Ras association (RalGDS/AF-6) domain family member 1 [Source:MGI Symbol;Acc:MGI:1928386]	Rassf1	190	240	1.228	0.296	0.0132226	0.20965	188	204	153	152	206	283	287	297	208	194	156	201	231	245	251	233	214.96	0.0022	0.0252	0.0134	0.0134	TRUE	0.1795
ENSMUSG00000010095	solute carrier family 3 (activators of dibasic and neutral amino acid transport), member 2 [Source:MGI Symbol;Acc:MGI:96955]	Slc3a2	926	1344	1.31	0.39	0.0132047	0.20965	801	967	913	730	1937	1458	1060	1294	887	919	934	965	2173	1262	928	1014	1135.29	0.0772	0.014	0.044	0.044	TRUE	2.514
ENSMUSG00000061028	CLK4-associating serine/arginine rich protein [Source:MGI Symbol;Acc:MGI:1855695]	Clasrp	289	376	1.248	0.32	0.0132111	0.20965	224	299	262	269	409	392	418	435	248	284	268	355	459	339	366	341	332.61	0.0189	0.0204	0.0196	0.0196	TRUE	0.3015
ENSMUSG00000028532	cache domain containing 1 [Source:MGI Symbol;Acc:MGI:2444177]	Cachd1	666	826	1.211	0.277	0.0132566	0.209737	648	667	642	495	724	1155	782	1031	718	634	657	654	812	1000	685	808	745.92	0.0121	0.0154	0.0138	0.0138	TRUE	0.2751
ENSMUSG00000031756	centromere protein N [Source:MGI Symbol;Acc:MGI:1919405]	Cenpn	172	270	1.336	0.418	0.0132537	0.209737	184	269	128	74	272	379	243	300	204	256	131	98	305	328	213	235	221.17	0.1001	0.0249	0.0605	0.0605	TRUE	0.4118
ENSMUSG00000020647	nuclear receptor coactivator 1 [Source:MGI Symbol;Acc:MGI:1276523]	Ncoa1	2013	1754	0.877	-0.19	0.0134107	0.211168	1796	2096	2046	1496	1638	1838	2097	2233	1990	1993	2093	1977	1837	1591	1836	1750	1883.29	0.0021	0.013	0.0057	0.0057	TRUE	0.0503
ENSMUSG00000022419	DEP domain containing MTOR-interacting protein [Source:MGI Symbol;Acc:MGI:2146322]	Deptor	432	301	0.766	-0.384	0.0134189	0.211168	404	267	546	354	240	321	419	370	448	254	558	468	269	278	367	290	366.44	0.0601	0.0195	0.0396	0.0396	TRUE	0.4707
ENSMUSG00000024799	transmembrane 7 superfamily member 2 [Source:MGI Symbol;Acc:MGI:1920416]	Tm7sf2	54	84	1.337	0.419	0.0133946	0.211168	46	70	35	46	90	111	66	105	51	67	36	61	101	96	58	82	68.9	0.0482	0.0545	0.0514	0.0514	TRUE	0.5989
ENSMUSG00000037625	claudin 11 [Source:MGI Symbol;Acc:MGI:106925]	Cldn11	130	96	0.786	-0.348	0.013414	0.211168	126	138	124	91	81	132	112	103	140	131	127	120	91	114	98	81	112.72	0.004	0.0378	0.0206	0.0206	TRUE	0.1694
ENSMUSG00000039956	melanocortin 2 receptor accessory protein [Source:MGI Symbol;Acc:MGI:1924287]	Mrap	408	516	1.226	0.294	0.013396	0.211168	352	475	336	336	525	620	493	643	390	452	344	444	589	537	432	504	461.3	0.0141	0.0179	0.0158	0.0158	TRUE	0.1521
ENSMUSG00000052917	SUMO1/sentrin specific peptidase 7 [Source:MGI Symbol;Acc:MGI:1913565]	Senp7	1056	852	0.826	-0.275	0.0134415	0.211297	981	984	1188	746	738	847	1136	1088	1087	936	1215	986	828	733	994	852	953.93	0.0134	0.0145	0.014	0.014	TRUE	0.1479
ENSMUSG00000034613	protein phosphatase 1H (PP2C domain containing) [Source:MGI Symbol;Acc:MGI:2442087]	Ppm1h	360	287	0.82	-0.287	0.0134582	0.211335	376	376	306	267	286	294	321	373	417	358	313	353	321	255	281	292	323.56	0.0083	0.0206	0.0138	0.0138	TRUE	0.1551
ENSMUSG00000020134	pellino 1 [Source:MGI Symbol;Acc:MGI:1914495]	Peli1	897	1118	1.215	0.281	0.013491	0.211397	796	914	950	654	902	1626	1112	1376	882	869	972	864	1012	1408	973	1078	1007.24	0.0159	0.0144	0.0149	0.0149	TRUE	0.4139
ENSMUSG00000030536	IQ motif containing GTPase activating protein 1 [Source:MGI Symbol;Acc:MGI:1352757]	Iqgap1	2930	3399	1.151	0.203	0.0134884	0.211397	2766	2948	2793	2266	2800	4136	3622	4726	3064	2803	2857	2995	3141	3581	3171	3703	3164.24	0.0039	0.0124	0.0069	0.0069	TRUE	0.049
ENSMUSG00000030091	nucleoporin 210 [Source:MGI Symbol;Acc:MGI:1859555]	Nup210	387	484	1.216	0.283	0.0135081	0.21144	399	428	320	281	492	551	537	558	442	407	327	371	552	477	470	437	435.48	0.01	0.0182	0.0139	0.0139	TRUE	0.146
ENSMUSG00000046982	teashirt zinc finger family member 1 [Source:MGI Symbol;Acc:MGI:1346031]	Tshz1	1340	1170	0.879	-0.186	0.0135359	0.211649	1313	1358	1271	994	1047	1346	1343	1486	1455	1291	1300	1314	1174	1165	1176	1164	1254.9	0.0008	0.0138	0.0052	0.0052	TRUE	0.0433
ENSMUSG00000070871	cyclin Y-like 1 [Source:MGI Symbol;Acc:MGI:2138614]	Ccnyl1	613	759	1.208	0.273	0.0136093	0.212571	593	745	538	406	642	860	810	1099	657	708	550	537	720	745	709	861	685.88	0.0115	0.0158	0.0134	0.0134	TRUE	0.1198
ENSMUSG00000028262	chloride channel accessory 3A2 [Source:MGI Symbol;Acc:MGI:1931471]	Clca3a2	36	19	0.74	-0.434	0.013698	0.213651	24	26	35	42	14	26	26	16	27	25	36	56	16	23	23	13	27.02	0.0765	0.1214	0.0997	0.0997	TRUE	1.6655
ENSMUSG00000042104	UDP-glucose glycoprotein glucosyltransferase 2 [Source:MGI Symbol;Acc:MGI:1913685]	Uggt2	250	192	0.802	-0.318	0.0137075	0.213651	261	212	258	187	148	227	222	270	289	202	264	247	166	197	194	212	221.27	0.0121	0.0248	0.018	0.018	TRUE	0.167
ENSMUSG00000031070	MAS-related GPR, member F [Source:MGI Symbol;Acc:MGI:2384823]	Mrgprf	58	35	0.744	-0.427	0.0137228	0.213663	39	57	46	65	25	39	44	49	43	54	47	86	28	34	39	38	46.13	0.0397	0.0758	0.0582	0.0582	TRUE	1.3235
ENSMUSG00000033209	tetratricopeptide repeat domain 28 [Source:MGI Symbol;Acc:MGI:2140873]	Ttc28	1523	1293	0.859	-0.22	0.0138116	0.214819	1479	1442	1551	1132	1153	1487	1609	1510	1638	1371	1586	1496	1293	1287	1409	1183	1408.05	0.0045	0.0135	0.0081	0.0081	TRUE	0.0498
ENSMUSG00000028247	coenzyme Q3 methyltransferase [Source:MGI Symbol;Acc:MGI:101813]	Coq3	1406	1154	0.836	-0.258	0.0139375	0.214837	1201	1484	1506	1018	977	1141	1568	1481	1330	1411	1540	1345	1096	988	1373	1160	1280.51	0.0111	0.0137	0.0122	0.0122	TRUE	0.1726
ENSMUSG00000030207	family with sequence similarity 234, member B [Source:MGI Symbol;Acc:MGI:1921775]	Fam234b	485	394	0.833	-0.264	0.0139223	0.214837	429	484	468	397	370	377	471	543	475	460	479	525	415	326	412	425	439.75	0.0066	0.0182	0.0115	0.0115	TRUE	0.1765
ENSMUSG00000030607	aggrecan [Source:MGI Symbol;Acc:MGI:99602]	Acan	179	116	0.753	-0.409	0.0139443	0.214837	187	138	115	197	83	157	140	145	207	131	118	260	93	136	123	114	147.69	0.0753	0.0315	0.053	0.053	TRUE	0.3865
ENSMUSG00000031538	plasminogen activator, tissue [Source:MGI Symbol;Acc:MGI:97610]	Plat	1192	1418	1.173	0.23	0.013849	0.214837	1198	1333	1132	769	1235	1640	1585	1885	1327	1267	1158	1016	1385	1420	1388	1477	1304.8	0.006	0.0137	0.009	0.009	TRUE	0.1241
ENSMUSG00000036959	BCL6 co-repressor-like 1 [Source:MGI Symbol;Acc:MGI:2443910]	Bcorl1	587	466	0.819	-0.287	0.0138996	0.214837	599	588	486	475	381	474	568	678	664	559	497	628	427	410	497	531	526.71	0.0138	0.0171	0.0152	0.0152	TRUE	0.1156
ENSMUSG00000047216	cadherin 19, type 2 [Source:MGI Symbol;Acc:MGI:3588198]	Cdh19	29	16	0.74	-0.435	0.013843	0.214837	21	33	28	25	13	23	16	20	23	31	29	33	15	20	14	16	22.56	0	0.1431	0.0687	0.0687	TRUE	0.1903
ENSMUSG00000049287	IBA57 homolog, iron-sulfur cluster assembly [Source:MGI Symbol;Acc:MGI:3041174]	Iba57	922	711	0.804	-0.316	0.0139274	0.214837	911	935	863	688	454	793	1008	977	1009	889	883	909	509	687	882	765	816.74	0.0247	0.0151	0.021	0.021	TRUE	0.4679
ENSMUSG00000049538	a disintegrin-like and metallopeptidase (reprolysin type) with thrombospondin type 1 motif, 16 [Source:MGI Symbol;Acc:MGI:2429637]	Adamts16	21	8	0.758	-0.4	0.0138738	0.214837	22	17	13	23	1	14	9	14	24	16	13	30	1	12	8	11	14.54	0.1806	0.2157	0.2029	0.2029	TRUE	0.5745
ENSMUSG00000051527	ubiquitin specific peptidase 29 [Source:MGI Symbol;Acc:MGI:1888998]	Usp29	116	177	1.326	0.407	0.0139368	0.214837	124	164	72	74	163	267	161	195	137	156	74	98	183	231	141	153	146.56	0.0708	0.0317	0.0506	0.0506	TRUE	0.4673
ENSMUSG00000052336	chemokine (C-X3-C motif) receptor 1 [Source:MGI Symbol;Acc:MGI:1333815]	Cx3cr1	208	125	0.744	-0.427	0.0139846	0.21523	183	190	215	174	84	67	238	180	203	181	220	230	94	58	208	141	166.86	0.1364	0.0292	0.0782	0.0782	TRUE	0.5608
ENSMUSG00000042046	dual serine/threonine and tyrosine protein kinase [Source:MGI Symbol;Acc:MGI:1925064]	Dstyk	1108	902	0.833	-0.263	0.0140744	0.216387	958	1075	1113	915	664	1012	1193	1206	1061	1022	1138	1209	745	876	1044	945	1005.17	0.0112	0.0144	0.0127	0.0127	TRUE	0.1777
ENSMUSG00000023048	proline rich 13 [Source:MGI Symbol;Acc:MGI:1913401]	Prr13	594	707	1.173	0.231	0.0141486	0.217135	483	680	602	437	677	790	760	918	535	647	616	578	759	684	665	719	650.36	0.0033	0.016	0.0084	0.0084	TRUE	0.0592
ENSMUSG00000027568	neurotensin receptor 1 [Source:MGI Symbol;Acc:MGI:97386]	Ntsr1	65	34	0.741	-0.432	0.0141526	0.217135	71	74	55	42	42	16	63	25	79	70	56	56	47	14	55	20	49.56	0.183	0.0714	0.1219	0.1219	TRUE	0.4577
ENSMUSG00000099812	predicted gene 28515 [Source:MGI Symbol;Acc:MGI:5579221]	Gm28515	39	18	0.747	-0.421	0.0141933	0.217532	28	23	57	35	20	8	33	19	31	22	58	46	22	7	29	15	28.82	0.2019	0.1145	0.155	0.155	TRUE	0.4114
ENSMUSG00000022442	tubulin tyrosine ligase-like 1 [Source:MGI Symbol;Acc:MGI:2443047]	Ttll1	710	589	0.843	-0.247	0.0142101	0.217563	630	759	713	522	555	569	746	749	698	722	729	690	623	493	653	587	649.23	0.0062	0.016	0.0102	0.0102	TRUE	0.1563
ENSMUSG00000027765	purinergic receptor P2Y, G-protein coupled 1 [Source:MGI Symbol;Acc:MGI:105049]	P2ry1	134	95	0.77	-0.377	0.0142488	0.217904	142	142	150	69	78	100	105	144	157	135	153	91	87	87	92	113	114.47	0.0266	0.0374	0.032	0.032	TRUE	0.3559
ENSMUSG00000049536	transcription elongation factor A (SII)-like 1 [Source:MGI Symbol;Acc:MGI:2385317]	Tceal1	416	335	0.828	-0.272	0.0142621	0.217904	368	401	417	338	259	365	440	446	408	381	427	447	291	316	385	349	375.42	0.0067	0.0193	0.0123	0.0123	TRUE	0.1009
ENSMUSG00000030170	wingless-type MMTV integration site family, member 5B [Source:MGI Symbol;Acc:MGI:98959]	Wnt5b	186	136	0.783	-0.352	0.0143539	0.219079	212	172	156	141	111	147	192	160	235	164	160	186	125	127	168	125	161.19	0.0218	0.0299	0.0256	0.0256	TRUE	0.4459
ENSMUSG00000020185	E2F transcription factor 7 [Source:MGI Symbol;Acc:MGI:1289147]	E2f7	221	320	1.306	0.386	0.0144996	0.220638	212	305	149	157	364	422	276	341	235	290	152	207	408	365	242	267	270.9	0.0615	0.0224	0.0417	0.0417	TRUE	0.2663
ENSMUSG00000020911	keratin 19 [Source:MGI Symbol;Acc:MGI:96693]	Krt19	280	430	1.328	0.409	0.0145011	0.220638	258	269	380	142	352	771	405	386	286	256	389	188	395	667	355	302	354.66	0.1029	0.0198	0.0586	0.0586	TRUE	1.8893
ENSMUSG00000039542	neural cell adhesion molecule 1 [Source:MGI Symbol;Acc:MGI:97281]	Ncam1	2810	3675	1.25	0.322	0.0144877	0.220638	2757	3551	2342	1828	3539	4902	3064	4856	3054	3376	2396	2416	3970	4244	2682	3805	3242.83	0.0319	0.0123	0.0237	0.0237	TRUE	0.356
ENSMUSG00000036990	OTU domain containing 4 [Source:MGI Symbol;Acc:MGI:1098801]	Otud4	3702	2994	0.828	-0.272	0.0145544	0.221221	3542	3667	3475	2908	2015	3843	3620	4108	3924	3487	3554	3843	2260	3327	3169	3219	3347.88	0.0148	0.0123	0.0147	0.0147	TRUE	0.3529
ENSMUSG00000037583	nuclear receptor subfamily 0, group B, member 2 [Source:MGI Symbol;Acc:MGI:1346344]	Nr0b2	193	146	0.797	-0.327	0.0146099	0.221377	188	216	170	139	100	178	189	195	208	205	174	184	112	154	165	153	169.47	0.0096	0.029	0.0192	0.0192	TRUE	0.2747
ENSMUSG00000037813	RIKEN cDNA D630003M21 gene [Source:MGI Symbol;Acc:MGI:3606579]	D630003M21Rik	170	124	0.784	-0.35	0.0145934	0.221377	145	141	165	163	111	126	161	157	161	134	169	215	125	109	141	123	147.05	0.0181	0.0316	0.0246	0.0246	TRUE	0.4287
ENSMUSG00000053158	feline sarcoma oncogene [Source:MGI Symbol;Acc:MGI:95514]	Fes	271	334	1.202	0.265	0.0146092	0.221377	231	291	271	208	336	391	368	380	256	277	277	275	377	338	322	298	302.5	0.0029	0.0212	0.0108	0.0108	TRUE	0.0975
ENSMUSG00000022053	early B cell factor 2 [Source:MGI Symbol;Acc:MGI:894332]	Ebf2	203	148	0.783	-0.353	0.0146612	0.221927	196	180	181	180	151	140	143	227	217	171	185	238	169	121	125	178	175.62	0.025	0.0283	0.0266	0.0266	TRUE	0.2174
ENSMUSG00000101970	RIKEN cDNA 1810026B05 gene [Source:MGI Symbol;Acc:MGI:1916420]	1810026B05Rik	329	411	1.215	0.281	0.0147091	0.222422	297	296	344	268	417	461	480	455	329	281	352	354	468	399	420	356	370.01	0.0093	0.0195	0.0137	0.0137	TRUE	0.131
ENSMUSG00000028693	nuclear autoantigenic sperm protein (histone-binding) [Source:MGI Symbol;Acc:MGI:1355328]	Nasp	2172	2767	1.231	0.299	0.0147921	0.223447	1947	2696	1998	1456	3166	3103	2778	3061	2157	2563	2044	1924	3551	2686	2432	2398	2469.53	0.0266	0.0126	0.0192	0.0192	TRUE	0.5106
ENSMUSG00000044030	interferon regulatory factor 2 binding protein 1 [Source:MGI Symbol;Acc:MGI:2442159]	Irf2bp1	995	839	0.856	-0.225	0.0148405	0.223718	910	982	947	808	683	906	1011	1175	1008	934	969	1068	766	784	885	921	916.81	0.0042	0.0147	0.0085	0.0085	TRUE	0.0449
ENSMUSG00000046491	C1q and tumor necrosis factor related protein 2 [Source:MGI Symbol;Acc:MGI:1916433]	C1qtnf2	115	83	0.779	-0.36	0.0148353	0.223718	104	123	107	89	70	110	109	81	115	117	109	118	79	95	95	63	98.98	0.0084	0.0414	0.0249	0.0249	TRUE	0.34
ENSMUSG00000025422	ArfGAP with GTPase domain, ankyrin repeat and PH domain 2 [Source:MGI Symbol;Acc:MGI:3580016]	Agap2	76	107	1.291	0.369	0.0148674	0.223727	74	86	58	62	101	142	102	130	82	82	59	82	113	123	89	102	91.55	0.0104	0.0439	0.0271	0.0271	TRUE	0.2834
ENSMUSG00000104623	predicted gene 6394 [Source:MGI Symbol;Acc:MGI:3648319]	Gm6394	63	109	1.345	0.428	0.0148715	0.223727	29	113	43	52	114	146	102	118	32	107	44	69	128	126	89	92	86.04	0.1346	0.0459	0.0865	0.0865	TRUE	0.7084
ENSMUSG00000018428	A kinase (PRKA) anchor protein 1 [Source:MGI Symbol;Acc:MGI:104729]	Akap1	6156	5241	0.861	-0.216	0.0149058	0.224014	5551	6333	6179	4639	4923	5100	6571	6732	6149	6022	6320	6131	5522	4415	5752	5275	5698.32	0.0062	0.0119	0.0086	0.0086	TRUE	0.1457
ENSMUSG00000054690	endomucin [Source:MGI Symbol;Acc:MGI:1891716]	Emcn	1350	1638	1.19	0.251	0.0149266	0.224098	1282	1604	1263	881	1549	1948	1610	2195	1420	1525	1292	1164	1738	1686	1409	1720	1494.35	0.0102	0.0134	0.0118	0.0118	TRUE	0.1136
ENSMUSG00000022902	stefin A2 [Source:MGI Symbol;Acc:MGI:106197]	Stfa2	18	33	1.346	0.429	0.0149919	0.224254	15	12	26	11	37	41	33	32	17	11	27	15	42	35	29	25	25.01	0.0404	0.1302	0.0892	0.0892	TRUE	0.5261
ENSMUSG00000028179	cystathionase (cystathionine gamma-lyase) [Source:MGI Symbol;Acc:MGI:1339968]	Cth	9	23	1.309	0.388	0.0150439	0.224254	5	7	11	8	17	54	11	19	6	7	11	11	19	47	10	15	15.54	0.2575	0.2025	0.2309	0.2309	TRUE	3.1818
ENSMUSG00000037487	ubiquitin protein ligase E3 component n-recognin 5 [Source:MGI Symbol;Acc:MGI:1918040]	Ubr5	6326	7322	1.148	0.199	0.0150209	0.224254	5428	6343	6573	4948	6456	9414	7738	9091	6013	6031	6723	6539	7242	8150	6774	7123	6824.43	0.0046	0.0119	0.0071	0.0071	TRUE	0.0768
ENSMUSG00000037664	cyclin-dependent kinase inhibitor 1C (P57) [Source:MGI Symbol;Acc:MGI:104564]	Cdkn1c	1401	1876	1.265	0.339	0.0150329	0.224254	1580	1756	1103	798	1832	2478	1831	2172	1750	1670	1128	1055	2055	2145	1603	1702	1638.48	0.0421	0.0132	0.0282	0.0282	TRUE	0.2382
ENSMUSG00000047747	ring finger protein 150 [Source:MGI Symbol;Acc:MGI:2443860]	Rnf150	508	399	0.813	-0.299	0.0150264	0.224254	459	451	530	420	327	540	495	420	508	429	542	555	367	467	433	329	453.9	0.017	0.018	0.0175	0.0175	TRUE	0.1961
ENSMUSG00000050315	synaptopodin 2 [Source:MGI Symbol;Acc:MGI:2153070]	Synpo2	3564	2955	0.843	-0.246	0.0149679	0.224254	3151	3833	3389	2766	2402	2882	3650	4384	3491	3645	3466	3655	2694	2495	3195	3435	3259.6	0.0108	0.0123	0.0115	0.0115	TRUE	0.1468
ENSMUSG00000097544	predicted gene, 26750 [Source:MGI Symbol;Acc:MGI:5477244]	Gm26750	46	69	1.319	0.4	0.0150192	0.224254	44	57	40	30	77	71	66	92	49	54	41	40	86	61	58	72	57.65	0.0112	0.0629	0.0376	0.0376	TRUE	0.369
ENSMUSG00000004980	heterogeneous nuclear ribonucleoprotein A2/B1 [Source:MGI Symbol;Acc:MGI:104819]	Hnrnpa2b1	16919	20609	1.194	0.256	0.015132	0.224568	17263	20225	14777	10750	19232	24840	21474	26240	19124	19231	15115	14207	21574	21505	18799	20559	18764	0.014	0.0116	0.0131	0.0131	TRUE	0.1573
ENSMUSG00000024593	multiple EGF-like-domains 10 [Source:MGI Symbol;Acc:MGI:2685177]	Megf10	104	75	0.777	-0.365	0.015092	0.224568	111	121	83	72	66	96	86	87	123	115	85	95	74	83	75	68	89.83	0.008	0.0445	0.026	0.026	TRUE	0.2113
ENSMUSG00000025702	membrane-associated ring finger (C3HC4) 8 [Source:MGI Symbol;Acc:MGI:1919029]	43167	2312	1988	0.868	-0.204	0.0151566	0.224568	2089	2235	2302	1856	1709	2135	2506	2545	2314	2125	2355	2453	1917	1848	2194	1994	2150	0.004	0.0128	0.0072	0.0072	TRUE	0.0533
ENSMUSG00000048218	adhesion molecule with Ig like domain 2 [Source:MGI Symbol;Acc:MGI:2145995]	Amigo2	224	286	1.231	0.3	0.0151025	0.224568	175	237	229	184	260	390	294	327	194	225	234	243	292	338	257	256	254.94	0.0102	0.0231	0.0159	0.0159	TRUE	0.2134
ENSMUSG00000067608	proliferating cell nuclear antigen pseudogene 2 [Source:MGI Symbol;Acc:MGI:97505]	Pcna-ps2	98	149	1.322	0.402	0.0151308	0.224568	68	164	73	66	159	164	149	188	75	156	75	87	178	142	130	147	123.9	0.0646	0.0354	0.0496	0.0496	TRUE	1.0467
ENSMUSG00000075268	predicted gene 10819 [Source:MGI Symbol;Acc:MGI:3642135]	Gm10819	278	342	1.202	0.265	0.0151477	0.224568	281	286	258	200	330	385	408	392	311	272	264	264	370	333	357	307	309.9	0.0034	0.021	0.0111	0.0111	TRUE	0.058
ENSMUSG00000002870	minichromosome maintenance complex component 2 [Source:MGI Symbol;Acc:MGI:105380]	Mcm2	1124	1587	1.294	0.372	0.0152163	0.224879	1181	1485	891	654	1986	1832	1371	1701	1308	1412	911	864	2228	1586	1200	1333	1355.34	0.0706	0.0136	0.0394	0.0394	TRUE	0.947
ENSMUSG00000011831	ecotropic viral integration site 5 [Source:MGI Symbol;Acc:MGI:104736]	Evi5	1518	1808	1.174	0.232	0.0152882	0.224879	1257	1719	1460	1173	1646	2373	1813	2225	1393	1634	1493	1550	1846	2054	1587	1743	1662.72	0.0073	0.0132	0.0098	0.0098	TRUE	0.1148
ENSMUSG00000015202	Cnksr family member 3 [Source:MGI Symbol;Acc:MGI:2674130]	Cnksr3	731	900	1.203	0.267	0.0152766	0.224879	648	739	751	556	827	1258	879	1037	718	703	768	735	928	1089	770	812	815.28	0.0117	0.0151	0.0134	0.0134	TRUE	0.2745
ENSMUSG00000021400	Werner helicase interacting protein 1 [Source:MGI Symbol;Acc:MGI:1926153]	Wrnip1	874	1098	1.219	0.286	0.0154342	0.224879	865	931	828	611	1007	1560	997	1328	958	885	847	807	1130	1351	873	1040	986.41	0.0177	0.0144	0.0166	0.0166	TRUE	0.3055
ENSMUSG00000021756	interleukin 6 signal transducer [Source:MGI Symbol;Acc:MGI:96560]	Il6st	6861	5814	0.858	-0.222	0.015317	0.224879	6154	6852	7372	4974	4518	6591	6808	8323	6817	6515	7540	6573	5068	5706	5960	6521	6337.69	0.0075	0.0119	0.0092	0.0092	TRUE	0.0981
ENSMUSG00000021950	annexin A8 [Source:MGI Symbol;Acc:MGI:1201374]	Anxa8	84	148	1.345	0.428	0.0152702	0.224879	85	92	93	45	60	314	141	169	94	87	95	59	67	272	123	132	116.4	0.1783	0.0369	0.1009	0.1009	TRUE	1.0095
ENSMUSG00000027018	histone aminotransferase 1 [Source:MGI Symbol;Acc:MGI:96013]	Hat1	1244	1525	1.199	0.262	0.0154094	0.224879	1162	1484	1231	771	1552	1751	1586	1858	1287	1411	1259	1019	1741	1516	1388	1456	1384.67	0.0127	0.0136	0.0132	0.0132	TRUE	0.1922
ENSMUSG00000029484	annexin A3 [Source:MGI Symbol;Acc:MGI:1201378]	Anxa3	578	695	1.181	0.24	0.0154138	0.224879	522	688	544	395	687	761	774	859	578	654	556	522	771	659	678	673	636.37	0.0053	0.0161	0.0097	0.0097	TRUE	0.0819
ENSMUSG00000032487	prostaglandin-endoperoxide synthase 2 [Source:MGI Symbol;Acc:MGI:97798]	Ptgs2	14	32	1.327	0.408	0.0152974	0.224879	7	20	14	11	20	22	25	82	8	19	14	15	22	19	22	64	22.91	0.2162	0.1411	0.1794	0.1794	TRUE	7.3698
ENSMUSG00000034906	non-SMC condensin I complex, subunit H [Source:MGI Symbol;Acc:MGI:2444777]	Ncaph	622	922	1.314	0.393	0.0154296	0.224879	703	927	429	296	948	1209	833	1085	779	881	439	391	1063	1047	729	850	772.45	0.0903	0.0153	0.051	0.051	TRUE	0.3087
ENSMUSG00000037098	RAB11 family interacting protein 3 (class II) [Source:MGI Symbol;Acc:MGI:2444431]	Rab11fip3	1466	1234	0.853	-0.229	0.0153699	0.224879	1374	1463	1424	1131	1189	1205	1530	1560	1522	1391	1457	1495	1334	1043	1339	1222	1350.38	0.0061	0.0136	0.0093	0.0093	TRUE	0.1412
ENSMUSG00000038319	potassium voltage-gated channel, subfamily H (eag-related), member 2 [Source:MGI Symbol;Acc:MGI:1341722]	Kcnh2	4756	3666	0.804	-0.315	0.0154377	0.224879	4000	4336	5171	3920	3265	3043	5244	4822	4431	4123	5289	5180	3663	2634	4591	3778	4211.18	0.0308	0.0121	0.0228	0.0228	TRUE	0.4863
ENSMUSG00000046470	SRY (sex determining region Y)-box 18 [Source:MGI Symbol;Acc:MGI:103559]	Sox18	1234	1455	1.165	0.22	0.0152344	0.224879	1195	1407	1129	847	1356	1570	1601	1963	1324	1338	1155	1119	1521	1359	1402	1538	1344.46	0.005	0.0136	0.0084	0.0084	TRUE	0.0511
ENSMUSG00000056222	sparc/osteonectin, cwcv and kazal-like domains proteoglycan 1 [Source:MGI Symbol;Acc:MGI:105371]	Spock1	74	109	1.314	0.394	0.0153352	0.224879	98	61	68	45	80	140	128	145	109	58	70	59	90	121	112	114	91.52	0.0376	0.0439	0.0409	0.0409	TRUE	0.583
ENSMUSG00000062646	glucosidase, alpha; neutral C [Source:MGI Symbol;Acc:MGI:1923301]	Ganc	645	495	0.802	-0.318	0.0153347	0.224879	478	544	788	550	469	516	604	611	530	517	806	727	526	447	529	479	569.99	0.0258	0.0166	0.022	0.022	TRUE	0.2748
ENSMUSG00000079597	predicted gene 5483 [Source:MGI Symbol;Acc:MGI:3645124]	Gm5483	22	38	1.345	0.427	0.015407	0.224879	23	14	23	19	34	57	43	36	25	13	24	25	38	49	38	28	30.1	0.0324	0.1101	0.0732	0.0732	TRUE	0.5455
ENSMUSG00000110411	predicted gene 45457 [Source:MGI Symbol;Acc:MGI:5791293]	Gm45457	46	73	1.333	0.414	0.0152459	0.224879	48	34	37	48	61	84	66	119	53	32	38	63	68	73	58	93	59.87	0.0455	0.061	0.0536	0.0536	TRUE	0.5944
ENSMUSG00000013236	protein tyrosine phosphatase, receptor type, S [Source:MGI Symbol;Acc:MGI:97815]	Ptprs	2403	2882	1.181	0.24	0.0154561	0.224924	2213	2265	2306	2002	2995	3256	2932	3549	2452	2154	2359	2646	3360	2819	2567	2781	2641.94	0.01	0.0125	0.0109	0.0109	TRUE	0.1675
ENSMUSG00000024431	nuclear receptor subfamily 3, group C, member 1 [Source:MGI Symbol;Acc:MGI:95824]	Nr3c1	3738	3216	0.868	-0.204	0.0155464	0.225771	3403	3501	4020	2832	2860	3668	3932	3878	3770	3329	4112	3743	3208	3175	3442	3038	3477.19	0.0047	0.0123	0.0074	0.0074	TRUE	0.0618
ENSMUSG00000035407	KN motif and ankyrin repeat domains 4 [Source:MGI Symbol;Acc:MGI:3043381]	Kank4	146	107	0.785	-0.35	0.0155564	0.225771	113	170	144	113	93	95	146	146	125	162	147	149	104	82	128	114	126.53	0.0144	0.0349	0.0245	0.0245	TRUE	0.3171
ENSMUSG00000108621	predicted gene, 37494 [Source:MGI Symbol;Acc:MGI:5610722]	Gm37494	982	784	0.822	-0.283	0.0155603	0.225771	897	882	1017	800	570	1022	1018	919	994	839	1040	1057	639	885	891	720	883.15	0.0163	0.0148	0.0161	0.0161	TRUE	0.2017
ENSMUSG00000046338	glycerol-3-phosphate acyltransferase 2, mitochondrial [Source:MGI Symbol;Acc:MGI:2684962]	Gpat2	9	20	1.328	0.41	0.0155806	0.225843	3	8	15	7	22	21	20	26	3	8	15	9	25	18	18	20	14.53	0.0115	0.2158	0.1419	0.1419	TRUE	0.8391
ENSMUSG00000019055	procollagen-lysine, 2-oxoglutarate 5-dioxygenase 1 [Source:MGI Symbol;Acc:MGI:99907]	Plod1	2120	2558	1.186	0.246	0.0156535	0.226229	1940	2102	2003	1726	2762	2882	2639	2975	2149	1999	2049	2281	3098	2495	2310	2331	2339.01	0.0116	0.0127	0.0117	0.0117	TRUE	0.2676
ENSMUSG00000027961	leucine rich repeat containing 39 [Source:MGI Symbol;Acc:MGI:1924557]	Lrrc39	3412	2514	0.786	-0.348	0.0156405	0.226229	2430	3010	4009	3020	1745	2605	3865	3140	2692	2862	4101	3991	1957	2255	3384	2460	2962.76	0.0528	0.0124	0.0315	0.0315	TRUE	0.2486
ENSMUSG00000041417	phosphoinositide-3-kinase regulatory subunit 1 [Source:MGI Symbol;Acc:MGI:97583]	Pik3r1	1898	2470	1.246	0.317	0.0156498	0.226229	1809	1817	2005	1369	1666	3848	2790	2855	2004	1728	2051	1809	1869	3331	2442	2237	2183.9	0.0343	0.0128	0.0233	0.0233	TRUE	0.7028
ENSMUSG00000036667	TRPM8 channel-associated factor 1 [Source:MGI Symbol;Acc:MGI:1914665]	Tcaf1	2092	1842	0.886	-0.175	0.0156728	0.226286	2020	2136	2001	1554	1605	2048	2146	2448	2238	2031	2047	2054	1800	1773	1879	1918	1967.41	0.0011	0.0129	0.005	0.005	TRUE	0.0289
ENSMUSG00000001558	kelch-like 10 [Source:MGI Symbol;Acc:MGI:2181067]	Klhl10	26	12	0.75	-0.415	0.0157488	0.226339	19	22	34	21	13	5	14	23	21	21	35	28	15	4	12	18	19.21	0.0945	0.1661	0.1354	0.1354	TRUE	1.2878
ENSMUSG00000018143	v-maf musculoaponeurotic fibrosarcoma oncogene family, protein K (avian) [Source:MGI Symbol;Acc:MGI:99951]	Mafk	623	856	1.279	0.355	0.0157345	0.226339	579	750	537	445	1100	968	706	935	641	713	549	588	1234	838	618	733	739.31	0.05	0.0154	0.0328	0.0328	TRUE	1.0236
ENSMUSG00000024501	dihydropyrimidinase-like 3 [Source:MGI Symbol;Acc:MGI:1349762]	Dpysl3	11445	10014	0.881	-0.183	0.0157919	0.226339	10427	12253	10990	8579	9189	12669	10365	12389	11551	11651	11241	11338	10308	10968	9074	9707	10729.6	0.0033	0.0117	0.006	0.006	TRUE	0.052
ENSMUSG00000030401	reticulon 2 (Z-band associated protein) [Source:MGI Symbol;Acc:MGI:107612]	Rtn2	852	605	0.774	-0.369	0.0158004	0.226339	598	610	924	925	528	676	810	682	662	580	945	1222	592	585	709	534	728.87	0.0642	0.0155	0.0387	0.0387	TRUE	0.4414
ENSMUSG00000031530	dual specificity phosphatase 4 [Source:MGI Symbol;Acc:MGI:2442191]	Dusp4	206	319	1.326	0.407	0.0157392	0.226339	202	288	167	118	304	550	215	345	224	274	171	156	341	476	188	270	262.51	0.1018	0.0227	0.0607	0.0607	TRUE	0.4047
ENSMUSG00000031617	transmembrane protein 184C [Source:MGI Symbol;Acc:MGI:2384562]	Tmem184c	779	617	0.818	-0.29	0.0157143	0.226339	686	835	860	517	455	637	775	932	760	794	880	683	510	551	678	730	698.42	0.0176	0.0157	0.017	0.017	TRUE	0.1812
ENSMUSG00000033342	phospholipid phosphatase related 5 [Source:MGI Symbol;Acc:MGI:1923019]	Plppr5	169	124	0.786	-0.347	0.0158151	0.226339	172	154	143	146	128	156	111	156	191	146	146	193	144	135	97	122	146.78	0.0188	0.0317	0.0251	0.0251	TRUE	0.2842
ENSMUSG00000049929	lysophosphatidic acid receptor 4 [Source:MGI Symbol;Acc:MGI:1925384]	Lpar4	690	867	1.22	0.287	0.0157815	0.226339	712	687	664	484	644	1227	898	1145	789	653	679	640	722	1062	786	897	778.59	0.0178	0.0152	0.0166	0.0166	TRUE	0.3196
ENSMUSG00000061232	histocompatibility 2, K1, K region [Source:MGI Symbol;Acc:MGI:95904]	H2-K1	398	494	1.212	0.277	0.0157568	0.226339	386	337	376	347	451	520	575	657	428	320	385	459	506	450	503	515	445.68	0.0107	0.0181	0.014	0.014	TRUE	0.2252
ENSMUSG00000021638	occludin [Source:MGI Symbol;Acc:MGI:106183]	Ocln	87	126	1.302	0.381	0.01586	0.226541	68	104	94	58	111	195	126	125	75	99	96	77	125	169	110	98	106.07	0.0325	0.0394	0.0358	0.0358	TRUE	0.808
ENSMUSG00000028035	DnaJ heat shock protein family (Hsp40) member B4 [Source:MGI Symbol;Acc:MGI:1914285]	Dnajb4	2163	2708	1.217	0.283	0.0158455	0.226541	1976	2332	2183	1524	3140	3035	2694	2970	2189	2217	2233	2014	3522	2627	2358	2327	2436.06	0.0218	0.0126	0.0169	0.0169	TRUE	0.5561
ENSMUSG00000026603	SET and MYND domain containing 2 [Source:MGI Symbol;Acc:MGI:1915889]	Smyd2	1840	2212	1.182	0.241	0.0159048	0.22696	1509	2204	1693	1409	2159	2661	2173	2832	1672	2096	1732	1862	2422	2304	1902	2219	2025.98	0.0096	0.0129	0.0111	0.0111	TRUE	0.0972
ENSMUSG00000097277	RIKEN cDNA 2900076A07 gene [Source:MGI Symbol;Acc:MGI:1920242]	2900076A07Rik	473	382	0.828	-0.273	0.0159526	0.227421	394	438	491	408	365	379	449	507	436	416	502	539	409	328	393	397	427.78	0.0096	0.0184	0.0134	0.0134	TRUE	0.1217
ENSMUSG00000000028	cell division cycle 45 [Source:MGI Symbol;Acc:MGI:1338073]	Cdc45	273	390	1.297	0.375	0.0160864	0.228443	298	354	207	161	478	437	354	427	330	337	212	213	536	378	310	335	331.28	0.0628	0.0204	0.04	0.04	TRUE	0.7142
ENSMUSG00000006567	ATPase, Cu++ transporting, beta polypeptide [Source:MGI Symbol;Acc:MGI:103297]	Atp7b	48	92	1.34	0.423	0.0160914	0.228443	35	34	74	33	97	182	49	76	39	32	76	44	109	158	43	60	69.9	0.2186	0.0539	0.1322	0.1322	TRUE	0.5247
ENSMUSG00000040488	latent transforming growth factor beta binding protein 4 [Source:MGI Symbol;Acc:MGI:1321395]	Ltbp4	8144	7112	0.879	-0.185	0.0161133	0.228443	7822	7874	7527	6603	6114	8214	8439	9052	8665	7487	7699	8726	6858	7111	7388	7092	7628.36	0.0034	0.0118	0.0062	0.0062	TRUE	0.0334
ENSMUSG00000042675	yippee like 3 [Source:MGI Symbol;Acc:MGI:1913340]	Ypel3	774	568	0.786	-0.348	0.0160437	0.228443	608	549	899	741	439	735	686	696	674	522	920	979	492	636	601	545	671.12	0.0455	0.0158	0.0309	0.0309	TRUE	0.2072
ENSMUSG00000050211	phospholipase A2, group IVE [Source:MGI Symbol;Acc:MGI:1919144]	Pla2g4e	218	150	0.765	-0.387	0.0160964	0.228443	170	167	266	193	130	179	223	130	188	159	272	255	146	155	195	102	184.02	0.0608	0.0276	0.0441	0.0441	TRUE	0.2904
ENSMUSG00000060467	predicted gene 10080 [Source:MGI Symbol;Acc:MGI:3710529]	Gm10080	15	32	1.332	0.413	0.0161175	0.228443	8	29	9	10	33	43	41	22	9	28	9	13	37	37	36	17	23.28	0.1547	0.139	0.1463	0.1463	TRUE	0.7012
ENSMUSG00000029223	ubiquitin carboxy-terminal hydrolase L1 [Source:MGI Symbol;Acc:MGI:103149]	Uchl1	732	892	1.192	0.254	0.0161586	0.228669	717	851	668	487	884	1086	934	1045	794	809	683	644	992	940	818	819	812.32	0.0094	0.0151	0.0119	0.0119	TRUE	0.0878
ENSMUSG00000029283	cell division cycle 7 (S. cerevisiae) [Source:MGI Symbol;Acc:MGI:1309511]	Cdc7	149	206	1.279	0.355	0.0161801	0.228669	150	200	114	94	200	224	196	298	166	190	117	124	224	194	172	233	177.56	0.0291	0.0282	0.0292	0.0292	TRUE	0.3051
ENSMUSG00000047735	sterile alpha motif domain containing 9-like [Source:MGI Symbol;Acc:MGI:1343184]	Samd9l	397	480	1.185	0.245	0.0161765	0.228669	403	401	409	259	427	542	548	625	446	381	418	342	479	469	480	490	438.25	0.0029	0.0182	0.0098	0.0098	TRUE	0.1029
ENSMUSG00000022475	histone deacetylase 7 [Source:MGI Symbol;Acc:MGI:1891835]	Hdac7	1274	1484	1.153	0.205	0.0162028	0.228769	1087	1389	1237	990	1470	1589	1600	1930	1204	1321	1265	1308	1649	1376	1401	1512	1379.5	0.0034	0.0136	0.0072	0.0072	TRUE	0.0721
ENSMUSG00000026773	6-phosphofructo-2-kinase/fructose-2,6-biphosphatase 3 [Source:MGI Symbol;Acc:MGI:2181202]	Pfkfb3	289	361	1.212	0.278	0.0162892	0.229389	292	313	246	215	375	393	392	433	323	298	252	284	421	340	343	339	325.02	0.0079	0.0206	0.0135	0.0135	TRUE	0.1629
ENSMUSG00000040732	ETS transcription factor [Source:MGI Symbol;Acc:MGI:95415]	Erg	792	918	1.15	0.202	0.0162772	0.229389	730	821	780	590	744	1064	1055	1266	809	781	798	780	835	921	924	992	854.76	0.0017	0.0149	0.0065	0.0065	TRUE	0.0399
ENSMUSG00000045672	collagen, type XXVII, alpha 1 [Source:MGI Symbol;Acc:MGI:2672118]	Col27a1	200	283	1.291	0.369	0.0162935	0.229389	188	192	181	171	368	234	302	321	208	183	185	226	413	203	264	252	241.65	0.0484	0.0237	0.0363	0.0363	TRUE	1.2037
ENSMUSG00000000567	SRY (sex determining region Y)-box 9 [Source:MGI Symbol;Acc:MGI:98371]	Sox9	288	214	0.79	-0.341	0.0163586	0.229518	272	375	198	221	165	280	242	277	301	357	203	292	185	242	212	217	251.11	0.0292	0.0233	0.0264	0.0264	TRUE	0.3267
ENSMUSG00000032135	melanoma cell adhesion molecule [Source:MGI Symbol;Acc:MGI:1933966]	Mcam	6330	7850	1.209	0.274	0.0163455	0.229518	6276	7736	4965	4488	7704	9643	7782	9697	6953	7356	5078	5931	8642	8348	6813	7598	7089.78	0.0184	0.0118	0.0159	0.0159	TRUE	0.2395
ENSMUSG00000037798	methionine adenosyltransferase I, alpha [Source:MGI Symbol;Acc:MGI:88017]	Mat1a	12	114	1.196	0.258	0.0163652	0.229518	23	10	4	6	29	388	14	94	25	10	4	8	33	336	12	74	62.67	1.0271	0.0588	0.4697	1.0271	TRUE	8.1487
ENSMUSG00000038982	biogenesis of lysosomal organelles complex-1, subunit 5, muted [Source:MGI Symbol;Acc:MGI:2178598]	Bloc1s5	666	542	0.831	-0.268	0.0163618	0.229518	672	692	640	461	564	522	639	668	744	658	655	609	633	452	559	523	604.21	0.011	0.0163	0.0135	0.0135	TRUE	0.1644
ENSMUSG00000047996	proline rich Gla (G-carboxyglutamic acid) 1 [Source:MGI Symbol;Acc:MGI:1917364]	Prrg1	253	192	0.799	-0.323	0.0164153	0.230002	243	203	285	195	180	191	248	237	269	193	292	258	202	165	217	186	222.69	0.0182	0.0248	0.0212	0.0212	TRUE	0.249
ENSMUSG00000013622	all-trans retinoic acid induced differentiation factor [Source:MGI Symbol;Acc:MGI:1918918]	Atraid	826	698	0.856	-0.224	0.016537	0.231047	725	786	846	672	616	768	878	852	803	747	865	888	691	665	769	668	762	0.0041	0.0153	0.0085	0.0085	TRUE	0.0483
ENSMUSG00000021974	fibroblast growth factor 9 [Source:MGI Symbol;Acc:MGI:104723]	Fgf9	195	134	0.766	-0.384	0.0165225	0.231047	162	184	200	168	100	103	225	175	179	175	205	222	112	89	197	137	164.55	0.0581	0.0295	0.0427	0.0427	TRUE	0.698
ENSMUSG00000026193	fibronectin 1 [Source:MGI Symbol;Acc:MGI:95566]	Fn1	22308	25832	1.148	0.199	0.0165067	0.231047	22014	23928	19413	16824	23244	32121	27639	32227	24387	22752	19857	22234	26074	27808	24196	25250	24069.7	0.0052	0.0115	0.0074	0.0074	TRUE	0.0718
ENSMUSG00000001942	sialic acid acetylesterase [Source:MGI Symbol;Acc:MGI:104803]	Siae	379	291	0.802	-0.319	0.0166262	0.231301	301	330	448	312	277	301	387	323	333	314	458	412	311	261	339	253	335.12	0.023	0.0203	0.0217	0.0217	TRUE	0.2935
ENSMUSG00000017677	WD repeat and SOCS box-containing 1 [Source:MGI Symbol;Acc:MGI:1926139]	Wsb1	1220	1476	1.188	0.248	0.0166339	0.231301	1101	1238	1182	965	1562	1755	1591	1584	1220	1177	1209	1275	1752	1519	1393	1241	1348.32	0.0103	0.0136	0.0118	0.0118	TRUE	0.2106
ENSMUSG00000022512	claudin 1 [Source:MGI Symbol;Acc:MGI:1276109]	Cldn1	18	34	1.337	0.419	0.016584	0.231301	13	13	24	14	17	65	33	43	14	12	25	19	19	56	29	34	25.97	0.1144	0.1258	0.1202	0.1202	TRUE	0.9283
ENSMUSG00000022868	alpha-2-HS-glycoprotein [Source:MGI Symbol;Acc:MGI:107189]	Ahsg	364	926	1.306	0.385	0.0166114	0.231301	444	479	209	222	784	2053	338	960	492	455	214	293	879	1777	296	752	644.92	0.2876	0.016	0.1316	0.2876	TRUE	0.8553
ENSMUSG00000025358	cyclin-dependent kinase 2 [Source:MGI Symbol;Acc:MGI:104772]	Cdk2	1346	1602	1.173	0.23	0.0165931	0.231301	1234	1462	1269	1007	1686	1844	1654	1883	1367	1390	1298	1331	1891	1596	1448	1475	1474.62	0.0076	0.0134	0.0098	0.0098	TRUE	0.1911
ENSMUSG00000022951	regulator of calcineurin 1 [Source:MGI Symbol;Acc:MGI:1890564]	Rcan1	3026	4050	1.263	0.337	0.0167085	0.232119	3004	4259	2240	1843	3621	5488	3788	5195	3328	4050	2291	2436	4062	4751	3316	4070	3537.96	0.047	0.0123	0.0293	0.0293	TRUE	0.4902
ENSMUSG00000046415	RIKEN cDNA B430212C06 gene [Source:MGI Symbol;Acc:MGI:2442134]	B430212C06Rik	82	53	0.758	-0.4	0.0167274	0.232162	61	79	88	72	28	74	65	78	68	75	90	95	31	64	57	61	67.67	0.0352	0.0553	0.0463	0.0463	TRUE	0.7098
ENSMUSG00000025006	sorbin and SH3 domain containing 1 [Source:MGI Symbol;Acc:MGI:700014]	Sorbs1	2957	3921	1.258	0.331	0.0167517	0.23228	2320	2927	3198	2424	2847	4686	3457	6902	2570	2783	3271	3203	3194	4057	3026	5408	3439.03	0.0446	0.0123	0.0276	0.0276	TRUE	0.8991
ENSMUSG00000021245	mutL homolog 3 [Source:MGI Symbol;Acc:MGI:1353455]	Mlh3	556	441	0.819	-0.288	0.0167733	0.23236	507	501	620	416	358	433	597	591	562	476	634	550	402	375	523	463	498.01	0.0153	0.0174	0.0166	0.0166	TRUE	0.1488
ENSMUSG00000047419	cardiomyopathy associated 5 [Source:MGI Symbol;Acc:MGI:1923719]	Cmya5	5827	5009	0.868	-0.204	0.0168155	0.232506	4977	5613	6277	4567	4541	5263	6069	6476	5514	5337	6420	6036	5094	4556	5313	5074	5417.96	0.0054	0.012	0.0078	0.0078	TRUE	0.0637
ENSMUSG00000061046	hydroxyacylglutathione hydrolase-like [Source:MGI Symbol;Acc:MGI:1919877]	Haghl	334	437	1.247	0.318	0.0168054	0.232506	257	335	368	270	476	560	421	459	285	319	376	357	534	485	369	360	385.43	0.0248	0.0191	0.0222	0.0222	TRUE	0.2769
ENSMUSG00000046591	TOPBP1-interacting checkpoint and replication regulator [Source:MGI Symbol;Acc:MGI:1924261]	Ticrr	172	267	1.323	0.404	0.0168836	0.233228	204	248	105	90	286	372	241	272	226	236	107	119	321	322	211	213	219.39	0.1004	0.025	0.0616	0.0616	TRUE	0.3047
ENSMUSG00000034163	zinc finger, C3H1-type containing [Source:MGI Symbol;Acc:MGI:2446143]	Zfc3h1	612	783	1.234	0.303	0.0169466	0.233659	634	572	573	465	516	1064	974	995	702	544	586	615	579	921	853	780	697.38	0.0239	0.0157	0.0202	0.0202	TRUE	0.3221
ENSMUSG00000056569	myelin protein zero [Source:MGI Symbol;Acc:MGI:103177]	Mpz	27	9	0.781	-0.357	0.0169349	0.233659	17	6	24	45	11	16	7	4	19	6	25	59	12	14	6	3	18	0.5087	0.1764	0.3354	0.3354	TRUE	1.2486
ENSMUSG00000020620	ATP-binding cassette, sub-family A (ABC1), member 8b [Source:MGI Symbol;Acc:MGI:1351668]	Abca8b	214	150	0.773	-0.371	0.0170675	0.234447	163	163	269	186	126	190	205	151	181	155	275	246	141	164	179	118	182.51	0.0463	0.0277	0.0372	0.0372	TRUE	0.2173
ENSMUSG00000031871	cadherin 5 [Source:MGI Symbol;Acc:MGI:105057]	Cdh5	6690	7533	1.121	0.164	0.0170379	0.234447	6558	6874	6279	4945	6838	8881	8312	9566	7265	6536	6422	6535	7671	7688	7277	7495	7111.15	0.0018	0.0118	0.0048	0.0048	TRUE	0.0385
ENSMUSG00000069631	STE20-related kinase adaptor alpha [Source:MGI Symbol;Acc:MGI:1919399]	Strada	454	368	0.831	-0.268	0.017035	0.234447	400	419	458	384	302	382	477	489	443	398	468	507	339	331	418	383	410.96	0.0087	0.0187	0.013	0.013	TRUE	0.0855
ENSMUSG00000094530	predicted gene, 21399 [Source:MGI Symbol;Acc:MGI:5434754]	Gm21399	1042	1223	1.159	0.213	0.0170571	0.234447	946	1157	1087	687	1146	1325	1428	1543	1048	1100	1112	908	1286	1147	1250	1209	1132.44	0.004	0.014	0.008	0.008	TRUE	0.0936
ENSMUSG00000020641	radical S-adenosyl methionine domain containing 2 [Source:MGI Symbol;Acc:MGI:1929628]	Rsad2	150	97	0.757	-0.401	0.0170974	0.234638	153	132	197	78	59	124	96	169	169	126	202	103	66	107	84	132	123.7	0.0783	0.0354	0.0561	0.0561	TRUE	0.2952
ENSMUSG00000035699	solute carrier family 51, alpha subunit [Source:MGI Symbol;Acc:MGI:2146634]	Slc51a	83	52	0.751	-0.413	0.0171989	0.235811	80	79	105	46	44	42	91	52	89	75	107	61	49	36	80	41	67.26	0.0763	0.0556	0.0657	0.0657	TRUE	0.3913
ENSMUSG00000004698	histone deacetylase 9 [Source:MGI Symbol;Acc:MGI:1931221]	Hdac9	1284	936	0.783	-0.352	0.0172699	0.235967	1207	1059	1320	1090	997	1115	1246	730	1337	1007	1350	1440	1118	965	1091	572	1110.14	0.0548	0.0141	0.0342	0.0342	TRUE	0.925
ENSMUSG00000020639	profilin family, member 4 [Source:MGI Symbol;Acc:MGI:1920121]	Pfn4	66	43	0.757	-0.402	0.017262	0.235967	54	48	77	61	33	47	49	64	60	46	79	81	37	41	43	50	54.45	0.0266	0.066	0.0464	0.0464	TRUE	0.2826
ENSMUSG00000027555	carbonic anhydrase 13 [Source:MGI Symbol;Acc:MGI:1931322]	Car13	40	68	1.335	0.417	0.0172745	0.235967	37	37	62	16	61	94	82	64	41	35	63	21	68	81	72	50	54.06	0.0836	0.0664	0.0741	0.0741	TRUE	0.5673
ENSMUSG00000039001	ribosomal protein S21 [Source:MGI Symbol;Acc:MGI:1913731]	Rps21	3074	3862	1.219	0.285	0.0172494	0.235967	2251	4115	2691	2374	3456	4976	3990	4812	2494	3913	2752	3137	3877	4308	3493	3770	3468	0.0237	0.0123	0.018	0.018	TRUE	0.3554
ENSMUSG00000079942	ribosomal protein L28, pseudogene 3 [Source:MGI Symbol;Acc:MGI:3650282]	Rpl28-ps3	810	1044	1.238	0.308	0.0173206	0.236377	584	1070	658	684	984	1315	1047	1301	647	1017	673	904	1104	1138	917	1019	927.43	0.0277	0.0146	0.0216	0.0216	TRUE	0.2892
ENSMUSG00000043257	phosphatidylinositol glycan anchor biosynthesis, class V [Source:MGI Symbol;Acc:MGI:2442480]	Pigv	481	384	0.823	-0.282	0.0173766	0.236922	457	450	500	363	292	468	526	438	506	428	511	480	328	405	460	343	432.71	0.0126	0.0183	0.0155	0.0155	TRUE	0.1726
ENSMUSG00000026558	uridine-cytidine kinase 2 [Source:MGI Symbol;Acc:MGI:1931744]	Uck2	1566	2016	1.236	0.306	0.0173931	0.236927	1441	2090	1333	999	1906	2174	1896	3044	1596	1987	1363	1320	2138	1882	1660	2385	1791.53	0.0304	0.0131	0.0218	0.0218	TRUE	0.3242
ENSMUSG00000041762	G protein-coupled receptor 155 [Source:MGI Symbol;Acc:MGI:1915776]	Gpr155	406	310	0.801	-0.32	0.0174463	0.237078	342	357	451	336	267	279	441	398	379	339	461	444	300	242	386	312	357.83	0.0257	0.0197	0.0229	0.0229	TRUE	0.2996
ENSMUSG00000089862	UMAP1-MVP12 associated (UMA) domain containing 1 [Source:MGI Symbol;Acc:MGI:3840148]	Umad1	405	341	0.853	-0.23	0.0174526	0.237078	351	439	419	292	292	401	411	420	389	417	429	386	328	347	360	329	373.04	0	0.0194	0.008	0.008	TRUE	0.0221
ENSMUSG00000115801	novel transcript	AC160336.1	16	36	1.322	0.402	0.0174488	0.237078	19	30	5	8	44	48	22	46	21	29	5	11	49	42	19	36	26.43	0.2418	0.1238	0.1751	0.1751	TRUE	0.6899
ENSMUSG00000009772	NUAK family, SNF1-like kinase, 2 [Source:MGI Symbol;Acc:MGI:1921387]	Nuak2	96	132	1.277	0.353	0.0175947	0.238462	104	114	70	66	129	134	148	174	115	108	72	87	145	116	130	136	113.63	0.015	0.0376	0.0267	0.0267	TRUE	0.3603
ENSMUSG00000026163	SPHK1 interactor, AKAP domain containing [Source:MGI Symbol;Acc:MGI:1924879]	Sphkap	606	441	0.782	-0.355	0.0176032	0.238462	595	538	659	440	557	382	538	429	659	512	674	581	625	331	471	336	523.61	0.0547	0.0171	0.0347	0.0347	TRUE	0.6903
ENSMUSG00000033102	CDC14 cell division cycle 14B [Source:MGI Symbol;Acc:MGI:2441808]	Cdc14b	693	502	0.782	-0.355	0.0175859	0.238462	563	567	842	566	527	427	728	526	624	539	861	748	591	370	637	412	597.79	0.0527	0.0164	0.035	0.035	TRUE	0.2868
ENSMUSG00000000049	apolipoprotein H [Source:MGI Symbol;Acc:MGI:88058]	Apoh	8	110	1.179	0.238	0.0176682	0.238464	21	3	1	2	87	322	20	59	23	3	1	3	98	279	18	46	58.73	1.2179	0.062	0.4959	1.2179	TRUE	3.0985
ENSMUSG00000021572	centrosomal protein 72 [Source:MGI Symbol;Acc:MGI:1921720]	Cep72	144	197	1.271	0.347	0.0176266	0.238464	153	182	114	90	174	275	207	222	169	173	117	119	195	238	181	174	170.81	0.0255	0.0288	0.0275	0.0275	TRUE	0.3086
ENSMUSG00000032578	cytokine inducible SH2-containing protein [Source:MGI Symbol;Acc:MGI:103159]	Cish	1936	2410	1.212	0.277	0.0176637	0.238464	1492	1922	2079	1615	1711	3276	2795	3112	1653	1828	2127	2134	1919	2836	2447	2438	2172.71	0.019	0.0128	0.0167	0.0167	TRUE	0.2044
ENSMUSG00000062825	actin, gamma, cytoplasmic 1 [Source:MGI Symbol;Acc:MGI:87906]	Actg1	3094	3797	1.2	0.262	0.0176433	0.238464	2795	3837	2502	2324	3959	4043	4092	4676	3096	3648	2559	3071	4441	3500	3582	3664	3445.28	0.0165	0.0123	0.0146	0.0146	TRUE	0.1837
ENSMUSG00000036377	RIKEN cDNA C530008M17 gene [Source:MGI Symbol;Acc:MGI:2444817]	C530008M17Rik	362	487	1.264	0.339	0.0177251	0.23897	398	412	262	264	428	649	413	694	441	392	268	349	480	562	362	544	424.6	0.0382	0.0184	0.0286	0.0286	TRUE	0.422
ENSMUSG00000037370	ectonucleotide pyrophosphatase/phosphodiesterase 1 [Source:MGI Symbol;Acc:MGI:97370]	Enpp1	484	398	0.839	-0.253	0.0177382	0.23897	510	461	446	362	363	497	434	480	565	438	456	478	407	430	380	376	441.42	0.0064	0.0182	0.0113	0.0113	TRUE	0.1671
ENSMUSG00000022978	MIS18 kinetochore protein A [Source:MGI Symbol;Acc:MGI:1913828]	Mis18a	136	193	1.292	0.369	0.0177974	0.23929	130	198	100	82	204	234	183	231	144	188	102	108	229	203	160	181	164.44	0.0457	0.0295	0.0368	0.0368	TRUE	0.4985
ENSMUSG00000024845	transmembrane protein 134 [Source:MGI Symbol;Acc:MGI:1914240]	Tmem134	29	8	0.802	-0.319	0.0178108	0.23929	62	36	7	5	3	22	3	6	69	34	7	7	3	19	3	5	18.3	0.8731	0.1737	0.5031	0.5031	TRUE	1.3694
ENSMUSG00000029778	adenylate cyclase activating polypeptide 1 receptor 1 [Source:MGI Symbol;Acc:MGI:108449]	Adcyap1r1	519	414	0.823	-0.282	0.0177826	0.23929	457	548	430	461	335	443	560	518	506	521	440	609	376	384	490	406	466.47	0.0142	0.0178	0.0158	0.0158	TRUE	0.1857
ENSMUSG00000022180	solute carrier family 7 (cationic amino acid transporter, y+ system), member 8 [Source:MGI Symbol;Acc:MGI:1355323]	Slc7a8	160	116	0.782	-0.355	0.0179168	0.239722	148	139	137	155	104	164	109	139	164	132	140	205	117	142	95	109	138.01	0.0263	0.0329	0.0295	0.0295	TRUE	0.473
ENSMUSG00000022422	DNA replication and sister chromatid cohesion 1 [Source:MGI Symbol;Acc:MGI:1919357]	Dscc1	56	90	1.326	0.407	0.0178933	0.239722	57	64	68	24	112	105	90	84	63	61	70	32	126	91	79	66	73.3	0.0716	0.0519	0.0611	0.0611	TRUE	0.8168
ENSMUSG00000034437	predicted gene 9761 [Source:MGI Symbol;Acc:MGI:3708640]	Gm9761	61	89	1.305	0.384	0.0179409	0.239722	67	71	42	44	98	95	86	114	74	68	43	58	110	82	75	89	74.95	0.0235	0.0511	0.0379	0.0379	TRUE	0.4645
ENSMUSG00000037287	tubulin folding cofactor E-like [Source:MGI Symbol;Acc:MGI:1925543]	Tbcel	919	762	0.844	-0.244	0.0179308	0.239722	903	1006	865	630	580	965	945	937	1000	957	885	833	651	835	827	734	840.21	0.0082	0.015	0.0112	0.0112	TRUE	0.1229
ENSMUSG00000042129	Ras association (RalGDS/AF-6) domain family member 4 [Source:MGI Symbol;Acc:MGI:2386853]	Rassf4	414	335	0.829	-0.27	0.0179148	0.239722	382	472	337	334	278	367	436	418	423	449	345	441	312	318	382	328	374.6	0.0089	0.0194	0.0135	0.0135	TRUE	0.1321
ENSMUSG00000044674	frizzled class receptor 1 [Source:MGI Symbol;Acc:MGI:1196625]	Fzd1	1336	1089	0.834	-0.262	0.0179142	0.239722	1332	1533	1093	977	992	1065	1399	1399	1476	1458	1118	1291	1113	922	1225	1096	1212.25	0.0133	0.0139	0.0141	0.0141	TRUE	0.145
ENSMUSG00000095597	predicted pseudogene 6472 [Source:MGI Symbol;Acc:MGI:3648396]	Gm6472	534	724	1.269	0.344	0.0179581	0.239735	345	716	426	482	707	892	662	959	382	681	436	637	793	772	580	751	628.99	0.0449	0.0161	0.0315	0.0315	TRUE	0.2874
ENSMUSG00000054477	potassium intermediate/small conductance calcium-activated channel, subfamily N, member 2 [Source:MGI Symbol;Acc:MGI:2153182]	Kcnn2	411	316	0.803	-0.316	0.0180761	0.241091	355	392	446	320	259	368	467	312	393	373	456	423	291	319	409	244	363.44	0.0243	0.0196	0.0223	0.0223	TRUE	0.3703
ENSMUSG00000016940	potassium channel tetramerisation domain containing 2 [Source:MGI Symbol;Acc:MGI:1917632]	Kctd2	876	710	0.831	-0.267	0.0181023	0.241221	747	834	919	714	575	720	989	900	828	793	940	944	645	623	866	705	792.93	0.0141	0.0152	0.0144	0.0144	TRUE	0.2264
ENSMUSG00000017009	syndecan 4 [Source:MGI Symbol;Acc:MGI:1349164]	Sdc4	527	687	1.244	0.315	0.0181357	0.241447	467	679	448	368	775	824	639	774	517	646	458	486	869	713	559	606	607.01	0.0301	0.0163	0.0232	0.0232	TRUE	0.4545
ENSMUSG00000024526	cell death-inducing DNA fragmentation factor, alpha subunit-like effector A [Source:MGI Symbol;Acc:MGI:1270845]	Cidea	892	639	0.779	-0.36	0.0182536	0.242015	758	810	929	762	388	578	1054	891	840	770	950	1007	435	500	923	698	765.45	0.0644	0.0153	0.0382	0.0382	TRUE	0.5616
ENSMUSG00000026662	selenophosphate synthetase 1 [Source:MGI Symbol;Acc:MGI:1923580]	Sephs1	1909	1643	0.869	-0.202	0.0182378	0.242015	1786	1992	1883	1389	1344	1759	1962	2327	1979	1894	1926	1836	1508	1523	1718	1823	1775.69	0.0041	0.0131	0.0075	0.0075	TRUE	0.0603
ENSMUSG00000027750	periostin, osteoblast specific factor [Source:MGI Symbol;Acc:MGI:1926321]	Postn	28283	24679	0.879	-0.186	0.0182266	0.242015	26543	29814	25089	22487	21785	30426	25870	32281	29405	28348	25662	29718	24438	26340	22647	25292	26481.3	0.0041	0.0115	0.0066	0.0066	TRUE	0.0444
ENSMUSG00000035847	iduronate 2-sulfatase [Source:MGI Symbol;Acc:MGI:96417]	Ids	1030	840	0.834	-0.262	0.0182645	0.242015	882	981	1205	741	628	998	1026	1138	977	933	1233	979	704	864	898	892	934.99	0.0132	0.0146	0.0139	0.0139	TRUE	0.2398
ENSMUSG00000039431	myotubularin related protein 7 [Source:MGI Symbol;Acc:MGI:1891693]	Mtmr7	185	129	0.772	-0.373	0.0182982	0.242015	167	149	223	140	81	138	148	224	185	142	228	185	91	119	130	176	156.9	0.0466	0.0304	0.0392	0.0392	TRUE	0.3221
ENSMUSG00000041684	basic, immunoglobulin-like variable motif containing [Source:MGI Symbol;Acc:MGI:2179809]	Bivm	560	467	0.849	-0.236	0.0183265	0.242015	478	599	585	409	367	516	583	637	530	570	598	541	412	447	510	499	513.23	0.0043	0.0172	0.0097	0.0097	TRUE	0.079
ENSMUSG00000046722	CDC42 small effector 1 [Source:MGI Symbol;Acc:MGI:1889510]	Cdc42se1	1195	1435	1.181	0.24	0.0182407	0.242015	1194	1325	993	893	1372	1763	1446	1800	1323	1260	1016	1180	1539	1526	1266	1410	1314.99	0.0091	0.0137	0.0113	0.0113	TRUE	0.1352
ENSMUSG00000053414	hormonally upregulated Neu-associated kinase [Source:MGI Symbol;Acc:MGI:1347352]	Hunk	324	471	1.301	0.38	0.0183255	0.242015	370	373	277	186	644	488	405	490	410	355	283	246	722	422	355	384	397.13	0.0781	0.0189	0.0473	0.0473	TRUE	1.9807
ENSMUSG00000115970	RIKEN cDNA 8430426J06 gene [Source:MGI Symbol;Acc:MGI:1925352]	8430426J06Rik	9	24	1.291	0.369	0.018283	0.242015	7	12	4	10	11	48	9	46	8	11	4	13	12	42	8	36	16.79	0.3456	0.1884	0.2652	0.2652	TRUE	0.2651
ENSMUSG00000059439	breast carcinoma amplified sequence 3 [Source:MGI Symbol;Acc:MGI:2385848]	Bcas3	709	551	0.809	-0.305	0.0183938	0.242686	529	600	837	623	464	589	706	708	586	571	856	823	520	510	618	555	629.9	0.0246	0.0161	0.0212	0.0212	TRUE	0.1615
ENSMUSG00000023484	peripherin [Source:MGI Symbol;Acc:MGI:97774]	Prph	54	30	0.75	-0.416	0.018422	0.242841	28	70	41	56	23	49	26	39	31	67	42	74	26	42	23	31	41.88	0.0916	0.0823	0.0868	0.0868	TRUE	0.2361
ENSMUSG00000062997	ribosomal protein L35 [Source:MGI Symbol;Acc:MGI:1913739]	Rpl35	2162	2756	1.229	0.297	0.0184417	0.242882	1533	2894	1918	1691	2732	3486	2806	3172	1698	2752	1962	2235	3065	3018	2456	2485	2458.85	0.0283	0.0126	0.0208	0.0208	TRUE	0.344
ENSMUSG00000044807	zinc finger protein 354C [Source:MGI Symbol;Acc:MGI:1353621]	Zfp354c	488	407	0.848	-0.237	0.0184733	0.24308	510	491	443	352	375	459	460	520	565	467	453	465	421	397	403	407	447.29	0.0035	0.0181	0.0095	0.0095	TRUE	0.1486
ENSMUSG00000032511	sodium channel, voltage-gated, type V, alpha [Source:MGI Symbol;Acc:MGI:98251]	Scn5a	11002	8852	0.827	-0.275	0.0184951	0.243149	10119	10830	11682	7984	7799	7763	12382	11611	11210	10298	11949	10551	8749	6721	10840	9097	9926.71	0.0203	0.0117	0.0169	0.0169	TRUE	0.3494
ENSMUSG00000028689	coiled-coil domain containing 163 [Source:MGI Symbol;Acc:MGI:1915644]	Ccdc163	64	89	1.277	0.353	0.0185269	0.24335	55	79	64	42	79	106	94	119	61	75	65	56	89	92	82	93	76.62	0	0.0502	0.0237	0.0237	TRUE	0.1004
ENSMUSG00000044424	predicted gene 9493 [Source:MGI Symbol;Acc:MGI:3779903]	Gm9493	26	44	1.333	0.414	0.0185929	0.243999	14	32	23	24	38	63	53	38	16	30	24	32	43	55	46	30	34.31	0.0447	0.098	0.0729	0.0729	TRUE	0.5278
ENSMUSG00000031387	renin binding protein [Source:MGI Symbol;Acc:MGI:105940]	Renbp	454	555	1.194	0.256	0.0186443	0.244244	397	524	409	348	575	644	549	683	440	498	418	460	645	558	481	535	504.32	0.0085	0.0173	0.0122	0.0122	TRUE	0.1576
ENSMUSG00000032718	MANSC domain containing 1 [Source:MGI Symbol;Acc:MGI:1914979]	Mansc1	285	225	0.819	-0.288	0.0186482	0.244244	271	305	288	192	163	253	299	303	300	290	295	254	183	219	262	237	254.95	0.0089	0.0231	0.0156	0.0156	TRUE	0.1901
ENSMUSG00000070705	EP300 interacting inhibitor of differentiation 2B [Source:MGI Symbol;Acc:MGI:1924095]	Eid2b	284	215	0.799	-0.323	0.0186615	0.244244	238	308	313	196	149	219	310	298	264	293	320	259	167	190	271	233	249.66	0.0228	0.0233	0.0233	0.0233	TRUE	0.281
ENSMUSG00000001240	receptor (calcitonin) activity modifying protein 2 [Source:MGI Symbol;Acc:MGI:1859650]	Ramp2	1859	2226	1.179	0.237	0.0186836	0.244266	1725	2113	1591	1429	1906	2891	2191	2995	1911	2009	1627	1888	2138	2503	1918	2347	2042.68	0.0097	0.0129	0.0113	0.0113	TRUE	0.0976
ENSMUSG00000030046	bone morphogenetic protein 10 [Source:MGI Symbol;Acc:MGI:1338820]	Bmp10	4354	7910	1.333	0.415	0.0186964	0.244266	3078	8038	2953	2528	8831	10213	6630	9048	3410	7643	3020	3341	9906	8842	5804	7089	6131.89	0.1277	0.0119	0.0623	0.1277	TRUE	0.4679
ENSMUSG00000037375	hedgehog acyltransferase [Source:MGI Symbol;Acc:MGI:2444681]	Hhat	138	105	0.802	-0.319	0.0187789	0.244909	120	126	136	122	87	128	123	133	133	120	139	161	98	111	108	104	121.67	0	0.0358	0.018	0.018	TRUE	0.1593
ENSMUSG00000044365	CXXC finger 4 [Source:MGI Symbol;Acc:MGI:2442112]	Cxxc4	276	198	0.781	-0.357	0.0187789	0.244909	223	206	356	223	162	223	284	216	247	196	364	295	182	193	249	169	236.8	0.0436	0.024	0.0347	0.0347	TRUE	0.311
ENSMUSG00000021270	heat shock protein 90, alpha (cytosolic), class A member 1 [Source:MGI Symbol;Acc:MGI:96250]	Hsp90aa1	4765	6247	1.248	0.32	0.0188074	0.244985	4822	6317	3940	2785	6120	7955	5476	8221	5342	6006	4030	3681	6865	6887	4794	6441	5505.73	0.0387	0.012	0.0264	0.0264	TRUE	0.3042
ENSMUSG00000037965	zinc finger CCCH type containing 7 A [Source:MGI Symbol;Acc:MGI:2445044]	Zc3h7a	723	839	1.15	0.201	0.0188188	0.244985	676	703	749	536	719	1012	991	1027	749	668	766	708	807	876	868	805	780.83	0.0017	0.0152	0.0067	0.0067	TRUE	0.0357
ENSMUSG00000042156	DAZ interacting protein 1 [Source:MGI Symbol;Acc:MGI:1914311]	Dzip1	116	82	0.775	-0.369	0.0188347	0.244985	98	100	134	93	91	95	97	75	109	95	137	123	102	82	85	59	98.95	0.0269	0.0414	0.0342	0.0342	TRUE	0.4715
ENSMUSG00000038526	carbonic anhydrase 14 [Source:MGI Symbol;Acc:MGI:1344341]	Car14	1108	1414	1.229	0.298	0.018855	0.245031	788	1141	1187	952	1568	1507	1606	1511	873	1085	1214	1258	1759	1305	1406	1184	1260.43	0.0264	0.0138	0.0207	0.0207	TRUE	0.3871
ENSMUSG00000024660	inner centromere protein [Source:MGI Symbol;Acc:MGI:1313288]	Incenp	722	1035	1.295	0.372	0.0188728	0.245046	811	1043	506	364	1070	1249	902	1364	898	992	518	481	1200	1081	790	1069	878.58	0.0777	0.0148	0.0455	0.0455	TRUE	0.28
ENSMUSG00000019806	androgen-induced 1 [Source:MGI Symbol;Acc:MGI:1913503]	Aig1	1252	1082	0.871	-0.198	0.0189047	0.245181	1126	1231	1327	935	951	1227	1344	1305	1247	1170	1357	1236	1067	1062	1177	1022	1167.37	0.003	0.014	0.0069	0.0069	TRUE	0.0431
ENSMUSG00000022602	activity regulated cytoskeletal-associated protein [Source:MGI Symbol;Acc:MGI:88067]	Arc	26	44	1.331	0.412	0.0189811	0.245181	21	35	19	21	49	54	32	59	23	33	19	28	55	47	28	46	34.96	0.039	0.0964	0.0687	0.0687	TRUE	0.4555
ENSMUSG00000022754	transmembrane protein 45a [Source:MGI Symbol;Acc:MGI:1913122]	Tmem45a	187	146	0.808	-0.308	0.0189437	0.245181	179	183	195	134	152	178	156	155	198	174	199	177	171	154	137	121	166.43	0.0069	0.0293	0.0176	0.0176	TRUE	0.1701
ENSMUSG00000024835	coronin, actin binding protein 1B [Source:MGI Symbol;Acc:MGI:1345963]	Coro1b	42	14	0.786	-0.348	0.0189424	0.245181	6	21	25	86	9	21	10	22	7	20	26	114	10	18	9	17	27.51	0.6361	0.1194	0.3646	0.3646	TRUE	5.3753
ENSMUSG00000026921	EGF-like domain 7 [Source:MGI Symbol;Acc:MGI:2449923]	Egfl7	1006	1317	1.247	0.319	0.0189767	0.245181	703	917	1056	979	1355	1265	1661	1530	779	872	1080	1294	1520	1095	1454	1199	1161.58	0.0367	0.014	0.0255	0.0255	TRUE	0.3459
ENSMUSG00000044734	serine (or cysteine) peptidase inhibitor, clade B, member 1a [Source:MGI Symbol;Acc:MGI:1913472]	Serpinb1a	214	280	1.246	0.318	0.0189833	0.245181	224	254	212	111	244	302	332	375	248	242	217	147	274	261	291	294	246.6	0.0196	0.0235	0.022	0.022	TRUE	0.4994
ENSMUSG00000031629	centromere protein U [Source:MGI Symbol;Acc:MGI:1919126]	Cenpu	39	63	1.326	0.407	0.0190036	0.245228	43	47	26	28	77	79	58	60	48	45	27	37	86	68	51	47	51.06	0.0523	0.0696	0.0611	0.0611	TRUE	0.6181
ENSMUSG00000038949	consortin, connexin sorting protein [Source:MGI Symbol;Acc:MGI:2445141]	Cnst	2136	1783	0.848	-0.237	0.0190344	0.24541	1820	2025	2169	1805	1607	1836	2347	2150	2016	1925	2219	2385	1803	1589	2055	1685	1959.61	0.0103	0.0129	0.0114	0.0114	TRUE	0.1129
ENSMUSG00000079084	coiled-coil domain containing 82 [Source:MGI Symbol;Acc:MGI:1913646]	Ccdc82	363	432	1.173	0.231	0.0190551	0.245461	323	345	375	288	408	473	496	542	358	328	384	381	458	409	434	425	397.01	0.0009	0.0189	0.0085	0.0085	TRUE	0.0564
ENSMUSG00000003518	dual specificity phosphatase 3 (vaccinia virus phosphatase VH1-related) [Source:MGI Symbol;Acc:MGI:1919599]	Dusp3	2986	3584	1.18	0.239	0.0190995	0.245818	2825	3704	2475	2087	3419	4030	3892	4598	3130	3522	2532	2758	3835	3489	3407	3603	3284.37	0.0115	0.0123	0.0118	0.0118	TRUE	0.1596
ENSMUSG00000020788	ATPase, Ca++ transporting, ubiquitous [Source:MGI Symbol;Acc:MGI:1194503]	Atp2a3	308	228	0.791	-0.337	0.0191569	0.246125	255	269	349	255	155	348	243	288	282	256	357	337	174	301	213	226	268.22	0.0338	0.0225	0.0283	0.0283	TRUE	0.3896
ENSMUSG00000032350	glutamate-cysteine ligase, catalytic subunit [Source:MGI Symbol;Acc:MGI:104990]	Gclc	502	620	1.206	0.27	0.0191554	0.246125	441	515	557	348	455	791	671	893	489	490	570	460	510	685	587	700	561.26	0.0131	0.0167	0.0147	0.0147	TRUE	0.1454
ENSMUSG00000110444	predicted gene 10033 [Source:MGI Symbol;Acc:MGI:3642803]	Gm10033	593	465	0.815	-0.296	0.0191913	0.246352	498	525	687	467	355	472	626	644	552	499	703	617	398	409	548	505	528.77	0.0208	0.017	0.0194	0.0194	TRUE	0.2318
ENSMUSG00000037254	inter-alpha trypsin inhibitor, heavy chain 2 [Source:MGI Symbol;Acc:MGI:96619]	Itih2	31	64	1.322	0.403	0.0192509	0.246746	33	30	33	18	45	157	28	56	37	29	34	24	50	136	25	44	47.18	0.2641	0.0744	0.167	0.167	TRUE	2.635
ENSMUSG00000074622	v-maf musculoaponeurotic fibrosarcoma oncogene family, protein B (avian) [Source:MGI Symbol;Acc:MGI:104555]	Mafb	287	206	0.781	-0.356	0.0192555	0.246746	236	223	324	261	139	206	277	318	261	212	331	345	156	178	242	249	246.96	0.0462	0.0235	0.0349	0.0349	TRUE	0.2932
ENSMUSG00000020905	ubiquitin specific peptidase 43 [Source:MGI Symbol;Acc:MGI:2444541]	Usp43	70	104	1.308	0.387	0.0193738	0.24697	63	72	63	59	93	177	93	101	70	68	64	78	104	153	81	79	87.35	0.0471	0.0454	0.0463	0.0463	TRUE	1.4383
ENSMUSG00000022438	parvin, beta [Source:MGI Symbol;Acc:MGI:2153063]	Parvb	4146	4939	1.173	0.231	0.0193661	0.24697	3643	4899	3718	3094	5034	5831	4882	6110	4036	4658	3803	4089	5647	5048	4274	4787	4542.72	0.0102	0.0121	0.0109	0.0109	TRUE	0.1268
ENSMUSG00000038274	Finkel-Biskis-Reilly murine sarcoma virus (FBR-MuSV) ubiquitously expressed (fox derived) [Source:MGI Symbol;Acc:MGI:102547]	Fau	3505	4274	1.194	0.256	0.0193399	0.24697	3006	4167	2958	2801	4298	5436	4348	4805	3330	3962	3026	3702	4821	4706	3806	3765	3889.74	0.0153	0.0122	0.0141	0.0141	TRUE	0.1178
ENSMUSG00000039835	NHS-like 1 [Source:MGI Symbol;Acc:MGI:106390]	Nhsl1	2154	1767	0.838	-0.255	0.0192963	0.24697	1881	1829	2438	1738	1660	1990	2161	2029	2084	1739	2494	2297	1862	1723	1892	1590	1959.98	0.0137	0.0129	0.0138	0.0138	TRUE	0.1868
ENSMUSG00000046658	zinc finger protein 316 [Source:MGI Symbol;Acc:MGI:1860402]	Zfp316	454	348	0.805	-0.313	0.019357	0.24697	350	482	442	392	225	404	484	469	388	458	452	518	252	350	424	367	401.19	0.0262	0.0188	0.0227	0.0227	TRUE	0.4262
ENSMUSG00000058672	tubulin, beta 2A class IIA [Source:MGI Symbol;Acc:MGI:107861]	Tubb2a	998	1354	1.267	0.342	0.0193333	0.24697	983	1340	782	629	1635	1317	1259	1709	1089	1274	800	831	1834	1140	1102	1339	1176.2	0.0551	0.0139	0.0328	0.0328	TRUE	0.8646
ENSMUSG00000040809	chitinase-like 3 [Source:MGI Symbol;Acc:MGI:1330860]	Chil3	18	42	1.305	0.384	0.0194332	0.247512	17	13	25	11	26	107	15	43	19	12	26	15	29	93	13	34	29.99	0.3406	0.1105	0.2227	0.2227	TRUE	2.1122
ENSMUSG00000020715	endoplasmic reticulum (ER) to nucleus signalling 1 [Source:MGI Symbol;Acc:MGI:1930134]	Ern1	466	361	0.809	-0.306	0.0194867	0.247764	434	441	462	373	234	500	468	432	481	419	473	493	262	433	410	338	413.64	0.0236	0.0186	0.0212	0.0212	TRUE	0.4146
ENSMUSG00000044813	src homology 2 domain-containing transforming protein B [Source:MGI Symbol;Acc:MGI:98294]	Shb	1324	1644	1.208	0.272	0.0194799	0.247764	1256	1510	1244	905	1866	1708	1797	1826	1391	1436	1272	1196	2093	1479	1573	1431	1483.91	0.0198	0.0134	0.0163	0.0163	TRUE	0.4572
ENSMUSG00000019254	protein phosphatase 1, regulatory subunit 12C [Source:MGI Symbol;Acc:MGI:1924258]	Ppp1r12c	1235	1472	1.173	0.231	0.0195056	0.24779	1114	1306	1109	1007	1522	1743	1523	1708	1234	1242	1134	1331	1707	1509	1333	1338	1353.6	0.0083	0.0136	0.0105	0.0105	TRUE	0.153
ENSMUSG00000004473	C-type lectin domain family 11, member a [Source:MGI Symbol;Acc:MGI:1298219]	Clec11a	28	15	0.752	-0.412	0.0195414	0.247951	27	23	21	29	18	14	16	18	30	22	21	38	20	12	14	14	21.5	0	0.1496	0.0874	0.0874	TRUE	0.7775
ENSMUSG00000020429	insulin-like growth factor binding protein 1 [Source:MGI Symbol;Acc:MGI:96436]	Igfbp1	4	138	1.161	0.215	0.0195587	0.247951	7	6	1	0	102	446	11	54	8	6	1	0	114	386	10	42	70.87	1.4937	0.0533	0.5206	1.4937	TRUE	3.8952
ENSMUSG00000021831	ERO1-like (S. cerevisiae) [Source:MGI Symbol;Acc:MGI:1354385]	Ero1l	773	966	1.212	0.277	0.0195724	0.247951	649	946	722	557	1048	944	985	1286	719	899	738	736	1176	817	862	1008	869.47	0.0185	0.0148	0.0167	0.0167	TRUE	0.2934
ENSMUSG00000026822	lipocalin 2 [Source:MGI Symbol;Acc:MGI:96757]	Lcn2	49	87	1.331	0.412	0.0196363	0.247951	32	48	76	28	66	172	62	90	35	46	78	37	74	149	54	71	67.95	0.1549	0.0551	0.1033	0.1033	TRUE	3.2098
ENSMUSG00000072940	predicted pseudogene 10443 [Source:MGI Symbol;Acc:MGI:3704272]	Gm10443	350	496	1.289	0.366	0.0196135	0.247951	186	527	301	293	457	620	500	636	206	501	308	387	513	537	438	498	423.46	0.0671	0.0184	0.0418	0.0418	TRUE	0.3822
ENSMUSG00000078141	predicted gene 2399 [Source:MGI Symbol;Acc:MGI:3780567]	Gm2399	34	58	1.33	0.411	0.0196276	0.247951	31	42	20	33	53	90	38	82	34	40	20	44	59	78	33	64	46.65	0.0873	0.0751	0.0809	0.0809	TRUE	0.4834
ENSMUSG00000087259	RIKEN cDNA 2610035D17 gene [Source:MGI Symbol;Acc:MGI:1919636]	2610035D17Rik	100	66	0.762	-0.392	0.0196354	0.247951	83	77	115	89	47	75	108	65	92	73	118	118	53	65	95	51	82.94	0.0551	0.0472	0.0511	0.0511	TRUE	0.4722
ENSMUSG00000023919	centromere protein Q [Source:MGI Symbol;Acc:MGI:1933744]	Cenpq	248	338	1.268	0.342	0.0196664	0.248117	244	302	243	142	301	501	281	426	270	287	249	188	338	434	246	334	293.1	0.0394	0.0216	0.0307	0.0307	TRUE	0.2761
ENSMUSG00000015889	leukotriene A4 hydrolase [Source:MGI Symbol;Acc:MGI:96836]	Lta4h	2883	3718	1.236	0.306	0.0197016	0.248164	2840	3647	2413	1855	3864	4767	3189	4618	3146	3468	2468	2451	4334	4127	2792	3618	3300.6	0.0321	0.0123	0.0234	0.0234	TRUE	0.3008
ENSMUSG00000028031	dickkopf WNT signaling pathway inhibitor 2 [Source:MGI Symbol;Acc:MGI:1890663]	Dkk2	41	24	0.754	-0.408	0.0197379	0.248164	40	29	45	35	18	27	30	37	44	28	46	46	20	23	26	29	32.87	0	0.1018	0.0593	0.0593	TRUE	0.2338
ENSMUSG00000032397	timeless interacting protein [Source:MGI Symbol;Acc:MGI:1921571]	Tipin	508	623	1.195	0.257	0.0197714	0.248164	438	632	498	331	604	753	645	761	485	601	509	437	678	652	565	596	565.41	0.0101	0.0167	0.013	0.013	TRUE	0.1528
ENSMUSG00000037852	carboxypeptidase E [Source:MGI Symbol;Acc:MGI:101932]	Cpe	7120	6386	0.9	-0.152	0.0197626	0.248164	6431	6983	7317	5473	5674	7331	7385	8124	7124	6640	7484	7233	6365	6347	6465	6365	6752.84	0.0011	0.0119	0.0042	0.0042	TRUE	0.024
ENSMUSG00000086503	inactive X specific transcripts [Source:MGI Symbol;Acc:MGI:98974]	Xist	4898	6190	1.222	0.289	0.0197117	0.248164	4162	3895	4915	4731	5915	6309	7452	7833	4611	3703	5027	6252	6635	5462	6524	6137	5543.96	0.0268	0.012	0.02	0.02	TRUE	0.3648
ENSMUSG00000111291	predicted gene, 48604 [Source:MGI Symbol;Acc:MGI:6098186]	Gm48604	40	24	0.754	-0.407	0.0197416	0.248164	37	34	34	38	16	32	29	31	41	32	35	50	18	28	25	24	31.71	0	0.1051	0.057	0.057	TRUE	0.4361
ENSMUSG00000015968	calcium channel, voltage-dependent, L type, alpha 1D subunit [Source:MGI Symbol;Acc:MGI:88293]	Cacna1d	545	382	0.775	-0.369	0.0197993	0.248302	423	423	611	518	268	442	630	375	469	402	625	685	301	383	552	294	463.62	0.0755	0.0178	0.0439	0.0439	TRUE	0.2835
ENSMUSG00000059401	mastermind-like domain containing 1 [Source:MGI Symbol;Acc:MGI:3045303]	Mamld1	364	451	1.208	0.272	0.0198267	0.248433	346	354	364	274	387	641	454	532	383	337	372	362	434	555	397	417	407.2	0.0116	0.0187	0.0146	0.0146	TRUE	0.326
ENSMUSG00000021196	phosphofructokinase, platelet [Source:MGI Symbol;Acc:MGI:1891833]	Pfkp	3306	5486	1.327	0.408	0.0199015	0.248524	3586	4538	2321	1937	6744	7079	4064	5987	3973	4315	2374	2560	7565	6128	3558	4691	4395.44	0.0941	0.0121	0.05	0.0941	TRUE	0.3316
ENSMUSG00000042659	arrestin domain containing 4 [Source:MGI Symbol;Acc:MGI:1913662]	Arrdc4	827	632	0.803	-0.317	0.0198748	0.248524	763	585	963	697	485	795	732	833	845	556	985	921	544	688	641	653	729.17	0.034	0.0155	0.0252	0.0252	TRUE	0.5262
ENSMUSG00000052798	nucleoporin 107 [Source:MGI Symbol;Acc:MGI:2143854]	Nup107	637	800	1.216	0.282	0.0198876	0.248524	583	815	606	384	744	859	817	1157	646	775	620	507	835	744	715	907	718.51	0.0189	0.0156	0.0175	0.0175	TRUE	0.2416
ENSMUSG00000081824	cDNA sequence BC002163 [Source:MGI Symbol;Acc:MGI:3612445]	BC002163	319	448	1.285	0.362	0.0198539	0.248524	190	477	261	260	466	530	513	462	210	454	267	344	523	459	449	362	383.41	0.0618	0.0192	0.0398	0.0398	TRUE	0.4536
ENSMUSG00000063296	transmembrane protein 117 [Source:MGI Symbol;Acc:MGI:2444580]	Tmem117	268	210	0.815	-0.295	0.0199545	0.248944	215	255	321	198	166	235	253	292	238	242	328	262	186	203	221	229	238.82	0.0118	0.0239	0.0173	0.0173	TRUE	0.32
ENSMUSG00000074738	fibronectin type III domain containing 10 [Source:MGI Symbol;Acc:MGI:2444790]	Fndc10	121	85	0.774	-0.369	0.019969	0.248944	101	115	128	99	99	65	109	98	112	109	131	131	111	56	95	77	102.82	0.0335	0.0403	0.037	0.037	TRUE	0.4887
ENSMUSG00000038860	GTPase activating RANGAP domain-like 3 [Source:MGI Symbol;Acc:MGI:2139309]	Garnl3	209	158	0.798	-0.325	0.0200714	0.250009	158	174	240	190	139	174	183	210	175	165	245	251	156	151	160	165	183.54	0.0195	0.0276	0.0233	0.0233	TRUE	0.1425
ENSMUSG00000034675	drebrin 1 [Source:MGI Symbol;Acc:MGI:1931838]	Dbn1	1270	1590	1.214	0.28	0.0200888	0.250012	1284	1432	970	986	1674	1896	1689	1736	1422	1362	992	1303	1878	1641	1479	1360	1429.65	0.0204	0.0135	0.0179	0.0179	TRUE	0.2907
ENSMUSG00000028553	angiopoietin-like 3 [Source:MGI Symbol;Acc:MGI:1353627]	Angptl3	12	24	1.321	0.402	0.0201941	0.251111	13	12	8	11	20	45	22	22	14	11	8	15	22	39	19	17	18.3	0.0716	0.1737	0.1217	0.1217	TRUE	2.2264
ENSMUSG00000026435	solute carrier family 45, member 3 [Source:MGI Symbol;Acc:MGI:1922082]	Slc45a3	132	195	1.302	0.381	0.020352	0.251585	136	153	119	85	113	339	185	252	151	145	122	112	127	293	162	197	163.73	0.069	0.0296	0.0491	0.0491	TRUE	0.7342
ENSMUSG00000027907	S100 calcium binding protein A11 [Source:MGI Symbol;Acc:MGI:1338798]	S100a11	1564	1884	1.182	0.242	0.0203423	0.251585	1472	1843	1525	995	1640	2378	1878	2544	1631	1752	1560	1315	1840	2059	1644	1993	1724.19	0.011	0.0131	0.0122	0.0122	TRUE	0.1501
ENSMUSG00000029169	DEAH (Asp-Glu-Ala-His) box polypeptide 15 [Source:MGI Symbol;Acc:MGI:1099786]	Dhx15	3153	3701	1.16	0.214	0.0203351	0.251585	2992	3720	2843	2157	3212	4246	3958	5181	3315	3537	2908	2851	3603	3676	3465	4059	3426.68	0.0074	0.0123	0.0092	0.0092	TRUE	0.0736
ENSMUSG00000031987	egl-9 family hypoxia-inducible factor 1 [Source:MGI Symbol;Acc:MGI:1932286]	Egln1	4758	5829	1.197	0.259	0.0203057	0.251585	4200	5953	4324	3252	6231	6173	5862	7468	4653	5660	4423	4298	6990	5344	5132	5851	5293.8	0.0184	0.012	0.0151	0.0151	TRUE	0.2497
ENSMUSG00000039231	suppressor of variegation 3-9 1 [Source:MGI Symbol;Acc:MGI:1099440]	Suv39h1	332	430	1.238	0.308	0.0202934	0.251585	333	414	264	225	365	597	413	552	369	394	270	297	409	517	362	432	381.28	0.0232	0.0192	0.0218	0.0218	TRUE	0.2739
ENSMUSG00000051705	SUMO/sentrin specific peptidase 8 [Source:MGI Symbol;Acc:MGI:1918849]	Senp8	288	210	0.787	-0.346	0.0202874	0.251585	275	302	260	222	123	264	325	241	305	287	266	293	138	229	285	189	248.87	0.0397	0.0234	0.0322	0.0322	TRUE	0.3509
ENSMUSG00000110545	predicted gene 7730 [Source:MGI Symbol;Acc:MGI:3647355]	Gm7730	551	684	1.208	0.273	0.0202817	0.251585	416	718	470	438	615	830	765	841	461	683	481	579	690	719	670	659	617.52	0.0157	0.0162	0.0157	0.0157	TRUE	0.2687
ENSMUSG00000003228	G protein-coupled receptor kinase 5 [Source:MGI Symbol;Acc:MGI:109161]	Grk5	1063	1323	1.211	0.276	0.020453	0.252231	1040	1182	858	830	997	1789	1332	1862	1152	1124	878	1097	1118	1549	1166	1459	1192.83	0.0188	0.0139	0.0171	0.0171	TRUE	0.191
ENSMUSG00000019960	dual specificity phosphatase 6 [Source:MGI Symbol;Acc:MGI:1914853]	Dusp6	828	1083	1.245	0.316	0.0204901	0.252231	672	1025	728	641	1318	1022	1052	1339	744	975	745	847	1478	885	921	1049	955.51	0.0359	0.0145	0.0257	0.0257	TRUE	0.8515
ENSMUSG00000020303	stanniocalcin 2 [Source:MGI Symbol;Acc:MGI:1316731]	Stc2	312	396	1.226	0.294	0.020461	0.252231	225	384	294	251	301	513	492	476	249	365	301	332	338	444	431	373	354.03	0.0177	0.0198	0.0187	0.0187	TRUE	0.2372
ENSMUSG00000025651	ubiquinol-cytochrome c reductase core protein 1 [Source:MGI Symbol;Acc:MGI:107876]	Uqcrc1	1054	849	0.828	-0.272	0.0204697	0.252231	780	1001	1132	941	807	843	1013	1116	864	952	1158	1244	905	730	887	874	951.7	0.0171	0.0145	0.0163	0.0163	TRUE	0.1761
ENSMUSG00000031827	coactosin-like 1 (Dictyostelium) [Source:MGI Symbol;Acc:MGI:1919292]	Cotl1	973	1152	1.167	0.223	0.0204827	0.252231	906	1103	843	739	1156	1287	1315	1336	1004	1049	862	977	1297	1114	1151	1047	1062.53	0.0063	0.0142	0.0096	0.0096	TRUE	0.0945
ENSMUSG00000024640	phosphoserine aminotransferase 1 [Source:MGI Symbol;Acc:MGI:2183441]	Psat1	986	1369	1.278	0.354	0.020573	0.252667	1119	1247	848	491	1438	1886	1184	1521	1240	1186	867	649	1613	1633	1037	1192	1176.96	0.0628	0.0139	0.0391	0.0391	TRUE	0.4551
ENSMUSG00000025089	glial cell line derived neurotrophic factor family receptor alpha 1 [Source:MGI Symbol;Acc:MGI:1100842]	Gfra1	57	33	0.754	-0.408	0.0206459	0.252667	42	48	60	56	19	64	31	36	47	46	61	74	21	55	27	28	44.95	0.0901	0.0775	0.0835	0.0835	TRUE	0.759
ENSMUSG00000025507	p53 induced death domain protein 1 [Source:MGI Symbol;Acc:MGI:1889507]	Pidd1	81	113	1.279	0.355	0.0205989	0.252667	80	96	70	54	131	118	120	125	89	91	72	71	147	102	105	98	96.87	0.0177	0.0421	0.0297	0.0297	TRUE	0.5214
ENSMUSG00000029053	protein kinase C, zeta [Source:MGI Symbol;Acc:MGI:97602]	Prkcz	74	50	0.767	-0.382	0.0205556	0.252667	67	57	95	53	40	58	65	61	74	54	97	70	45	50	57	48	61.93	0.0217	0.0594	0.0403	0.0403	TRUE	0.4641
ENSMUSG00000051359	neurocalcin delta [Source:MGI Symbol;Acc:MGI:1196326]	Ncald	457	372	0.835	-0.26	0.0206422	0.252667	400	456	440	378	336	476	454	387	443	434	450	500	377	412	397	303	414.5	0.0089	0.0186	0.013	0.013	TRUE	0.2075
ENSMUSG00000083899	predicted gene 12346 [Source:MGI Symbol;Acc:MGI:3649810]	Gm12346	64	90	1.285	0.362	0.0206094	0.252667	55	70	64	47	92	80	94	135	61	67	65	62	103	69	82	106	76.95	0.0128	0.05	0.0305	0.0305	TRUE	0.2444
ENSMUSG00000085385	small nucleolar RNA host gene 17 [Source:MGI Symbol;Acc:MGI:1915358]	Snhg17	88	125	1.288	0.365	0.0206386	0.252667	72	95	75	80	152	142	110	142	80	90	77	106	171	123	96	111	106.69	0.0324	0.0393	0.0358	0.0358	TRUE	0.7815
ENSMUSG00000027959	SAS-6 centriolar assembly protein [Source:MGI Symbol;Acc:MGI:1920026]	Sass6	82	121	1.301	0.38	0.0206636	0.252674	96	103	59	49	88	145	119	199	106	98	60	65	99	126	104	156	101.72	0.049	0.0406	0.0453	0.0453	TRUE	0.4825
ENSMUSG00000021719	regulator of G-protein signalling 7 binding protein [Source:MGI Symbol;Acc:MGI:106334]	Rgs7bp	689	584	0.858	-0.222	0.0207036	0.252902	645	767	650	489	533	750	634	679	715	729	665	646	598	649	555	532	636.14	0.0041	0.0161	0.0088	0.0088	TRUE	0.0607
ENSMUSG00000038671	ADP-ribosylation factor related protein 1 [Source:MGI Symbol;Acc:MGI:1923938]	Arfrp1	902	773	0.867	-0.206	0.0207167	0.252902	817	870	902	721	657	885	973	942	905	827	923	953	737	766	852	738	837.6	0.003	0.015	0.0075	0.0075	TRUE	0.0498
ENSMUSG00000042272	SEC14 and spectrin domains 1 [Source:MGI Symbol;Acc:MGI:1916262]	Sestd1	1281	1487	1.149	0.201	0.0207717	0.253363	1060	1356	1321	992	1278	1848	1546	1991	1174	1289	1351	1311	1434	1600	1353	1560	1384.08	0.0041	0.0136	0.0076	0.0076	TRUE	0.0422
ENSMUSG00000036672	centromere protein T [Source:MGI Symbol;Acc:MGI:2443939]	Cenpt	233	308	1.25	0.322	0.0207891	0.253365	233	309	194	138	316	373	319	354	258	294	198	182	354	323	279	277	270.84	0.027	0.0224	0.0247	0.0247	TRUE	0.2694
ENSMUSG00000030774	p21 (RAC1) activated kinase 1 [Source:MGI Symbol;Acc:MGI:1339975]	Pak1	61	39	0.76	-0.396	0.0208692	0.25413	77	57	57	36	28	59	45	45	85	54	58	48	31	51	39	35	50.31	0.0356	0.0705	0.0535	0.0535	TRUE	0.9458
ENSMUSG00000002885	adhesion G protein-coupled receptor E5 [Source:MGI Symbol;Acc:MGI:1347095]	Adgre5	1152	1314	1.134	0.181	0.0209115	0.254434	1035	1165	1202	851	1108	1602	1470	1712	1147	1108	1229	1125	1243	1387	1287	1341	1233.31	0.0014	0.0138	0.0057	0.0057	TRUE	0.0221
ENSMUSG00000038545	cullin 7 [Source:MGI Symbol;Acc:MGI:1913765]	Cul7	3148	2700	0.867	-0.206	0.0209548	0.254685	2892	3002	3075	2564	2603	3054	3254	3045	3204	2854	3145	3388	2920	2644	2849	2386	2923.77	0.006	0.0124	0.0085	0.0085	TRUE	0.081
ENSMUSG00000039753	F-box and leucine-rich repeat protein 5 [Source:MGI Symbol;Acc:MGI:2152883]	Fbxl5	1852	1508	0.835	-0.261	0.0209746	0.254685	1581	1697	2265	1305	1193	1718	1869	2008	1751	1614	2317	1725	1338	1487	1636	1573	1680.18	0.0174	0.0132	0.0151	0.0151	TRUE	0.389
ENSMUSG00000067288	ribosomal protein S28 [Source:MGI Symbol;Acc:MGI:1859516]	Rps28	1590	2042	1.232	0.301	0.0209841	0.254685	1098	2274	1354	1210	1815	2504	2251	2545	1216	2162	1385	1599	2036	2168	1971	1994	1816.37	0.0337	0.0131	0.0228	0.0228	TRUE	0.6044
ENSMUSG00000003824	synaptonemal complex central element protein 2 [Source:MGI Symbol;Acc:MGI:1919096]	Syce2	90	130	1.294	0.372	0.0210665	0.255054	83	118	81	55	133	191	131	118	92	112	83	73	149	165	115	92	110.17	0.043	0.0384	0.0408	0.0408	TRUE	0.2398
ENSMUSG00000054676	RIKEN cDNA 1600014C10 gene [Source:MGI Symbol;Acc:MGI:1919494]	1600014C10Rik	719	536	0.794	-0.332	0.0210564	0.255054	676	696	745	532	376	474	878	696	749	662	762	703	422	410	769	545	627.73	0.0442	0.0162	0.0304	0.0304	TRUE	0.8052
ENSMUSG00000071064	zinc finger protein 827 [Source:MGI Symbol;Acc:MGI:2444807]	Zfp827	1202	977	0.833	-0.263	0.0210367	0.255054	1099	1173	1178	960	795	903	1300	1397	1217	1115	1205	1269	892	782	1138	1095	1089.07	0.0151	0.0142	0.0151	0.0151	TRUE	0.24
ENSMUSG00000039910	Cbp/p300-interacting transactivator, with Glu/Asp-rich carboxy-terminal domain, 2 [Source:MGI Symbol;Acc:MGI:1306784]	Cited2	766	1120	1.299	0.377	0.021151	0.255866	684	737	848	557	1203	1961	848	884	758	701	867	736	1349	1698	742	693	943.02	0.0974	0.0146	0.0534	0.0534	TRUE	0.3596
ENSMUSG00000115219	EEF1A lysine methyltransferase 4 [Source:MGI Symbol;Acc:MGI:5903914]	Eef1akmt4	77	56	0.782	-0.356	0.0211863	0.256082	74	82	78	52	52	55	71	69	82	78	80	69	58	48	62	54	66.33	0	0.0562	0.0263	0.0263	TRUE	0.1323
ENSMUSG00000017631	active BCR-related gene [Source:MGI Symbol;Acc:MGI:107771]	Abr	2052	1706	0.846	-0.241	0.0214348	0.256355	1945	2133	1901	1574	1638	1575	2214	2150	2155	2028	1944	2080	1837	1364	1938	1685	1878.88	0.011	0.013	0.0124	0.0124	TRUE	0.2375
ENSMUSG00000021662	Rho guanine nucleotide exchange factor (GEF) 28 [Source:MGI Symbol;Acc:MGI:1346016]	Arhgef28	344	434	1.22	0.287	0.0213537	0.256355	329	338	367	238	416	600	399	514	364	321	375	315	467	519	349	403	389.23	0.0168	0.0191	0.0178	0.0178	TRUE	0.2098
ENSMUSG00000028527	adenylate kinase 4 [Source:MGI Symbol;Acc:MGI:87979]	Ak4	577	1039	1.325	0.406	0.0213387	0.256355	538	636	527	429	1662	676	1075	979	596	605	539	567	1864	585	941	767	808.06	0.1284	0.0151	0.0658	0.1284	TRUE	2.2194
ENSMUSG00000029070	matrix-remodelling associated 8 [Source:MGI Symbol;Acc:MGI:1922011]	Mxra8	883	718	0.834	-0.261	0.0214084	0.256355	743	785	920	773	619	879	910	794	823	746	941	1022	694	761	797	622	800.77	0.0136	0.0151	0.0147	0.0147	TRUE	0.1541
ENSMUSG00000029096	HtrA serine peptidase 3 [Source:MGI Symbol;Acc:MGI:1925808]	Htra3	1040	786	0.8	-0.323	0.0213945	0.256355	816	989	923	1037	553	1098	766	1152	904	940	944	1370	620	951	671	903	912.87	0.0431	0.0147	0.0281	0.0281	TRUE	0.6119
ENSMUSG00000032402	SMAD family member 3 [Source:MGI Symbol;Acc:MGI:1201674]	Smad3	1500	1246	0.846	-0.242	0.021293	0.256355	1415	1381	1536	1173	1279	1285	1520	1413	1568	1313	1571	1550	1435	1112	1331	1107	1373.36	0.0111	0.0136	0.0123	0.0123	TRUE	0.1066
ENSMUSG00000034327	potassium channel tetramerisation domain containing 9 [Source:MGI Symbol;Acc:MGI:2145579]	Kctd9	1312	1593	1.189	0.25	0.021301	0.256355	1160	1646	1231	861	1351	1797	1675	2340	1285	1565	1259	1138	1516	1556	1466	1833	1452.26	0.0139	0.0135	0.0134	0.0134	TRUE	0.1791
ENSMUSG00000040687	MAP-kinase activating death domain [Source:MGI Symbol;Acc:MGI:2444672]	Madd	254	192	0.798	-0.325	0.0214705	0.256355	217	220	264	226	157	199	286	214	240	209	270	299	176	172	250	168	223.09	0.0264	0.0247	0.0255	0.0255	TRUE	0.3663
ENSMUSG00000048583	insulin-like growth factor 2 [Source:MGI Symbol;Acc:MGI:96434]	Igf2	1023	1315	1.233	0.302	0.0214695	0.256355	814	1396	830	767	1326	1715	1307	1460	902	1327	849	1014	1487	1485	1144	1144	1169	0.0321	0.014	0.0229	0.0229	TRUE	0.4004
ENSMUSG00000049517	ribosomal protein S23 [Source:MGI Symbol;Acc:MGI:1913725]	Rps23	4894	5795	1.168	0.223	0.0213134	0.256355	4071	5942	4344	3763	5444	7158	5861	7331	4510	5650	4443	4973	6107	6197	5131	5744	5344.31	0.0097	0.012	0.0106	0.0106	TRUE	0.1189
ENSMUSG00000053931	calponin 3, acidic [Source:MGI Symbol;Acc:MGI:1919244]	Cnn3	3310	3962	1.177	0.235	0.021428	0.256355	3112	3840	2968	2351	4073	4681	3828	4949	3448	3651	3036	3107	4569	4052	3351	3878	3636.45	0.0115	0.0122	0.0119	0.0119	TRUE	0.1451
ENSMUSG00000056019	zinc finger protein 709 [Source:MGI Symbol;Acc:MGI:2384299]	Zfp709	358	298	0.849	-0.237	0.0214601	0.256355	329	370	337	282	239	356	373	371	364	352	345	373	268	308	327	291	328.4	0	0.0205	0.0093	0.0093	TRUE	0.0564
ENSMUSG00000091498	mitochondrial pyruvate carrier 1, pseudogene [Source:MGI Symbol;Acc:MGI:3781628]	Mpc1-ps	252	372	1.3	0.379	0.0213252	0.256355	131	401	239	179	420	405	419	379	145	381	244	237	471	351	367	297	311.62	0.0895	0.021	0.0527	0.0527	TRUE	0.5337
ENSMUSG00000097183	predicted gene, 17501 [Source:MGI Symbol;Acc:MGI:4937135]	Gm17501	76	112	1.302	0.381	0.0213637	0.256355	80	100	60	43	113	160	90	134	89	95	61	57	127	139	79	105	93.87	0.0505	0.0431	0.0467	0.0467	TRUE	0.3389
ENSMUSG00000105388	ribosomal protein L36A, pseudogene 2 [Source:MGI Symbol;Acc:MGI:3780887]	Rpl36a-ps2	40	68	1.325	0.406	0.0214251	0.256355	21	59	28	38	62	110	52	76	23	56	29	50	70	95	46	60	53.51	0.1094	0.0669	0.087	0.087	TRUE	0.6259
ENSMUSG00000028248	PNN interacting serine/arginine-rich [Source:MGI Symbol;Acc:MGI:1913875]	Pnisr	886	1172	1.252	0.324	0.0215448	0.256825	754	729	945	792	1398	1037	1213	1482	835	693	967	1047	1568	898	1062	1161	1028.84	0.0436	0.0143	0.0288	0.0288	TRUE	0.734
ENSMUSG00000048126	collagen, type VI, alpha 3 [Source:MGI Symbol;Acc:MGI:88461]	Col6a3	5152	6889	1.258	0.331	0.0215276	0.256825	5622	6035	3701	3675	6121	9599	5381	9788	6228	5738	3786	4857	6866	8310	4711	7669	6020.58	0.0474	0.0119	0.0318	0.0318	TRUE	0.4831
ENSMUSG00000021575	aryl-hydrocarbon receptor repressor [Source:MGI Symbol;Acc:MGI:1333776]	Ahrr	186	138	0.793	-0.334	0.0215884	0.256928	153	217	183	138	107	198	182	133	169	206	187	182	120	171	159	104	162.54	0.0242	0.0297	0.0268	0.0268	TRUE	0.3597
ENSMUSG00000099137	predicted gene 10603 [Source:MGI Symbol;Acc:MGI:3642592]	Gm10603	58	28	0.761	-0.395	0.0215807	0.256928	33	49	61	66	6	27	57	41	37	47	62	87	7	23	50	32	43.11	0.2862	0.0803	0.168	0.168	TRUE	0.6329
ENSMUSG00000021432	solute carrier family 35, member B3 [Source:MGI Symbol;Acc:MGI:1913978]	Slc35b3	206	256	1.206	0.27	0.0217213	0.25743	169	199	234	158	228	311	299	301	187	189	239	209	256	269	262	236	230.9	0.0036	0.0243	0.0131	0.0131	TRUE	0.1068
ENSMUSG00000029655	NEDD4 binding protein 2-like 2 [Source:MGI Symbol;Acc:MGI:2687207]	N4bp2l2	1189	1412	1.17	0.227	0.0216681	0.25743	1178	1301	1178	763	1238	1582	1501	2012	1305	1237	1205	1008	1389	1370	1314	1576	1300.5	0.008	0.0137	0.0104	0.0104	TRUE	0.1325
ENSMUSG00000031302	neuroligin 3 [Source:MGI Symbol;Acc:MGI:2444609]	Nlgn3	26	14	0.755	-0.405	0.0217137	0.25743	25	27	22	21	10	14	21	20	28	26	23	28	11	12	18	16	20.13	0	0.159	0.0764	0.0764	TRUE	0.2097
ENSMUSG00000036136	family with sequence similarity 110, member C [Source:MGI Symbol;Acc:MGI:1918813]	Fam110c	56	34	0.757	-0.402	0.0216946	0.25743	69	56	45	38	27	43	56	27	76	53	46	50	30	37	49	21	45.45	0.0634	0.0768	0.0703	0.0703	TRUE	0.7167
ENSMUSG00000041633	potassium channel tetramerisation domain containing 12b [Source:MGI Symbol;Acc:MGI:2444667]	Kctd12b	1199	1008	0.854	-0.227	0.0217357	0.25743	1054	1227	1220	918	755	1143	1180	1482	1168	1167	1248	1213	847	990	1033	1161	1103.25	0.0076	0.0141	0.0104	0.0104	TRUE	0.1457
ENSMUSG00000062867	inosine monophosphate dehydrogenase 2 [Source:MGI Symbol;Acc:MGI:109367]	Impdh2	1025	1207	1.162	0.217	0.0217245	0.25743	982	1084	1000	724	1185	1490	1208	1469	1088	1031	1023	957	1329	1290	1058	1151	1115.74	0.0056	0.0141	0.0092	0.0092	TRUE	0.0761
ENSMUSG00000021180	ribosomal protein S6 kinase, polypeptide 5 [Source:MGI Symbol;Acc:MGI:1920336]	Rps6ka5	593	486	0.84	-0.252	0.021824	0.258002	529	548	652	453	362	601	588	645	586	521	667	599	406	520	515	505	539.89	0.0096	0.0169	0.0128	0.0128	TRUE	0.1545
ENSMUSG00000029575	methylmalonic aciduria (cobalamin deficiency) cblB type homolog (human) [Source:MGI Symbol;Acc:MGI:1924947]	Mmab	668	781	1.155	0.207	0.0218366	0.258002	622	708	641	495	769	935	822	933	689	673	656	654	863	809	720	731	724.34	0.0029	0.0155	0.0077	0.0077	TRUE	0.0641
ENSMUSG00000063564	collagen, type XXIII, alpha 1 [Source:MGI Symbol;Acc:MGI:2653243]	Col23a1	648	805	1.206	0.27	0.021802	0.258002	564	842	607	414	797	981	867	916	625	801	621	547	894	849	759	718	726.68	0.017	0.0155	0.0161	0.0161	TRUE	0.2557
ENSMUSG00000000142	axin 2 [Source:MGI Symbol;Acc:MGI:1270862]	Axin2	122	82	0.768	-0.381	0.021934	0.258945	120	107	108	108	48	120	122	80	133	102	110	143	54	104	107	63	101.89	0.0581	0.0406	0.049	0.049	TRUE	0.3421
ENSMUSG00000026979	pleckstrin and Sec7 domain containing 4 [Source:MGI Symbol;Acc:MGI:2674093]	Psd4	76	50	0.764	-0.388	0.0220532	0.26005	57	70	71	76	45	37	60	80	63	67	73	100	50	32	53	63	62.56	0.0424	0.0589	0.0509	0.0509	TRUE	0.6576
ENSMUSG00000030978	ribonucleotide reductase M1 [Source:MGI Symbol;Acc:MGI:98180]	Rrm1	2910	4035	1.276	0.352	0.022063	0.26005	3118	4106	2245	1501	4459	5007	3484	4789	3454	3904	2296	1984	5002	4335	3050	3752	3472.13	0.0704	0.0123	0.0404	0.0404	TRUE	0.3048
ENSMUSG00000004655	aquaporin 1 [Source:MGI Symbol;Acc:MGI:103201]	Aqp1	3220	2806	0.878	-0.187	0.0221695	0.260099	2873	2979	3273	2661	2540	3225	3166	3586	3183	2833	3348	3517	2849	2792	2772	2810	3012.77	0.0037	0.0124	0.0069	0.0069	TRUE	0.0757
ENSMUSG00000016559	H3 histone, family 3B [Source:MGI Symbol;Acc:MGI:1101768]	H3f3b	6575	8640	1.247	0.318	0.022191	0.260099	5236	7117	7258	4773	11042	8971	7462	10051	5801	6767	7424	6308	12386	7766	6532	7875	7607.44	0.0496	0.0118	0.0284	0.0284	TRUE	1.2284
ENSMUSG00000020032	NUAK family, SNF1-like kinase, 1 [Source:MGI Symbol;Acc:MGI:1925226]	Nuak1	1112	1939	1.323	0.404	0.0221282	0.260099	1101	1317	877	818	2993	1823	1324	2123	1220	1252	897	1081	3357	1578	1159	1663	1526.01	0.1165	0.0134	0.0594	0.1165	TRUE	2.4221
ENSMUSG00000030351	tetraspanin 11 [Source:MGI Symbol;Acc:MGI:1915748]	Tspan11	132	89	0.77	-0.376	0.0221703	0.260099	95	96	142	140	67	116	118	100	105	91	145	185	75	100	103	78	110.5	0.0551	0.0383	0.0467	0.0467	TRUE	0.4343
ENSMUSG00000030650	transmembrane channel-like gene family 5 [Source:MGI Symbol;Acc:MGI:1921674]	Tmc5	22	10	0.765	-0.386	0.0220935	0.260099	18	14	27	22	7	21	11	7	20	13	28	29	8	18	10	5	16.39	0.1185	0.1927	0.1581	0.1581	TRUE	0.6046
ENSMUSG00000039958	electron transfer flavoprotein beta subunit lysine methyltransferase [Source:MGI Symbol;Acc:MGI:2443575]	Etfbkmt	210	302	1.292	0.37	0.0221829	0.260099	140	190	308	143	205	462	343	357	155	181	315	189	230	400	300	280	256.21	0.0722	0.023	0.0469	0.0469	TRUE	0.7315
ENSMUSG00000054966	lamin tail domain containing 1 [Source:MGI Symbol;Acc:MGI:1921321]	Lmntd1	220	158	0.782	-0.354	0.0221661	0.260099	191	200	209	200	141	226	204	126	212	190	214	264	158	196	179	99	188.87	0.046	0.0272	0.0366	0.0366	TRUE	0.8226
ENSMUSG00000026764	kinesin family member 5C [Source:MGI Symbol;Acc:MGI:1098269]	Kif5c	74	48	0.763	-0.39	0.0222441	0.260179	45	64	81	76	54	53	52	50	50	61	83	100	61	46	46	39	60.64	0.0475	0.0604	0.0541	0.0541	TRUE	0.3081
ENSMUSG00000027082	tissue factor pathway inhibitor [Source:MGI Symbol;Acc:MGI:1095418]	Tfpi	2270	2632	1.148	0.2	0.0222349	0.260179	1907	2189	2358	1871	2543	2866	2912	3373	2113	2081	2412	2473	2853	2481	2549	2643	2450.53	0.0053	0.0126	0.008	0.008	TRUE	0.0434
ENSMUSG00000027655	DEAH (Asp-Glu-Ala-His) box polypeptide 35 [Source:MGI Symbol;Acc:MGI:1918965]	Dhx35	924	797	0.872	-0.198	0.0222509	0.260179	862	990	822	724	709	866	983	999	955	941	841	957	795	750	861	783	860.27	0.0025	0.0149	0.0071	0.0071	TRUE	0.0396
ENSMUSG00000024966	stress-induced phosphoprotein 1 [Source:MGI Symbol;Acc:MGI:109130]	Stip1	3627	4414	1.191	0.252	0.0223188	0.260764	3638	4215	3416	2252	4624	4903	4629	5323	4030	4008	3494	2976	5187	4245	4052	4171	4020.35	0.0161	0.0122	0.0144	0.0144	TRUE	0.1942
ENSMUSG00000037474	denticleless E3 ubiquitin protein ligase [Source:MGI Symbol;Acc:MGI:1924093]	Dtl	310	436	1.281	0.358	0.022386	0.261342	300	375	290	192	550	542	437	353	332	357	297	254	617	469	383	277	373.08	0.0611	0.0194	0.0414	0.0414	TRUE	0.3118
ENSMUSG00000017837	NFKB inhibitor interacting Ras-like protein 2 [Source:MGI Symbol;Acc:MGI:1919216]	Nkiras2	1927	1642	0.862	-0.214	0.0224501	0.261856	1602	1986	2091	1443	1483	1876	2088	1856	1775	1888	2139	1907	1664	1624	1828	1454	1784.82	0.0067	0.0131	0.0093	0.0093	TRUE	0.0799
ENSMUSG00000055421	protocadherin 9 [Source:MGI Symbol;Acc:MGI:1306801]	Pcdh9	55	36	0.765	-0.386	0.0224657	0.261856	48	47	65	42	26	52	40	45	53	45	66	56	29	45	35	35	45.54	0	0.0767	0.0436	0.0436	TRUE	0.3425
ENSMUSG00000023104	replication factor C (activator 1) 2 [Source:MGI Symbol;Acc:MGI:1341868]	Rfc2	736	883	1.178	0.236	0.0225175	0.261954	724	830	666	507	880	1079	929	1017	802	789	681	670	987	934	813	797	809.23	0.0083	0.0151	0.0113	0.0113	TRUE	0.0862
ENSMUSG00000045273	centromere protein H [Source:MGI Symbol;Acc:MGI:1349448]	Cenph	74	110	1.3	0.379	0.0225275	0.261954	71	96	48	58	111	153	86	135	79	91	49	77	125	132	75	106	91.71	0.0511	0.0438	0.0474	0.0474	TRUE	0.6244
ENSMUSG00000106951	RIKEN cDNA 5930430L01 gene [Source:MGI Symbol;Acc:MGI:2443110]	5930430L01Rik	37	20	0.757	-0.402	0.022527	0.261954	30	26	40	38	12	27	35	17	33	25	41	50	13	23	31	13	28.74	0.0875	0.1148	0.102	0.102	TRUE	0.3453
ENSMUSG00000036339	transmembrane protein 260 [Source:MGI Symbol;Acc:MGI:2443219]	Tmem260	650	520	0.826	-0.276	0.0225468	0.26197	667	664	623	447	445	474	705	709	739	631	637	591	499	410	617	556	585.06	0.0166	0.0165	0.0171	0.0171	TRUE	0.2694
ENSMUSG00000000631	myosin XVIIIA [Source:MGI Symbol;Acc:MGI:2667185]	Myo18a	8657	7578	0.882	-0.182	0.022722	0.263016	8356	9088	8157	6347	6587	7914	9401	10008	9257	8641	8343	8388	7389	6851	8230	7841	8117.61	0.0041	0.0118	0.0067	0.0067	TRUE	0.0546
ENSMUSG00000020628	trafficking protein particle complex 12 [Source:MGI Symbol;Acc:MGI:2445089]	Trappc12	1287	1132	0.885	-0.176	0.0226687	0.263016	1127	1372	1292	962	1049	1218	1362	1409	1249	1305	1322	1271	1177	1054	1192	1104	1209.17	0.0012	0.0139	0.0055	0.0055	TRUE	0.0278
ENSMUSG00000023991	forkhead box P4 [Source:MGI Symbol;Acc:MGI:1921373]	Foxp4	586	494	0.855	-0.227	0.022733	0.263016	524	589	569	472	477	500	612	603	580	560	582	624	535	433	536	472	540.31	0.0044	0.0169	0.0095	0.0095	TRUE	0.0903
ENSMUSG00000029368	albumin [Source:MGI Symbol;Acc:MGI:87991]	Alb	96	2339	1.158	0.211	0.0227777	0.263016	278	53	9	11	2216	6380	285	1402	308	50	9	15	2486	5523	249	1098	1217.4	1.4893	0.0139	0.5278	1.4893	TRUE	1.524
ENSMUSG00000030353	TEA domain family member 4 [Source:MGI Symbol;Acc:MGI:106907]	Tead4	140	183	1.246	0.317	0.0227954	0.263016	129	160	125	102	132	263	189	242	143	152	128	135	148	228	165	190	161.06	0.0155	0.0299	0.0222	0.0222	TRUE	0.3775
ENSMUSG00000046999	RIKEN cDNA 1110032F04 gene [Source:MGI Symbol;Acc:MGI:1915975]	1110032F04Rik	170	134	0.817	-0.291	0.0227978	0.263016	135	181	189	125	116	166	156	161	150	172	193	165	130	144	137	126	152.09	0	0.031	0.0153	0.0153	TRUE	0.1216
ENSMUSG00000049871	NLR family, CARD domain containing 3 [Source:MGI Symbol;Acc:MGI:2444070]	Nlrc3	107	80	0.798	-0.325	0.0227512	0.263016	109	102	108	76	69	85	98	109	121	97	110	100	77	74	86	85	93.85	0	0.0431	0.0204	0.0204	TRUE	0.1111
ENSMUSG00000059824	D site albumin promoter binding protein [Source:MGI Symbol;Acc:MGI:94866]	Dbp	604	255	0.774	-0.37	0.0227765	0.263016	251	292	991	640	270	216	402	226	278	278	1014	846	303	187	352	177	429.25	0.273	0.0183	0.1242	0.273	TRUE	0.376
ENSMUSG00000062328	ribosomal protein L17 [Source:MGI Symbol;Acc:MGI:2448270]	Rpl17	3300	3932	1.173	0.23	0.0226865	0.263016	2600	4016	3025	2578	3646	4863	3939	5080	2880	3819	3094	3407	4090	4210	3448	3980	3616.05	0.0109	0.0122	0.0115	0.0115	TRUE	0.1215
ENSMUSG00000037552	pleckstrin homology domain containing, family G (with RhoGef domain) member 2 [Source:MGI Symbol;Acc:MGI:2141874]	Plekhg2	969	1156	1.174	0.231	0.0228209	0.263075	899	1097	852	731	950	1566	1209	1459	996	1043	871	966	1066	1356	1058	1143	1062.43	0.0087	0.0142	0.011	0.011	TRUE	0.1814
ENSMUSG00000020100	solute carrier family 29 (nucleoside transporters), member 3 [Source:MGI Symbol;Acc:MGI:1918529]	Slc29a3	278	220	0.82	-0.286	0.0228698	0.263107	238	254	303	224	166	238	292	293	264	242	310	296	186	206	256	230	248.57	0.0114	0.0234	0.0169	0.0169	TRUE	0.1287
ENSMUSG00000028001	fibrinogen alpha chain [Source:MGI Symbol;Acc:MGI:1316726]	Fga	8	296	1.153	0.205	0.0228773	0.263107	21	5	1	1	213	928	16	166	23	5	1	1	239	803	14	130	152.09	1.579	0.031	0.5555	1.579	TRUE	3.1321
ENSMUSG00000064349	mitochondrially encoded tRNA cysteine [Source:MGI Symbol;Acc:MGI:102490]	mt-Tc	780	1578	1.312	0.392	0.0228516	0.263107	320	926	967	679	2295	1323	1093	2085	355	880	989	897	2574	1145	957	1634	1178.95	0.1867	0.0139	0.0864	0.1867	TRUE	1.288
ENSMUSG00000033933	von Hippel-Lindau tumor suppressor [Source:MGI Symbol;Acc:MGI:103223]	Vhl	793	648	0.838	-0.256	0.0229355	0.26357	775	820	746	582	492	652	841	944	859	780	763	769	552	564	736	740	720.33	0.0126	0.0155	0.0141	0.0141	TRUE	0.1303
ENSMUSG00000026554	DDB1 and CUL4 associated factor 8 [Source:MGI Symbol;Acc:MGI:91860]	Dcaf8	6154	5240	0.862	-0.214	0.0229815	0.263892	5222	5676	6724	4962	4281	5868	6411	6974	5785	5397	6878	6558	4802	5080	5612	5464	5696.99	0.0084	0.0119	0.0098	0.0098	TRUE	0.086
ENSMUSG00000027995	toll-like receptor 2 [Source:MGI Symbol;Acc:MGI:1346060]	Tlr2	96	66	0.774	-0.37	0.0230292	0.264028	92	63	99	91	53	82	74	86	102	60	101	120	59	71	65	67	80.74	0.0331	0.0482	0.0406	0.0406	TRUE	0.5215
ENSMUSG00000059689	zinc finger protein 637 [Source:MGI Symbol;Acc:MGI:2448537]	Zfp637	668	567	0.862	-0.215	0.023027	0.264028	583	667	646	552	449	690	684	724	646	634	661	729	504	597	599	567	617.17	0.003	0.0162	0.0085	0.0085	TRUE	0.0693
ENSMUSG00000110960	suppressor of Ty 4B [Source:MGI Symbol;Acc:MGI:1335090]	Supt4b	36	22	0.759	-0.398	0.0230903	0.264522	33	32	34	32	23	23	29	22	37	30	35	42	26	20	25	17	29.05	0	0.1137	0.0574	0.0574	TRUE	0.3058
ENSMUSG00000053226	DAN domain family member 5, BMP antagonist [Source:MGI Symbol;Acc:MGI:1344365]	Dand5	134	92	0.774	-0.37	0.0231258	0.264722	115	127	142	107	77	62	135	141	127	121	145	141	86	54	118	110	112.94	0.0505	0.0377	0.044	0.044	TRUE	0.9415
ENSMUSG00000027203	deoxyuridine triphosphatase [Source:MGI Symbol;Acc:MGI:1346051]	Dut	732	953	1.239	0.31	0.0231549	0.264848	675	1001	591	471	1051	1115	981	1031	748	952	605	622	1179	965	859	808	842.17	0.0372	0.015	0.0255	0.0255	TRUE	0.3931
ENSMUSG00000058886	DEAF1, transcription factor [Source:MGI Symbol;Acc:MGI:1858496]	Deaf1	576	490	0.862	-0.215	0.0231827	0.26496	520	563	542	483	441	526	564	656	576	535	554	638	495	455	494	514	532.73	0.0022	0.017	0.0082	0.0082	TRUE	0.0674
ENSMUSG00000020454	eukaryotic translation initiation factor 4E nuclear import factor 1 [Source:MGI Symbol;Acc:MGI:1921453]	Eif4enif1	1791	2024	1.123	0.168	0.0232555	0.265586	1556	2031	1728	1319	1745	2378	2253	2688	1724	1931	1767	1743	1957	2059	1972	2106	1907.51	0.0013	0.013	0.0052	0.0052	TRUE	0.0312
ENSMUSG00000003380	Rab acceptor 1 (prenylated) [Source:MGI Symbol;Acc:MGI:1201692]	Rabac1	2425	2136	0.887	-0.174	0.0235973	0.266736	2281	2414	2281	1925	2039	2337	2374	2752	2527	2295	2333	2544	2287	2023	2078	2156	2280.53	0.0023	0.0127	0.0058	0.0058	TRUE	0.0245
ENSMUSG00000007041	chloride intracellular channel 1 [Source:MGI Symbol;Acc:MGI:2148924]	Clic1	3846	4648	1.185	0.244	0.0239472	0.266736	3598	4574	3339	2748	4844	5664	4558	5444	3986	4349	3415	3632	5434	4903	3990	4265	4246.85	0.0151	0.0121	0.0138	0.0138	TRUE	0.1796
ENSMUSG00000011171	vasoactive intestinal peptide receptor 2 [Source:MGI Symbol;Acc:MGI:107166]	Vipr2	44	24	0.759	-0.398	0.0235767	0.266736	37	23	58	41	11	35	34	29	41	22	59	54	12	30	30	23	33.94	0.1254	0.099	0.1113	0.1113	TRUE	0.5124
ENSMUSG00000019432	DEAD (Asp-Glu-Ala-Asp) box polypeptide 39B [Source:MGI Symbol;Acc:MGI:99240]	Ddx39b	2930	3301	1.121	0.165	0.0235422	0.266736	2665	2913	2873	2314	3168	3789	3678	4022	2952	2770	2939	3058	3554	3280	3220	3151	3115.48	0.0018	0.0124	0.0052	0.0052	TRUE	0.0343
ENSMUSG00000020176	growth factor receptor bound protein 10 [Source:MGI Symbol;Acc:MGI:103232]	Grb10	25550	29840	1.155	0.208	0.0238818	0.266736	24740	26344	25270	18081	29659	36393	29154	37094	27407	25049	25847	23895	33270	31506	25522	29063	27695.1	0.0079	0.0115	0.0094	0.0094	TRUE	0.1086
ENSMUSG00000024621	colony stimulating factor 1 receptor [Source:MGI Symbol;Acc:MGI:1339758]	Csf1r	554	415	0.798	-0.326	0.0236519	0.266736	440	469	554	540	339	476	617	417	487	446	567	714	380	412	540	327	484.11	0.0438	0.0176	0.0301	0.0301	TRUE	0.5594
ENSMUSG00000025384	Fanconi anemia core complex associated protein 100 [Source:MGI Symbol;Acc:MGI:1919135]	Faap100	825	673	0.836	-0.258	0.0237251	0.266736	770	881	722	658	608	610	889	897	853	838	738	870	682	528	778	703	748.74	0.0144	0.0154	0.0148	0.0148	TRUE	0.2733
ENSMUSG00000025784	C-type lectin domain family 3, member b [Source:MGI Symbol;Acc:MGI:104540]	Clec3b	488	388	0.823	-0.28	0.0235065	0.266736	442	436	437	453	322	513	461	436	490	415	447	599	361	444	404	342	437.55	0.0174	0.0182	0.0178	0.0178	TRUE	0.3145
ENSMUSG00000026669	minichromosome maintenance 10 replication initiation factor [Source:MGI Symbol;Acc:MGI:1917274]	Mcm10	133	191	1.286	0.363	0.0237636	0.266736	158	161	81	92	203	242	196	196	175	153	83	122	228	210	172	154	161.87	0.0575	0.0298	0.0433	0.0433	TRUE	0.6138
ENSMUSG00000026828	polypeptide N-acetylgalactosaminyltransferase 5 [Source:MGI Symbol;Acc:MGI:2179403]	Galnt5	71	48	0.769	-0.38	0.0239035	0.266736	60	80	65	58	30	80	52	53	66	76	66	77	34	69	46	42	59.45	0.03	0.0614	0.0465	0.0465	TRUE	0.488
ENSMUSG00000027291	VPS39 HOPS complex subunit [Source:MGI Symbol;Acc:MGI:2443189]	Vps39	1312	1133	0.872	-0.197	0.0239192	0.266736	1169	1247	1388	1020	981	1283	1410	1389	1295	1186	1420	1348	1100	1111	1234	1088	1222.78	0.0039	0.0139	0.0075	0.0075	TRUE	0.047
ENSMUSG00000029314	glycerol-3-phosphate acyltransferase 3 [Source:MGI Symbol;Acc:MGI:3603816]	Gpat3	700	551	0.818	-0.29	0.0237691	0.266736	600	719	690	564	474	509	839	636	665	684	706	745	532	441	734	498	625.58	0.0259	0.0162	0.0206	0.0206	TRUE	0.508
ENSMUSG00000029439	splicing factor SWAP [Source:MGI Symbol;Acc:MGI:101760]	Sfswap	1012	1177	1.15	0.202	0.0235468	0.266736	860	1119	1018	750	1124	1245	1259	1619	953	1064	1041	991	1261	1078	1102	1268	1094.81	0.0042	0.0141	0.0079	0.0079	TRUE	0.0386
ENSMUSG00000029622	actin related protein 2/3 complex, subunit 1B [Source:MGI Symbol;Acc:MGI:1343142]	Arpc1b	1828	2098	1.138	0.187	0.0233944	0.266736	1747	2012	1646	1347	1866	2519	2191	2806	1935	1913	1684	1780	2093	2181	1918	2198	1962.84	0.0033	0.0129	0.0068	0.0068	TRUE	0.0379
ENSMUSG00000030220	Rho, GDP dissociation inhibitor (GDI) beta [Source:MGI Symbol;Acc:MGI:101940]	Arhgdib	359	449	1.21	0.275	0.0238269	0.266736	335	415	348	238	434	567	536	446	371	395	356	315	487	491	469	349	404.07	0.0149	0.0188	0.0166	0.0166	TRUE	0.2392
ENSMUSG00000032122	solute carrier family 37 (glycerol-3-phosphate transporter), member 2 [Source:MGI Symbol;Acc:MGI:1929693]	Slc37a2	76	50	0.768	-0.381	0.0234737	0.266736	68	83	78	53	26	54	66	86	75	79	80	70	29	47	58	67	63.14	0.0353	0.0585	0.0481	0.0481	TRUE	0.6697
ENSMUSG00000034656	calcium channel, voltage-dependent, P/Q type, alpha 1A subunit [Source:MGI Symbol;Acc:MGI:109482]	Cacna1a	99	130	1.245	0.317	0.0234759	0.266736	96	90	89	85	130	135	143	166	106	86	91	112	146	117	125	130	114.15	0.0017	0.0374	0.0199	0.0199	TRUE	0.1167
ENSMUSG00000034780	UDP-Gal:betaGlcNAc beta 1,3-galactosyltransferase, polypeptide 1 [Source:MGI Symbol;Acc:MGI:1349403]	B3galt1	176	124	0.779	-0.359	0.023806	0.266736	204	142	167	132	103	198	136	118	226	135	171	174	116	171	119	92	150.59	0.0492	0.0311	0.0405	0.0405	TRUE	0.452
ENSMUSG00000035930	carbohydrate (chondroitin 6/keratan) sulfotransferase 4 [Source:MGI Symbol;Acc:MGI:1349479]	Chst4	34	52	1.303	0.382	0.02393	0.266736	30	38	34	26	33	65	63	76	33	36	35	34	37	56	55	60	43.31	0	0.08	0.0426	0.0426	TRUE	0.1948
ENSMUSG00000036503	ring finger protein 13 [Source:MGI Symbol;Acc:MGI:1346341]	Rnf13	1485	1755	1.165	0.22	0.0237767	0.266736	1224	1656	1566	1064	1637	2272	1896	1986	1356	1575	1602	1406	1836	1967	1660	1556	1619.69	0.008	0.0133	0.0102	0.0102	TRUE	0.0915
ENSMUSG00000037278	transmembrane protein 97 [Source:MGI Symbol;Acc:MGI:1916321]	Tmem97	442	559	1.217	0.284	0.0237325	0.266736	419	564	430	249	556	603	609	710	464	536	440	329	624	522	533	556	500.56	0.0195	0.0174	0.0188	0.0188	TRUE	0.3648
ENSMUSG00000044548	dishevelled-binding antagonist of beta-catenin 1 [Source:MGI Symbol;Acc:MGI:1891740]	Dact1	388	321	0.843	-0.247	0.0236909	0.266736	314	399	391	322	320	337	380	383	348	379	400	426	359	292	333	300	354.52	0.005	0.0198	0.0115	0.0115	TRUE	0.0568
ENSMUSG00000044783	Holliday junction recognition protein [Source:MGI Symbol;Acc:MGI:2685821]	Hjurp	2260	2871	1.223	0.291	0.0237275	0.266736	2409	2862	1881	1307	2652	3599	2833	3719	2669	2721	1924	1727	2975	3116	2480	2914	2565.73	0.0294	0.0126	0.0219	0.0219	TRUE	0.3056
ENSMUSG00000049470	AF4/FMR2 family, member 4 [Source:MGI Symbol;Acc:MGI:2136171]	Aff4	5082	6000	1.164	0.22	0.0236804	0.266736	4741	5625	4558	3835	5113	8231	6086	7414	5252	5348	4662	5068	5736	7126	5328	5809	5541.12	0.01	0.012	0.0106	0.0106	TRUE	0.2124
ENSMUSG00000051343	RAB11 family interacting protein 5 (class I) [Source:MGI Symbol;Acc:MGI:1098586]	Rab11fip5	4688	3944	0.854	-0.227	0.023955	0.266736	4123	4658	4785	3679	4011	3687	4657	5115	4568	4429	4894	4862	4499	3192	4077	4008	4316.08	0.0105	0.0121	0.0115	0.0115	TRUE	0.2143
ENSMUSG00000051378	kinesin family member 18B [Source:MGI Symbol;Acc:MGI:2446979]	Kif18b	273	420	1.307	0.387	0.0239117	0.266736	321	425	160	126	384	619	352	518	356	404	164	167	431	536	308	406	346.32	0.127	0.02	0.0699	0.0699	TRUE	0.3151
ENSMUSG00000055148	Kruppel-like factor 2 (lung) [Source:MGI Symbol;Acc:MGI:1342772]	Klf2	868	1019	1.161	0.215	0.0239551	0.266736	699	901	842	740	973	1114	1089	1363	774	857	861	978	1091	964	953	1068	943.42	0.0056	0.0146	0.0092	0.0092	TRUE	0.0751
ENSMUSG00000061068	mast cell protease 4 [Source:MGI Symbol;Acc:MGI:96940]	Mcpt4	24	11	0.769	-0.378	0.023899	0.266736	33	12	35	9	10	14	12	13	37	11	36	12	11	12	11	10	17.46	0.162	0.1815	0.1718	0.1718	TRUE	0.1997
ENSMUSG00000075602	lymphocyte antigen 6 complex, locus A [Source:MGI Symbol;Acc:MGI:107527]	Ly6a	306	388	1.226	0.294	0.0237928	0.266736	243	304	309	263	277	530	397	556	269	289	316	348	311	459	348	436	346.83	0.0202	0.02	0.0201	0.0201	TRUE	0.186
ENSMUSG00000079429	maestro heat-like repeat family member 2A [Source:MGI Symbol;Acc:MGI:3705228]	Mroh2a	48	70	1.29	0.368	0.0234598	0.266736	46	50	51	32	56	85	65	108	51	48	52	42	63	74	57	85	58.86	0	0.0619	0.0345	0.0345	TRUE	0.3478
ENSMUSG00000090112	SNF2 histone linker PHD RING helicase [Source:MGI Symbol;Acc:MGI:1917581]	Shprh	906	758	0.851	-0.232	0.0235436	0.266736	815	870	971	683	561	926	915	1022	903	827	993	903	629	802	801	801	832.33	0.0083	0.015	0.0111	0.0111	TRUE	0.1633
ENSMUSG00000097727	RIKEN cDNA F630040K05 gene [Source:MGI Symbol;Acc:MGI:4437734]	F630040K05Rik	11	27	1.287	0.364	0.0237321	0.266736	9	20	10	3	45	24	12	32	10	19	10	4	50	21	11	25	18.75	0.297	0.1698	0.2294	0.2294	TRUE	1.0684
ENSMUSG00000114500	predicted gene 8983 [Source:MGI Symbol;Acc:MGI:3644468]	Gm8983	71	37	0.761	-0.394	0.0238337	0.266736	37	84	30	101	21	55	37	55	41	80	31	133	24	48	32	43	53.96	0.2364	0.0665	0.1466	0.1466	TRUE	0.8098
ENSMUSG00000020642	ring finger protein 144A [Source:MGI Symbol;Acc:MGI:1344401]	Rnf144a	1084	872	0.829	-0.271	0.0240126	0.266921	976	944	1179	872	640	948	1200	1147	1081	898	1206	1152	718	821	1051	899	978.12	0.0192	0.0145	0.0174	0.0174	TRUE	0.1893
ENSMUSG00000030222	RAS-like, estrogen-regulated, growth-inhibitor [Source:MGI Symbol;Acc:MGI:2665139]	Rerg	151	203	1.26	0.333	0.0240261	0.266921	159	179	115	105	176	291	180	263	176	170	118	139	197	252	158	206	176.97	0.0302	0.0282	0.0292	0.0292	TRUE	0.3065
ENSMUSG00000032997	chondroitin polymerizing factor [Source:MGI Symbol;Acc:MGI:106576]	Chpf	1106	934	0.856	-0.224	0.0240249	0.266921	1070	1168	970	861	908	915	1088	1240	1185	1111	992	1138	1019	792	952	972	1020.08	0.0077	0.0143	0.0104	0.0104	TRUE	0.1355
ENSMUSG00000030685	potassium channel tetramerisation domain containing 13 [Source:MGI Symbol;Acc:MGI:1923739]	Kctd13	162	122	0.798	-0.325	0.0240685	0.267189	124	157	179	137	115	119	171	137	137	149	183	181	129	103	150	107	142.48	0.0184	0.0323	0.0251	0.0251	TRUE	0.1716
ENSMUSG00000054034	transcription elongation factor A (SII)-like 5 [Source:MGI Symbol;Acc:MGI:3036236]	Tceal5	212	298	1.279	0.355	0.0240978	0.267312	201	306	138	146	305	402	257	354	223	291	141	193	342	348	225	277	255.03	0.0598	0.0231	0.0411	0.0411	TRUE	0.4483
ENSMUSG00000050248	EvC ciliary complex subunit 2 [Source:MGI Symbol;Acc:MGI:1915775]	Evc2	312	244	0.816	-0.294	0.0241528	0.267721	249	262	318	301	216	286	279	308	276	249	325	398	242	248	244	241	277.93	0.0171	0.0221	0.0197	0.0197	TRUE	0.4407
ENSMUSG00000039740	asparagine-linked glycosylation 2 (alpha-1,3-mannosyltransferase) [Source:MGI Symbol;Acc:MGI:1914731]	Alg2	585	501	0.867	-0.207	0.024188	0.267909	559	577	578	439	420	581	621	619	619	549	591	580	471	503	544	485	542.75	0.0014	0.0169	0.0075	0.0075	TRUE	0.0337
ENSMUSG00000026483	family with sequence similarity 129, member A [Source:MGI Symbol;Acc:MGI:2137237]	Fam129a	1296	1680	1.237	0.307	0.0242064	0.267911	1230	1259	1182	1072	1680	2536	1419	1786	1363	1197	1209	1417	1885	2195	1242	1399	1488.38	0.0368	0.0134	0.0258	0.0258	TRUE	0.2765
ENSMUSG00000038712	MINDY lysine 48 deubiquitinase 1 [Source:MGI Symbol;Acc:MGI:1922257]	Mindy1	1091	930	0.864	-0.212	0.0242818	0.268543	914	1036	1172	883	775	1138	1030	1228	1013	985	1199	1167	869	985	902	962	1010.21	0.0052	0.0144	0.009	0.009	TRUE	0.062
ENSMUSG00000070469	ADAMTS-like 3 [Source:MGI Symbol;Acc:MGI:3028499]	Adamtsl3	201	158	0.818	-0.29	0.0243124	0.26868	196	227	189	134	142	213	177	173	217	216	193	177	159	184	155	136	179.7	0.0073	0.028	0.017	0.017	TRUE	0.1354
ENSMUSG00000015488	calcium channel flower domain containing 1 [Source:MGI Symbol;Acc:MGI:1924317]	Cacfd1	1230	1014	0.842	-0.248	0.0244043	0.268719	1009	1258	1281	981	868	958	1365	1352	1118	1196	1310	1296	974	829	1195	1059	1122.24	0.0129	0.0141	0.0137	0.0137	TRUE	0.1997
ENSMUSG00000025701	arachidonate 5-lipoxygenase [Source:MGI Symbol;Acc:MGI:87999]	Alox5	232	179	0.807	-0.309	0.0243751	0.268719	182	223	285	169	155	202	243	195	202	212	292	223	174	175	213	153	205.35	0.0195	0.0259	0.0225	0.0225	TRUE	0.4156
ENSMUSG00000026589	SEC16 homolog B (S. cerevisiae) [Source:MGI Symbol;Acc:MGI:2148802]	Sec16b	80	55	0.775	-0.367	0.0243418	0.268719	79	81	78	55	36	84	68	59	88	77	80	73	40	73	60	46	66.98	0.0185	0.0558	0.0381	0.0381	TRUE	0.3149
ENSMUSG00000028480	GLI pathogenesis-related 2 [Source:MGI Symbol;Acc:MGI:1917770]	Glipr2	582	720	1.201	0.264	0.0244074	0.268719	576	698	502	389	749	851	717	860	638	664	513	514	840	737	628	674	650.97	0.0155	0.016	0.0158	0.0158	TRUE	0.1758
ENSMUSG00000055660	methyltransferase like 4 [Source:MGI Symbol;Acc:MGI:1924031]	Mettl4	260	202	0.81	-0.303	0.0243872	0.268719	243	258	307	162	173	191	255	288	269	245	314	214	194	165	223	226	231.37	0.0189	0.0243	0.0214	0.0214	TRUE	0.2717
ENSMUSG00000027323	RAD51 recombinase [Source:MGI Symbol;Acc:MGI:97890]	Rad51	239	354	1.296	0.374	0.024437	0.268806	237	351	208	111	450	415	329	336	263	334	213	147	505	359	288	263	296.38	0.0971	0.0214	0.0561	0.0561	TRUE	0.6275
ENSMUSG00000073755	RIKEN cDNA 5730409E04Rik gene [Source:MGI Symbol;Acc:MGI:3609248]	5730409E04Rik	238	185	0.811	-0.302	0.0244518	0.268806	172	247	284	179	156	188	218	268	191	235	290	237	175	163	191	210	211.38	0.0165	0.0255	0.0207	0.0207	TRUE	0.3096
ENSMUSG00000041479	synaptotagmin XV [Source:MGI Symbol;Acc:MGI:2442166]	Syt15	34	18	0.76	-0.396	0.024482	0.268936	26	19	37	38	14	23	24	22	29	18	38	50	16	20	21	17	26.1	0.0663	0.1252	0.0963	0.0963	TRUE	0.3136
ENSMUSG00000021120	phosphatidylinositol glycan anchor biosynthesis, class H [Source:MGI Symbol;Acc:MGI:99463]	Pigh	86	62	0.786	-0.347	0.0245726	0.269237	70	88	101	59	50	69	83	76	78	84	103	78	56	60	73	60	73.82	0	0.0517	0.0277	0.0277	TRUE	0.2816
ENSMUSG00000054619	methyltransferase like 7A1 [Source:MGI Symbol;Acc:MGI:1916523]	Mettl7a1	586	463	0.82	-0.286	0.0245827	0.269237	500	515	688	452	326	526	605	639	554	490	704	597	366	455	530	501	524.5	0.0212	0.0171	0.0199	0.0199	TRUE	0.266
ENSMUSG00000061859	PATJ, crumbs cell polarity complex component [Source:MGI Symbol;Acc:MGI:1277960]	Patj	629	523	0.848	-0.238	0.0245536	0.269237	521	587	690	511	422	598	656	671	577	558	706	675	473	518	574	526	575.94	0.008	0.0166	0.0116	0.0116	TRUE	0.0958
ENSMUSG00000115222	novel transcript, antisense to Tm9sf1	AC174678.1	31	47	1.305	0.384	0.0245701	0.269237	27	35	25	27	36	49	63	65	30	33	26	36	40	42	55	51	39.17	0	0.0873	0.0443	0.0443	TRUE	0.2316
ENSMUSG00000079641	ribosomal protein L39 [Source:MGI Symbol;Acc:MGI:1914498]	Rpl39	2855	3843	1.259	0.332	0.024652	0.269795	1675	4249	2439	2291	3626	4988	3839	4626	1856	4040	2495	3028	4068	4318	3361	3624	3348.63	0.0583	0.0123	0.0347	0.0347	TRUE	0.4153
ENSMUSG00000019773	F-box protein 5 [Source:MGI Symbol;Acc:MGI:1914391]	Fbxo5	232	351	1.302	0.381	0.0246803	0.269904	287	336	141	110	383	454	316	389	318	319	144	145	430	393	277	305	291.39	0.1102	0.0216	0.0638	0.0638	TRUE	0.2443
ENSMUSG00000046605	UDP-GlcNAc:betaGal beta-1,3-N-acetylglucosaminyltransferase-like 1 [Source:MGI Symbol;Acc:MGI:2441705]	B3gntl1	186	138	0.794	-0.333	0.024749	0.270069	153	177	206	150	105	119	195	205	169	168	211	198	118	103	171	161	162.36	0.0287	0.0297	0.0292	0.0292	TRUE	0.3482
ENSMUSG00000071540	RIKEN cDNA 3425401B19 gene [Source:MGI Symbol;Acc:MGI:3588196]	3425401B19Rik	2162	1770	0.838	-0.254	0.0247505	0.270069	1887	2044	2345	1675	1230	2377	2052	2353	2090	1944	2399	2214	1380	2058	1796	1844	1965.46	0.0161	0.0129	0.0153	0.0153	TRUE	0.2849
ENSMUSG00000072949	acyl-CoA thioesterase 1 [Source:MGI Symbol;Acc:MGI:1349396]	Acot1	2961	1678	0.76	-0.396	0.0247331	0.270069	2827	2595	2930	2457	687	1549	3084	2428	3132	2467	2997	3247	771	1341	2700	1902	2319.63	0.1263	0.0127	0.0662	0.1263	TRUE	0.5896
ENSMUSG00000040703	cytochrome P450, family 2, subfamily s, polypeptide 1 [Source:MGI Symbol;Acc:MGI:1921384]	Cyp2s1	169	248	1.294	0.371	0.0247908	0.270308	111	173	226	119	180	433	256	242	123	164	231	157	202	375	224	190	208.3	0.0812	0.0257	0.0528	0.0528	TRUE	1.8714
ENSMUSG00000036655	collectin sub-family member 11 [Source:MGI Symbol;Acc:MGI:1918943]	Colec11	374	282	0.801	-0.321	0.0248218	0.270445	287	307	424	341	261	266	393	333	318	292	434	451	293	230	344	261	327.77	0.0338	0.0205	0.0281	0.0281	TRUE	0.1629
ENSMUSG00000021131	ERH mRNA splicing and mitosis factor [Source:MGI Symbol;Acc:MGI:108089]	Erh	890	1062	1.172	0.229	0.0248498	0.27055	775	1107	790	636	996	1314	1154	1252	859	1053	808	841	1117	1138	1010	981	975.71	0.009	0.0145	0.0111	0.0111	TRUE	0.1642
ENSMUSG00000008090	fibroblast growth factor receptor-like 1 [Source:MGI Symbol;Acc:MGI:2150920]	Fgfrl1	614	512	0.849	-0.236	0.0248958	0.270619	588	571	607	486	477	516	655	631	651	543	621	642	535	447	573	494	563.38	0.0074	0.0167	0.0113	0.0113	TRUE	0.0989
ENSMUSG00000028884	replication protein A2 [Source:MGI Symbol;Acc:MGI:1339939]	Rpa2	600	742	1.202	0.266	0.0249114	0.270619	588	698	531	409	809	840	721	898	651	664	543	541	908	727	631	704	671.03	0.0167	0.0159	0.0163	0.0163	TRUE	0.3009
ENSMUSG00000078771	ecotropic viral integration site 2a [Source:MGI Symbol;Acc:MGI:95458]	Evi2a	23	11	0.768	-0.381	0.0248906	0.270619	18	15	32	19	5	10	21	14	20	14	33	25	6	9	18	11	16.96	0.1032	0.1866	0.1481	0.1481	TRUE	0.5419
ENSMUSG00000025060	STE20-like kinase [Source:MGI Symbol;Acc:MGI:103241]	Slk	8154	9381	1.14	0.19	0.0249945	0.271121	7063	9328	7991	5865	8375	11747	9478	12332	7824	8869	8174	7751	9395	10170	8297	9662	8767.77	0.0054	0.0118	0.0077	0.0077	TRUE	0.0693
ENSMUSG00000026098	PMS1 homolog 1, mismatch repair system component [Source:MGI Symbol;Acc:MGI:1202302]	Pms1	142	110	0.807	-0.31	0.0249775	0.271121	122	167	149	91	106	107	128	145	135	159	152	120	119	93	112	114	125.48	0.0048	0.0351	0.0198	0.0198	TRUE	0.1416
ENSMUSG00000037151	leucine rich repeat containing 20 [Source:MGI Symbol;Acc:MGI:2387182]	Lrrc20	1000	779	0.813	-0.298	0.0250458	0.271477	948	967	1014	751	757	628	1129	940	1050	919	1037	992	849	544	988	736	889.63	0.0316	0.0148	0.0236	0.0236	TRUE	0.4614
ENSMUSG00000005667	methylenetetrahydrofolate dehydrogenase (NAD+ dependent), methenyltetrahydrofolate cyclohydrolase [Source:MGI Symbol;Acc:MGI:1338850]	Mthfd2	288	442	1.304	0.383	0.0250922	0.271612	332	440	195	128	459	629	327	539	368	418	199	169	515	545	286	422	365.35	0.1288	0.0196	0.0687	0.0687	TRUE	0.3275
ENSMUSG00000028199	crystallin, zeta [Source:MGI Symbol;Acc:MGI:88527]	Cryz	413	492	1.171	0.228	0.0251498	0.271612	369	467	378	312	503	550	538	586	409	444	387	412	564	476	471	459	452.79	0.0041	0.018	0.0099	0.0099	TRUE	0.121
ENSMUSG00000060636	ribosomal protein L35A [Source:MGI Symbol;Acc:MGI:1928894]	Rpl35a	2570	3102	1.183	0.243	0.0251101	0.271612	2082	3330	2220	1918	2713	3872	3206	4089	2306	3166	2271	2535	3043	3352	2807	3204	2835.5	0.0154	0.0125	0.0137	0.0137	TRUE	0.2677
ENSMUSG00000075232	S-adenosylmethionine decarboxylase 1 [Source:MGI Symbol;Acc:MGI:88004]	Amd1	686	917	1.254	0.326	0.0251312	0.271612	695	850	623	402	622	960	998	1615	770	808	637	531	698	831	874	1265	801.81	0.0508	0.0151	0.0321	0.0321	TRUE	0.9746
ENSMUSG00000096647	predicted gene 6223 [Source:MGI Symbol;Acc:MGI:3646615]	Gm6223	45	29	0.767	-0.383	0.0251506	0.271612	41	50	46	31	20	36	42	35	45	48	47	41	22	31	37	27	37.35	0	0.091	0.0455	0.0455	TRUE	0.236
ENSMUSG00000026177	solute carrier family 11 (proton-coupled divalent metal ion transporters), member 1 [Source:MGI Symbol;Acc:MGI:1345275]	Slc11a1	60	39	0.769	-0.38	0.0251793	0.271645	59	41	63	53	29	46	47	55	65	39	64	70	33	40	41	43	49.43	0.0214	0.0715	0.0471	0.0471	TRUE	0.3607
ENSMUSG00000045871	SLIT and NTRK-like family, member 6 [Source:MGI Symbol;Acc:MGI:2443198]	Slitrk6	96	69	0.786	-0.347	0.0252091	0.271645	104	107	88	57	58	91	85	75	115	102	90	75	65	79	74	59	82.41	0.0119	0.0475	0.03	0.03	TRUE	0.252
ENSMUSG00000049999	protein phosphatase 1, regulatory subunit 3D [Source:MGI Symbol;Acc:MGI:1917664]	Ppp1r3d	1785	1506	0.857	-0.223	0.0251987	0.271645	1672	1785	1758	1356	1205	1510	1929	2137	1852	1697	1798	1792	1352	1307	1689	1674	1645.21	0.009	0.0132	0.0109	0.0109	TRUE	0.1056
ENSMUSG00000034557	zinc finger, FYVE domain containing 9 [Source:MGI Symbol;Acc:MGI:2652838]	Zfyve9	1383	1214	0.884	-0.178	0.025272	0.271872	1249	1426	1435	1002	1076	1300	1402	1653	1384	1356	1468	1324	1207	1125	1227	1295	1298.31	0.002	0.0137	0.006	0.006	TRUE	0.032
ENSMUSG00000034810	sodium channel, voltage-gated, type VII, alpha [Source:MGI Symbol;Acc:MGI:102965]	Scn7a	224	162	0.788	-0.344	0.0252549	0.271872	181	176	245	210	104	180	199	256	201	167	251	278	117	156	174	201	192.91	0.0442	0.0268	0.0356	0.0356	TRUE	0.2406
ENSMUSG00000062232	Rap guanine nucleotide exchange factor (GEF) 2 [Source:MGI Symbol;Acc:MGI:2659071]	Rapgef2	1154	1354	1.158	0.212	0.0252857	0.271872	1119	1218	1074	848	1215	1792	1378	1651	1240	1158	1099	1121	1363	1551	1206	1294	1253.9	0.0062	0.0138	0.0093	0.0093	TRUE	0.1291
ENSMUSG00000035104	eva-1 homolog A (C. elegans) [Source:MGI Symbol;Acc:MGI:2385247]	Eva1a	66	96	1.29	0.367	0.0253376	0.272032	64	76	63	42	122	91	85	121	71	72	64	56	137	79	74	95	80.99	0.0369	0.0481	0.0424	0.0424	TRUE	1.0287
ENSMUSG00000073968	tripartite motif-containing 68 [Source:MGI Symbol;Acc:MGI:2142077]	Trim68	222	166	0.799	-0.324	0.0253225	0.272032	170	184	243	207	129	180	229	207	188	175	249	274	145	156	200	162	193.57	0.0278	0.0268	0.0273	0.0273	TRUE	0.2294
ENSMUSG00000021453	growth arrest and DNA-damage-inducible 45 gamma [Source:MGI Symbol;Acc:MGI:1346325]	Gadd45g	228	327	1.285	0.361	0.0254506	0.272146	257	324	160	118	353	300	333	461	285	308	164	156	396	260	292	361	277.6	0.074	0.0221	0.0475	0.0475	TRUE	0.2652
ENSMUSG00000028044	CDC28 protein kinase 1b [Source:MGI Symbol;Acc:MGI:1889208]	Cks1b	523	698	1.253	0.325	0.0255148	0.272146	537	728	409	292	741	842	704	789	595	692	418	386	831	729	616	618	610.75	0.0474	0.0163	0.0316	0.0316	TRUE	0.3174
ENSMUSG00000029322	placenta-specific 8 [Source:MGI Symbol;Acc:MGI:2445289]	Plac8	48	72	1.303	0.381	0.0254985	0.272146	33	42	51	47	66	113	74	68	37	40	52	62	74	98	65	53	60.09	0.0466	0.0609	0.0538	0.0538	TRUE	0.6701
ENSMUSG00000030823	RIKEN cDNA 9130019O22 gene [Source:MGI Symbol;Acc:MGI:1926171]	9130019O22Rik	88	65	0.792	-0.337	0.0254839	0.272146	96	92	77	62	56	81	76	78	106	87	79	82	63	70	67	61	76.89	0	0.0501	0.0249	0.0249	TRUE	0.2476
ENSMUSG00000039396	nei like 3 (E. coli) [Source:MGI Symbol;Acc:MGI:2384588]	Neil3	134	202	1.298	0.376	0.0254182	0.272146	150	201	97	62	182	270	165	287	166	191	99	82	204	234	144	225	168.21	0.0915	0.0291	0.0583	0.0583	TRUE	0.3266
ENSMUSG00000062234	cyclin G associated kinase [Source:MGI Symbol;Acc:MGI:2442153]	Gak	1178	1341	1.13	0.177	0.0254683	0.272146	1069	1290	1083	904	1216	1551	1419	1806	1184	1227	1108	1195	1364	1343	1242	1415	1259.66	0.0018	0.0138	0.0059	0.0059	TRUE	0.0274
ENSMUSG00000070371	protease, serine 36 [Source:MGI Symbol;Acc:MGI:1924863]	Prss36	111	79	0.782	-0.356	0.0254849	0.272146	89	92	119	103	84	69	103	90	99	87	122	136	94	60	90	71	94.82	0.0307	0.0428	0.0368	0.0368	TRUE	0.2559
ENSMUSG00000070476	family with sequence similarity 217, member B [Source:MGI Symbol;Acc:MGI:1918782]	Fam217b	730	595	0.836	-0.259	0.0254555	0.272146	668	743	745	540	453	579	800	855	740	706	762	714	508	501	700	670	662.72	0.0141	0.0159	0.0152	0.0152	TRUE	0.1541
ENSMUSG00000105444	predicted gene 10727 [Source:MGI Symbol;Acc:MGI:3642187]	Gm10727	39	18	0.772	-0.373	0.025471	0.272146	43	56	34	16	5	12	43	23	48	53	35	21	6	10	38	18	28.56	0.3069	0.1154	0.2005	0.2005	TRUE	0.5444
ENSMUSG00000001467	cytochrome P450, family 51 [Source:MGI Symbol;Acc:MGI:106040]	Cyp51	1036	1248	1.182	0.241	0.0255745	0.272585	878	1223	1049	706	1111	1646	1191	1634	973	1163	1073	933	1246	1425	1043	1280	1141.96	0.0118	0.014	0.0131	0.0131	TRUE	0.1349
ENSMUSG00000020315	spectrin beta, non-erythrocytic 1 [Source:MGI Symbol;Acc:MGI:98388]	Sptbn1	28842	32351	1.116	0.159	0.0256841	0.273554	25722	29877	28718	22013	30785	38792	33646	40631	28495	28408	29374	29091	34533	33583	29455	31834	30596.8	0.0025	0.0115	0.0053	0.0053	TRUE	0.0423
ENSMUSG00000074743	thrombomodulin [Source:MGI Symbol;Acc:MGI:98736]	Thbd	1312	1612	1.198	0.261	0.0257081	0.273612	1293	1563	1072	933	1210	1991	1721	2376	1432	1486	1096	1233	1357	1724	1507	1862	1462.16	0.0182	0.0135	0.0164	0.0164	TRUE	0.1685
ENSMUSG00000019989	ectonucleotide pyrophosphatase/phosphodiesterase 3 [Source:MGI Symbol;Acc:MGI:2143702]	Enpp3	171	129	0.802	-0.318	0.0258463	0.273919	144	138	174	162	113	159	130	174	160	131	178	214	127	138	114	136	149.67	0.0181	0.0313	0.0244	0.0244	TRUE	0.2858
ENSMUSG00000020413	HUS1 checkpoint clamp component [Source:MGI Symbol;Acc:MGI:1277962]	Hus1	850	711	0.851	-0.232	0.0258893	0.273919	828	933	795	594	536	808	930	932	917	887	813	785	601	700	814	730	780.96	0.0086	0.0152	0.0115	0.0115	TRUE	0.1365
ENSMUSG00000021796	bone morphogenetic protein receptor, type 1A [Source:MGI Symbol;Acc:MGI:1338938]	Bmpr1a	6628	5684	0.867	-0.205	0.0257782	0.273919	6065	6985	6940	4581	4631	5987	6722	8260	6719	6642	7099	6054	5195	5183	5885	6472	6155.92	0.0078	0.0119	0.0093	0.0093	TRUE	0.0969
ENSMUSG00000023951	vascular endothelial growth factor A [Source:MGI Symbol;Acc:MGI:103178]	Vegfa	2205	2792	1.22	0.287	0.0259961	0.273919	1855	2300	1965	1944	3149	2381	3041	3716	2055	2187	2010	2569	3532	2061	2662	2911	2498.54	0.0299	0.0126	0.022	0.022	TRUE	0.2286
ENSMUSG00000029804	hect domain and RLD 3 [Source:MGI Symbol;Acc:MGI:1921248]	Herc3	3421	2473	0.787	-0.346	0.0259979	0.273919	3171	3778	3163	2530	3622	2368	2142	2430	3513	3592	3235	3344	4063	2050	1875	1904	2947.01	0.0759	0.0124	0.0422	0.0422	TRUE	1.8023
ENSMUSG00000030086	coiled-coil-helix-coiled-coil-helix domain containing 6 [Source:MGI Symbol;Acc:MGI:1913348]	Chchd6	346	443	1.226	0.294	0.0259096	0.273919	315	467	268	240	439	547	448	528	349	444	274	317	492	474	392	414	394.52	0.0241	0.019	0.0215	0.0215	TRUE	0.3474
ENSMUSG00000030872	golgi associated, gamma adaptin ear containing, ARF binding protein 2 [Source:MGI Symbol;Acc:MGI:1921355]	Gga2	1975	2393	1.186	0.246	0.0258654	0.273919	1885	2136	1770	1492	2577	2941	2312	2695	2088	2031	1810	1972	2891	2546	2024	2112	2184.23	0.0154	0.0128	0.0143	0.0143	TRUE	0.2658
ENSMUSG00000032249	acidic (leucine-rich) nuclear phosphoprotein 32 family, member A [Source:MGI Symbol;Acc:MGI:108447]	Anp32a	4530	5340	1.163	0.217	0.0258292	0.273919	4071	5164	4332	3229	5677	6061	5563	6225	4510	4910	4431	4267	6368	5247	4870	4877	4935.12	0.0103	0.012	0.0107	0.0107	TRUE	0.2215
ENSMUSG00000032637	ataxin 2-like [Source:MGI Symbol;Acc:MGI:2446242]	Atxn2l	1404	1664	1.167	0.223	0.0257872	0.273919	1289	1408	1292	1156	1734	1812	1664	2149	1428	1339	1322	1528	1945	1569	1457	1684	1533.78	0.0093	0.0134	0.0109	0.0109	TRUE	0.171
ENSMUSG00000034898	filamin A interacting protein 1 [Source:MGI Symbol;Acc:MGI:1917848]	Filip1	2858	3650	1.226	0.294	0.0259876	0.273919	2471	3644	2625	1926	2689	5392	3366	5064	2737	3465	2685	2545	3016	4668	2947	3968	3253.91	0.0354	0.0123	0.0238	0.0238	TRUE	0.4503
ENSMUSG00000039382	WD repeat domain 45 [Source:MGI Symbol;Acc:MGI:1859606]	Wdr45	284	225	0.824	-0.279	0.0259688	0.273919	241	244	304	245	176	274	255	309	267	232	311	324	197	237	223	242	254.21	0.0114	0.0231	0.0168	0.0168	TRUE	0.1471
ENSMUSG00000045215	additional sex combs like 3, transcriptional regulator [Source:MGI Symbol;Acc:MGI:2685175]	Asxl3	138	100	0.789	-0.342	0.0258412	0.273919	153	101	146	104	82	132	121	114	169	96	149	137	92	114	106	89	119.23	0.0275	0.0363	0.0318	0.0318	TRUE	0.3744
ENSMUSG00000069516	lysozyme 2 [Source:MGI Symbol;Acc:MGI:96897]	Lyz2	621	476	0.807	-0.309	0.0259569	0.273919	445	525	740	556	371	594	627	543	493	499	757	735	416	514	549	425	548.58	0.0341	0.0168	0.0263	0.0263	TRUE	0.1556
ENSMUSG00000081278	predicted gene 13186 [Source:MGI Symbol;Acc:MGI:3649441]	Gm13186	44	29	0.766	-0.385	0.0259814	0.273919	46	36	46	34	29	38	26	33	51	34	47	45	33	33	23	26	36.4	0	0.093	0.0505	0.0505	TRUE	0.2419
ENSMUSG00000026872	zinc finger E-box binding homeobox 2 [Source:MGI Symbol;Acc:MGI:1344407]	Zeb2	1750	1518	0.876	-0.19	0.0260361	0.274125	1687	1757	1626	1358	1213	1875	1709	2033	1869	1671	1663	1795	1361	1623	1496	1593	1633.78	0.0038	0.0132	0.0074	0.0074	TRUE	0.0621
ENSMUSG00000112808	predicted gene 4739 [Source:MGI Symbol;Acc:MGI:3642984]	Gm4739	61	99	1.31	0.389	0.026105	0.274654	62	100	42	28	110	139	78	108	69	95	43	37	123	120	68	85	80.05	0.1149	0.0485	0.0792	0.0792	TRUE	0.3809
ENSMUSG00000031529	tankyrase, TRF1-interacting ankyrin-related ADP-ribose polymerase [Source:MGI Symbol;Acc:MGI:1341087]	Tnks	5104	5844	1.136	0.184	0.0261587	0.275022	4682	5383	5136	3676	4860	7578	6149	7631	5187	5118	5253	4858	5452	6560	5383	5979	5473.83	0.0047	0.012	0.0072	0.0072	TRUE	0.0894
ENSMUSG00000026389	STEAP family member 3 [Source:MGI Symbol;Acc:MGI:1915678]	Steap3	925	734	0.822	-0.283	0.0261936	0.275192	822	816	1008	742	699	628	985	949	911	776	1031	981	784	544	862	744	828.97	0.0251	0.015	0.0205	0.0205	TRUE	0.4003
ENSMUSG00000022965	interferon gamma receptor 2 [Source:MGI Symbol;Acc:MGI:107654]	Ifngr2	3501	2795	0.825	-0.278	0.0262535	0.27527	3272	3510	3626	2523	2941	2499	3851	2997	3625	3337	3709	3334	3299	2163	3371	2348	3148.41	0.0264	0.0124	0.0203	0.0203	TRUE	0.2569
ENSMUSG00000035540	vitamin D binding protein [Source:MGI Symbol;Acc:MGI:95669]	Gc	2	54	1.15	0.202	0.0262572	0.27527	6	0	0	1	62	134	10	24	7	0	0	1	70	116	9	19	27.64	1.5294	0.1189	0.505	1.5294	TRUE	0.9645
ENSMUSG00000046275	tumor suppressor candidate 5 [Source:MGI Symbol;Acc:MGI:3029307]	Tusc5	57	35	0.764	-0.389	0.0262356	0.27527	48	51	60	50	17	33	58	54	53	48	61	66	19	29	51	42	46.23	0.0618	0.0757	0.0694	0.0694	TRUE	0.4164
ENSMUSG00000056025	chloride channel accessory 3A1 [Source:MGI Symbol;Acc:MGI:1316732]	Clca3a1	726	871	1.18	0.239	0.026379	0.276349	631	728	701	602	669	1116	897	1256	699	692	717	796	750	966	785	984	798.72	0.0101	0.0151	0.0125	0.0125	TRUE	0.1063
ENSMUSG00000004637	WW domain-containing oxidoreductase [Source:MGI Symbol;Acc:MGI:1931237]	Wwox	267	325	1.189	0.25	0.026447	0.276486	235	295	251	204	278	430	379	361	260	280	257	270	312	372	332	283	295.74	0.0054	0.0215	0.0122	0.0122	TRUE	0.1336
ENSMUSG00000028469	natriuretic peptide receptor 2 [Source:MGI Symbol;Acc:MGI:97372]	Npr2	895	726	0.834	-0.262	0.0264411	0.276486	711	789	964	798	665	811	928	820	788	750	986	1055	746	702	812	642	810.18	0.017	0.0151	0.0164	0.0164	TRUE	0.2003
ENSMUSG00000054932	alpha fetoprotein [Source:MGI Symbol;Acc:MGI:87951]	Afp	26	780	1.148	0.199	0.0264485	0.276486	80	12	4	1	686	2125	107	534	89	11	4	1	770	1840	94	418	403.34	1.6023	0.0188	0.5388	1.6023	TRUE	1.7314
ENSMUSG00000046818	DNA-damage-inducible transcript 4-like [Source:MGI Symbol;Acc:MGI:1920534]	Ddit4l	190	88	0.773	-0.371	0.0264806	0.276626	155	138	190	198	72	131	150	34	172	131	194	262	81	113	131	27	138.88	0.2249	0.0328	0.1164	0.2249	TRUE	0.9929
ENSMUSG00000022607	PTK2 protein tyrosine kinase 2 [Source:MGI Symbol;Acc:MGI:95481]	Ptk2	2236	2576	1.142	0.191	0.0266536	0.276662	2179	2482	2097	1531	2480	2866	2754	3359	2414	2360	2145	2023	2782	2481	2411	2632	2405.99	0.0049	0.0127	0.0077	0.0077	TRUE	0.053
ENSMUSG00000022849	Hspb associated protein 1 [Source:MGI Symbol;Acc:MGI:1913917]	Hspbap1	150	111	0.796	-0.329	0.0266404	0.276662	132	170	148	105	65	146	141	154	146	162	151	139	73	126	123	121	130.18	0.0204	0.0342	0.0277	0.0277	TRUE	0.5553
ENSMUSG00000024766	lipase, member O3 [Source:MGI Symbol;Acc:MGI:2147592]	Lipo3	454	370	0.837	-0.257	0.0266491	0.276662	406	462	482	327	265	469	482	451	450	439	493	432	297	406	422	353	411.6	0.0109	0.0186	0.0144	0.0144	TRUE	0.21
ENSMUSG00000027423	sorting nexin 5 [Source:MGI Symbol;Acc:MGI:1916428]	Snx5	2995	3368	1.118	0.161	0.0266251	0.276662	2670	3159	2964	2260	3052	4189	3534	4245	2958	3004	3032	2987	3424	3627	3094	3326	3181.23	0.0018	0.0124	0.0053	0.0053	TRUE	0.0353
ENSMUSG00000028367	thioredoxin 1 [Source:MGI Symbol;Acc:MGI:98874]	Txn1	1948	2304	1.165	0.221	0.0265545	0.276662	1801	2403	1665	1368	2119	2781	2401	2974	1995	2285	1703	1808	2377	2408	2102	2330	2125.95	0.0098	0.0128	0.0109	0.0109	TRUE	0.1494
ENSMUSG00000029730	minichromosome maintenance complex component 7 [Source:MGI Symbol;Acc:MGI:1298398]	Mcm7	1214	1619	1.252	0.324	0.0266096	0.276662	1354	1421	1007	737	1818	2183	1407	1677	1500	1351	1030	974	2039	1890	1232	1314	1416.25	0.0521	0.0135	0.0328	0.0328	TRUE	0.1945
ENSMUSG00000032666	RIKEN cDNA 1700025G04 gene [Source:MGI Symbol;Acc:MGI:1916649]	1700025G04Rik	1510	1896	1.213	0.279	0.0265449	0.276662	1426	1833	1325	1032	1741	2409	1581	2759	1580	1743	1355	1364	1953	2086	1384	2162	1703.25	0.0241	0.0132	0.0204	0.0204	TRUE	0.3655
ENSMUSG00000047344	LanC lantibiotic synthetase component C-like 3 (bacterial) [Source:MGI Symbol;Acc:MGI:2443335]	Lancl3	154	206	1.255	0.328	0.026547	0.276662	183	167	123	96	164	264	200	301	203	159	126	127	184	229	175	236	179.7	0.0314	0.028	0.0293	0.0293	TRUE	0.3532
ENSMUSG00000057133	chromodomain helicase DNA binding protein 6 [Source:MGI Symbol;Acc:MGI:1918639]	Chd6	3698	4778	1.233	0.302	0.0265859	0.276662	3446	3409	3802	2910	2818	6959	5236	6815	3818	3241	3889	3846	3161	6025	4584	5340	4237.81	0.0361	0.0121	0.0265	0.0265	TRUE	0.3508
ENSMUSG00000022875	kininogen 1 [Source:MGI Symbol;Acc:MGI:1097705]	Kng1	4	88	1.15	0.201	0.0266877	0.276821	10	1	2	0	85	247	7	46	11	1	2	0	95	214	6	36	45.68	1.5397	0.0765	0.558	1.5397	TRUE	1.4992
ENSMUSG00000002835	chromatin assembly factor 1, subunit A (p150) [Source:MGI Symbol;Acc:MGI:1351331]	Chaf1a	277	362	1.239	0.31	0.0268071	0.277118	288	333	244	168	395	453	329	417	319	317	250	222	443	392	288	327	319.66	0.0292	0.0207	0.0257	0.0257	TRUE	0.2489
ENSMUSG00000008855	histone deacetylase 5 [Source:MGI Symbol;Acc:MGI:1333784]	Hdac5	2764	2295	0.847	-0.24	0.0268198	0.277118	2593	2437	2661	2379	2223	2639	2823	2463	2873	2317	2722	3144	2494	2285	2471	1930	2529.37	0.0137	0.0126	0.0137	0.0137	TRUE	0.1548
ENSMUSG00000014329	BicC family RNA binding protein 1 [Source:MGI Symbol;Acc:MGI:1933388]	Bicc1	1597	1370	0.868	-0.204	0.0268555	0.277118	1400	1508	1584	1349	1318	1581	1593	1582	1551	1434	1620	1783	1478	1369	1395	1239	1483.63	0.0059	0.0134	0.0089	0.0089	TRUE	0.0809
ENSMUSG00000017774	myosin IC [Source:MGI Symbol;Acc:MGI:106612]	Myo1c	5839	6804	1.152	0.204	0.0267833	0.277118	5404	6863	5145	4222	6594	7941	6871	8844	5987	6526	5263	5580	7397	6875	6015	6929	6321.29	0.0077	0.0119	0.0094	0.0094	TRUE	0.0688
ENSMUSG00000022191	drosha, ribonuclease type III [Source:MGI Symbol;Acc:MGI:1261425]	Drosha	1738	1537	0.89	-0.168	0.0268431	0.277118	1628	1662	1788	1315	1380	1755	1743	1984	1804	1580	1829	1738	1548	1519	1526	1554	1637.28	0.0017	0.0132	0.0055	0.0055	TRUE	0.0431
ENSMUSG00000030814	B cell CLL/lymphoma 7C [Source:MGI Symbol;Acc:MGI:1332237]	Bcl7c	484	408	0.856	-0.225	0.0267839	0.277118	478	489	461	355	377	410	480	552	530	465	472	469	423	355	420	432	445.72	0.0038	0.0181	0.0097	0.0097	TRUE	0.0988
ENSMUSG00000032479	microtubule-associated protein 4 [Source:MGI Symbol;Acc:MGI:97178]	Map4	11238	12739	1.126	0.172	0.0267721	0.277118	10222	12352	10392	8515	11819	15798	13102	16018	11324	11745	10629	11253	13258	13677	11470	12550	11988.2	0.0036	0.0117	0.0063	0.0063	TRUE	0.0519
ENSMUSG00000036985	zinc finger, DHHC domain containing 9 [Source:MGI Symbol;Acc:MGI:2444393]	Zdhhc9	872	1031	1.166	0.222	0.0268712	0.277118	808	984	728	689	922	1254	1037	1400	895	936	745	911	1034	1086	908	1097	951.31	0.0078	0.0145	0.0105	0.0105	TRUE	0.1259
ENSMUSG00000040564	apolipoprotein C-I [Source:MGI Symbol;Acc:MGI:88053]	Apoc1	20	39	1.306	0.385	0.026886	0.277118	15	33	13	15	42	58	18	55	17	31	13	20	47	50	16	43	29.66	0.1557	0.1116	0.1328	0.1328	TRUE	0.9247
ENSMUSG00000004633	chimerin 2 [Source:MGI Symbol;Acc:MGI:1917243]	Chn2	82	109	1.246	0.317	0.0269813	0.277906	76	86	92	52	92	133	116	147	84	82	94	69	103	115	102	115	95.48	0	0.0425	0.0208	0.0208	TRUE	0.1311
ENSMUSG00000038679	transcriptional repressor GATA binding 1 [Source:MGI Symbol;Acc:MGI:1927616]	Trps1	414	344	0.849	-0.237	0.0270205	0.278115	414	369	412	323	295	424	384	439	459	351	421	427	331	367	336	344	379.48	0.005	0.0193	0.011	0.011	TRUE	0.1143
ENSMUSG00000000959	oxidase assembly 1-like [Source:MGI Symbol;Acc:MGI:1916339]	Oxa1l	4176	3693	0.89	-0.169	0.0270707	0.278436	3511	4382	4290	3221	3301	4009	4568	4592	3890	4167	4388	4257	3703	3471	3999	3598	3933.91	0.0028	0.0122	0.0059	0.0059	TRUE	0.0352
ENSMUSG00000028619	transcription elongation factor A (SII) N-terminal and central domain containing 2 [Source:MGI Symbol;Acc:MGI:1913776]	Tceanc2	414	345	0.849	-0.236	0.0270958	0.278499	339	443	443	308	272	441	384	455	376	421	453	407	305	382	336	356	379.56	0.0046	0.0192	0.0109	0.0109	TRUE	0.0746
ENSMUSG00000042404	DENN/MADD domain containing 4B [Source:MGI Symbol;Acc:MGI:2446201]	Dennd4b	957	810	0.859	-0.22	0.0271663	0.279029	925	988	848	754	754	813	1033	1002	1025	939	867	996	846	704	904	785	883.38	0.0073	0.0148	0.0103	0.0103	TRUE	0.1021
ENSMUSG00000039100	membrane-associated ring finger (C3HC4) 6 [Source:MGI Symbol;Acc:MGI:2442773]	43165	7276	6368	0.882	-0.181	0.0271907	0.279084	6824	7868	7235	5043	5347	6781	7751	8705	7560	7481	7400	6665	5998	5870	6785	6820	6822.52	0.0046	0.0119	0.0071	0.0071	TRUE	0.0371
ENSMUSG00000024235	mitogen-activated protein kinase kinase kinase 8 [Source:MGI Symbol;Acc:MGI:1346878]	Map3k8	90	123	1.263	0.337	0.0272263	0.279255	79	72	108	71	132	143	135	131	88	68	110	94	148	124	118	103	106.62	0.0208	0.0393	0.03	0.03	TRUE	0.3437
ENSMUSG00000029110	ring finger protein 4 [Source:MGI Symbol;Acc:MGI:1201691]	Rnf4	2320	2724	1.159	0.212	0.0272706	0.279514	2149	2768	2055	1640	2557	2856	2951	3796	2381	2632	2102	2167	2868	2473	2583	2974	2522.54	0.0085	0.0126	0.0101	0.0101	TRUE	0.0889
ENSMUSG00000008450	nuclear transport factor 2 [Source:MGI Symbol;Acc:MGI:1915301]	Nutf2	546	646	1.163	0.218	0.0273161	0.279786	513	654	501	366	600	724	716	840	568	622	512	484	673	627	627	658	596.38	0.0047	0.0164	0.0095	0.0095	TRUE	0.0903
ENSMUSG00000032540	abhydrolase domain containing 5 [Source:MGI Symbol;Acc:MGI:1914719]	Abhd5	932	802	0.87	-0.202	0.0273858	0.279971	783	914	1018	721	739	863	913	1064	867	869	1041	953	829	747	799	834	867.45	0.0041	0.0148	0.0082	0.0082	TRUE	0.0826
ENSMUSG00000032872	cytochrome b5 reductase 4 [Source:MGI Symbol;Acc:MGI:2386848]	Cyb5r4	1348	1152	0.864	-0.211	0.0273914	0.279971	1256	1402	1447	899	1040	1179	1421	1498	1391	1333	1480	1188	1167	1021	1244	1174	1249.7	0.0064	0.0138	0.0095	0.0095	TRUE	0.0776
ENSMUSG00000034071	zinc fingr protein 551 [Source:MGI Symbol;Acc:MGI:3588205]	Zfp551	104	75	0.79	-0.34	0.0273627	0.279971	94	98	105	84	50	80	91	122	104	93	107	111	56	69	80	96	89.54	0.0142	0.0446	0.0298	0.0298	TRUE	0.3063
ENSMUSG00000031561	teneurin transmembrane protein 3 [Source:MGI Symbol;Acc:MGI:1345183]	Tenm3	456	348	0.808	-0.308	0.0274715	0.280401	436	331	470	411	256	450	387	483	483	315	481	543	287	390	339	378	401.95	0.0332	0.0188	0.0263	0.0263	TRUE	0.4521
ENSMUSG00000039087	ras responsive element binding protein 1 [Source:MGI Symbol;Acc:MGI:2443664]	Rreb1	2677	2306	0.871	-0.2	0.027464	0.280401	2406	2461	2677	2244	1998	2540	2887	2880	2665	2340	2738	2966	2241	2199	2527	2256	2491.65	0.0062	0.0126	0.0087	0.0087	TRUE	0.0815
ENSMUSG00000061353	chemokine (C-X-C motif) ligand 12 [Source:MGI Symbol;Acc:MGI:103556]	Cxcl12	3747	4429	1.165	0.22	0.0275247	0.280642	3232	4655	3273	2750	3663	5313	4722	6221	3580	4426	3348	3634	4109	4600	4134	4874	4088.15	0.0111	0.0121	0.0113	0.0113	TRUE	0.1649
ENSMUSG00000079442	ST6 (alpha-N-acetyl-neuraminyl-2,3-beta-galactosyl-1,3)-N-acetylgalactosaminide alpha-2,6-sialyltransferase 4 [Source:MGI Symbol;Acc:MGI:1341894]	St6galnac4	1118	903	0.832	-0.266	0.0275334	0.280642	1047	1241	1008	832	874	776	1014	1369	1160	1180	1031	1100	980	672	888	1073	1010.37	0.0204	0.0144	0.0177	0.0177	TRUE	0.388
ENSMUSG00000032400	zwilch kinetochore protein [Source:MGI Symbol;Acc:MGI:1915264]	Zwilch	225	332	1.291	0.369	0.0275634	0.280754	291	304	162	93	334	414	310	415	322	289	166	123	375	358	271	325	278.71	0.1009	0.0221	0.0581	0.0581	TRUE	0.3362
ENSMUSG00000028495	ribosomal protein S6 [Source:MGI Symbol;Acc:MGI:98159]	Rps6	4146	4864	1.158	0.212	0.0276455	0.281395	3427	4945	3767	3202	4694	6031	4956	5911	3796	4702	3853	4232	5266	5221	4339	4631	4504.96	0.0091	0.0121	0.0103	0.0103	TRUE	0.0893
ENSMUSG00000021830	thioredoxin domain containing 16 [Source:MGI Symbol;Acc:MGI:1917811]	Txndc16	878	700	0.825	-0.278	0.0276747	0.281497	609	842	1071	713	614	865	847	791	675	801	1095	942	689	749	741	620	788.98	0.0233	0.0152	0.02	0.02	TRUE	0.2479
ENSMUSG00000015090	prostaglandin D2 synthase (brain) [Source:MGI Symbol;Acc:MGI:99261]	Ptgds	1532	1980	1.232	0.301	0.0277165	0.281591	1344	2114	1196	1065	2045	2274	1708	2758	1489	2010	1223	1407	2294	1969	1495	2161	1756.07	0.039	0.0131	0.0264	0.0264	TRUE	0.4328
ENSMUSG00000032766	guanine nucleotide binding protein (G protein), gamma 11 [Source:MGI Symbol;Acc:MGI:1913316]	Gng11	1213	1466	1.183	0.242	0.0277798	0.281591	1013	1476	1131	885	1588	1583	1579	1699	1122	1403	1157	1170	1781	1370	1382	1331	1339.67	0.015	0.0136	0.0139	0.0139	TRUE	0.279
ENSMUSG00000037563	ribosomal protein S16 [Source:MGI Symbol;Acc:MGI:98118]	Rps16	4660	5575	1.175	0.233	0.0277514	0.281591	4008	5967	3977	3372	5084	7107	5779	6873	4440	5674	4068	4456	5703	6153	5059	5385	5117.21	0.0145	0.012	0.0131	0.0131	TRUE	0.2369
ENSMUSG00000042901	axin interactor, dorsalization associated [Source:MGI Symbol;Acc:MGI:1919737]	Aida	894	1032	1.143	0.193	0.0277689	0.281591	870	954	864	620	925	1286	1088	1307	964	907	884	819	1038	1113	952	1024	962.68	0.0029	0.0145	0.0074	0.0074	TRUE	0.0396
ENSMUSG00000086095	predicted gene 15328 [Source:MGI Symbol;Acc:MGI:3705182]	Gm15328	46	68	1.293	0.371	0.0277277	0.281591	47	46	32	42	44	95	75	94	52	44	33	56	49	82	66	74	56.87	0.0274	0.0637	0.0466	0.0466	TRUE	0.4329
ENSMUSG00000028690	methylmalonic aciduria cblC type, with homocystinuria [Source:MGI Symbol;Acc:MGI:1914346]	Mmachc	1068	903	0.858	-0.221	0.0277991	0.281593	955	1164	1063	770	770	877	1160	1240	1058	1107	1087	1018	864	759	1016	972	984.96	0.0081	0.0144	0.0106	0.0106	TRUE	0.1493
ENSMUSG00000059040	enolase 1B, retrotransposed [Source:MGI Symbol;Acc:MGI:3648653]	Eno1b	410	546	1.249	0.321	0.0279368	0.282792	452	521	331	231	560	711	488	655	501	495	339	305	628	616	427	513	478.01	0.0434	0.0176	0.0314	0.0314	TRUE	0.3103
ENSMUSG00000017404	ribosomal protein L19 [Source:MGI Symbol;Acc:MGI:98020]	Rpl19	4324	5078	1.159	0.213	0.0279923	0.282992	3592	5130	3767	3471	4942	6096	5260	6239	3979	4878	3853	4587	5544	5277	4605	4888	4701.43	0.0094	0.0121	0.0105	0.0105	TRUE	0.0807
ENSMUSG00000023403	serine threonine kinase 31 [Source:MGI Symbol;Acc:MGI:1924735]	Stk31	29	17	0.764	-0.388	0.027995	0.282992	24	33	34	18	19	15	24	17	27	31	35	24	21	13	21	13	23.14	0	0.1398	0.077	0.077	TRUE	0.3476
ENSMUSG00000001864	allograft inflammatory factor 1-like [Source:MGI Symbol;Acc:MGI:1919598]	Aif1l	778	974	1.211	0.276	0.0281731	0.283601	822	850	645	554	1087	1128	924	1140	911	808	660	732	1219	977	809	893	876.09	0.0245	0.0148	0.0198	0.0198	TRUE	0.3956
ENSMUSG00000003934	ephrin B3 [Source:MGI Symbol;Acc:MGI:109196]	Efnb3	4333	3312	0.807	-0.31	0.0282142	0.283601	3162	3933	4575	4093	2916	3015	5083	3724	3503	3740	4680	5409	3271	2610	4450	2918	3822.49	0.0498	0.0122	0.0297	0.0297	TRUE	0.4585
ENSMUSG00000025289	peroxiredoxin 4 [Source:MGI Symbol;Acc:MGI:1859815]	Prdx4	1278	1516	1.167	0.223	0.0282289	0.283601	1197	1508	1170	874	1439	1939	1528	1827	1326	1434	1197	1155	1614	1679	1338	1431	1396.71	0.0094	0.0136	0.0112	0.0112	TRUE	0.0745
ENSMUSG00000027030	serine/threonine kinase 39 [Source:MGI Symbol;Acc:MGI:1858416]	Stk39	7162	8406	1.158	0.212	0.028114	0.283601	6022	8388	6928	5234	8119	10562	8133	10530	6671	7976	7086	6917	9108	9144	7120	8250	7783.95	0.0094	0.0118	0.0105	0.0105	TRUE	0.1205
ENSMUSG00000035273	heparanase [Source:MGI Symbol;Acc:MGI:1343124]	Hpse	40	60	1.292	0.37	0.0281851	0.283601	32	36	46	34	44	90	62	73	35	34	47	45	49	78	54	57	50.05	0.0172	0.0708	0.044	0.044	TRUE	0.6076
ENSMUSG00000036087	SLAIN motif family, member 2 [Source:MGI Symbol;Acc:MGI:1923241]	Slain2	4293	5025	1.156	0.209	0.0282229	0.283601	3786	5025	4344	2844	4528	6351	5066	6493	4194	4778	4443	3758	5079	5498	4435	5087	4659.2	0.0085	0.0121	0.01	0.01	TRUE	0.0928
ENSMUSG00000037239	sprouty-related, EVH1 domain containing 3 [Source:MGI Symbol;Acc:MGI:2142186]	Spred3	37	58	1.302	0.381	0.0281446	0.283601	38	42	24	32	75	61	57	60	42	40	25	42	84	53	50	47	47.84	0.047	0.0735	0.0606	0.0606	TRUE	1.1103
ENSMUSG00000040841	sine oculis-related homeobox 5 [Source:MGI Symbol;Acc:MGI:106220]	Six5	422	328	0.813	-0.298	0.0282077	0.283601	370	381	441	350	333	275	448	391	410	362	451	463	374	238	392	306	374.49	0.0277	0.0194	0.0238	0.0238	TRUE	0.4392
ENSMUSG00000049858	sulfite oxidase [Source:MGI Symbol;Acc:MGI:2446117]	Suox	576	495	0.868	-0.205	0.0280859	0.283601	523	583	608	417	457	518	576	657	579	554	622	551	513	448	504	515	535.85	0.0019	0.017	0.0079	0.0079	TRUE	0.053
ENSMUSG00000004267	enolase 2, gamma neuronal [Source:MGI Symbol;Acc:MGI:95394]	Eno2	546	968	1.307	0.387	0.0282731	0.283851	542	834	409	281	1252	1274	608	1066	600	793	418	371	1404	1103	532	835	757.25	0.134	0.0153	0.0691	0.134	TRUE	0.2949
ENSMUSG00000020610	archaelysin family metallopeptidase 2 [Source:MGI Symbol;Acc:MGI:104837]	Amz2	1495	1329	0.894	-0.161	0.0283457	0.284374	1361	1487	1486	1164	1169	1488	1603	1678	1508	1414	1520	1538	1311	1288	1403	1315	1412.18	0.0008	0.0135	0.005	0.005	TRUE	0.0153
ENSMUSG00000043832	C-type lectin domain family 4, member a3 [Source:MGI Symbol;Acc:MGI:1920399]	Clec4a3	32	18	0.765	-0.386	0.0283638	0.284374	24	35	30	29	14	13	35	18	27	33	31	38	16	11	31	14	25.07	0.0636	0.1299	0.0992	0.0992	TRUE	0.6288
ENSMUSG00000038383	phosphatidylinositol glycan anchor biosynthesis, class U [Source:MGI Symbol;Acc:MGI:3039607]	Pigu	1080	940	0.878	-0.188	0.0283932	0.284474	969	1076	1144	799	809	1104	1163	1123	1073	1023	1170	1056	908	956	1018	880	1010.49	0.0029	0.0144	0.0071	0.0071	TRUE	0.0421
ENSMUSG00000019843	Fyn proto-oncogene [Source:MGI Symbol;Acc:MGI:95602]	Fyn	1545	1777	1.14	0.188	0.0284434	0.284681	1502	1693	1389	1123	1731	2069	1940	2140	1664	1610	1421	1484	1942	1791	1698	1677	1660.81	0.0041	0.0132	0.0075	0.0075	TRUE	0.0513
ENSMUSG00000023800	T cell lymphoma invasion and metastasis 2 [Source:MGI Symbol;Acc:MGI:1344338]	Tiam2	217	274	1.218	0.285	0.0285107	0.284681	223	232	165	174	218	365	292	354	247	221	169	230	245	316	256	277	244.98	0.0148	0.0235	0.0189	0.0189	TRUE	0.2818
ENSMUSG00000045680	transcription factor 21 [Source:MGI Symbol;Acc:MGI:1202715]	Tcf21	868	666	0.809	-0.306	0.0284727	0.284681	881	977	628	699	427	939	798	860	976	929	642	924	479	813	699	674	766.92	0.0393	0.0153	0.0276	0.0276	TRUE	0.4715
ENSMUSG00000050505	protocadherin 20 [Source:MGI Symbol;Acc:MGI:2443376]	Pcdh20	75	108	1.283	0.359	0.0284637	0.284681	80	104	58	40	101	152	103	126	89	99	59	53	113	132	90	99	91.68	0.0432	0.0438	0.0438	0.0438	TRUE	0.3008
ENSMUSG00000064202	RIKEN cDNA 4430402I18 gene [Source:MGI Symbol;Acc:MGI:1918036]	4430402I18Rik	237	288	1.191	0.252	0.0284989	0.284681	209	261	204	195	247	369	297	377	232	248	209	258	277	319	260	295	262.25	0.0044	0.0228	0.0126	0.0126	TRUE	0.0844
ENSMUSG00000040752	myosin, heavy polypeptide 6, cardiac muscle, alpha [Source:MGI Symbol;Acc:MGI:97255]	Myh6	473665	385948	0.836	-0.258	0.0285413	0.284793	390467	473610	513378	368251	308280	373143	568455	481552	432565	450324	525109	486661	345817	323038	497644	377295	429807	0.024	0.0114	0.0175	0.0175	TRUE	0.4128
ENSMUSG00000024056	NDC80 kinetochore complex component [Source:MGI Symbol;Acc:MGI:1914302]	Ndc80	389	550	1.276	0.352	0.028565	0.284836	437	554	301	179	521	769	494	660	484	527	308	237	584	666	432	517	469.38	0.0771	0.0178	0.0474	0.0474	TRUE	0.3688
ENSMUSG00000087034	core-binding factor, runt domain, alpha subunit 2; translocated to, (human), pseudogene 1 [Source:MGI Symbol;Acc:MGI:1333788]	Cbfa2t2-ps1	11	22	1.302	0.38	0.0286519	0.285509	5	13	14	9	21	21	28	24	6	12	14	12	24	18	25	19	16.15	0	0.1954	0.1064	0.1064	TRUE	0.6633
ENSMUSG00000041134	cysteine and tyrosine-rich protein 1 [Source:MGI Symbol;Acc:MGI:2152187]	Cyyr1	864	1062	1.196	0.259	0.0288734	0.287521	737	1009	817	641	761	1374	1083	1603	816	959	836	847	854	1190	948	1256	963.23	0.0177	0.0145	0.0167	0.0167	TRUE	0.1771
ENSMUSG00000018167	START domain containing 3 [Source:MGI Symbol;Acc:MGI:1929618]	Stard3	744	596	0.829	-0.271	0.0289233	0.287668	655	610	828	622	458	682	800	742	726	580	847	822	514	590	700	581	670.06	0.0209	0.0159	0.0186	0.0186	TRUE	0.2348
ENSMUSG00000034066	FERM, RhoGEF and pleckstrin domain protein 2 [Source:MGI Symbol;Acc:MGI:2385126]	Farp2	398	322	0.832	-0.266	0.0289468	0.287668	298	395	444	328	297	317	410	408	330	376	454	433	333	274	359	320	359.94	0.0138	0.0197	0.0164	0.0164	TRUE	0.1329
ENSMUSG00000035606	kyphoscoliosis peptidase [Source:MGI Symbol;Acc:MGI:96709]	Ky	883	504	0.766	-0.385	0.0289361	0.287668	684	711	1089	744	409	285	922	643	758	676	1114	983	459	247	807	504	693.42	0.129	0.0157	0.0678	0.129	TRUE	0.701
ENSMUSG00000031438	ring finger protein 128 [Source:MGI Symbol;Acc:MGI:1914139]	Rnf128	1677	1978	1.163	0.217	0.0290082	0.288082	1575	1786	1780	1092	1653	2375	2034	2834	1745	1698	1821	1443	1854	2056	1781	2220	1827.28	0.0091	0.013	0.0109	0.0109	TRUE	0.1139
ENSMUSG00000064372	mitochondrially encoded tRNA proline [Source:MGI Symbol;Acc:MGI:102478]	mt-Tp	276	508	1.303	0.382	0.0290779	0.28858	112	493	241	199	487	731	534	493	124	469	247	263	546	633	467	386	391.9	0.1524	0.019	0.078	0.1524	TRUE	0.8363
ENSMUSG00000021366	human immunodeficiency virus type I enhancer binding protein 1 [Source:MGI Symbol;Acc:MGI:96100]	Hivep1	975	1146	1.159	0.213	0.0291112	0.288716	874	1000	1028	703	1105	1454	1124	1407	968	951	1051	929	1240	1259	984	1102	1060.53	0.0072	0.0142	0.0099	0.0099	TRUE	0.1004
ENSMUSG00000048930	transcriptional adaptor 3 [Source:MGI Symbol;Acc:MGI:1915724]	Tada3	748	627	0.853	-0.23	0.0291409	0.288815	739	788	725	516	569	600	769	864	819	749	742	682	638	519	673	677	687.41	0.0088	0.0157	0.0117	0.0117	TRUE	0.1732
ENSMUSG00000021054	sphingosine-1-phosphate phosphatase 1 [Source:MGI Symbol;Acc:MGI:2135760]	Sgpp1	1002	880	0.885	-0.176	0.0292164	0.288829	905	1020	1013	755	737	974	1052	1184	1003	970	1036	998	827	843	921	928	940.61	0.0011	0.0146	0.0059	0.0059	TRUE	0.021
ENSMUSG00000026017	calcium response factor [Source:MGI Symbol;Acc:MGI:2182269]	Carf	380	311	0.839	-0.253	0.0292926	0.288829	363	358	377	298	264	307	420	401	402	340	386	394	296	266	368	314	345.72	0.0093	0.02	0.014	0.014	TRUE	0.1468
ENSMUSG00000027953	solute carrier family 50 (sugar transporter), member 1 [Source:MGI Symbol;Acc:MGI:107417]	Slc50a1	344	274	0.826	-0.276	0.0292625	0.288829	254	349	341	312	258	340	325	291	281	332	349	412	289	294	285	228	308.83	0.0157	0.021	0.0182	0.0182	TRUE	0.2384
ENSMUSG00000031353	retinoblastoma binding protein 7, chromatin remodeling factor [Source:MGI Symbol;Acc:MGI:1194910]	Rbbp7	6660	7775	1.153	0.206	0.0291836	0.288829	6358	7507	6319	4537	7581	9588	7676	9668	7043	7138	6463	5996	8504	8301	6720	7575	7217.49	0.0084	0.0118	0.0099	0.0099	TRUE	0.0944
ENSMUSG00000042606	HIRA interacting protein 3 [Source:MGI Symbol;Acc:MGI:2142364]	Hirip3	373	491	1.241	0.312	0.0292995	0.288829	351	449	377	219	557	638	457	494	389	427	386	289	625	552	400	387	431.88	0.0374	0.0183	0.029	0.029	TRUE	0.3038
ENSMUSG00000046280	src homology 2 domain-containing transforming protein E [Source:MGI Symbol;Acc:MGI:1099462]	She	1082	1232	1.131	0.178	0.0292552	0.288829	1002	1155	1016	817	1093	1307	1409	1707	1110	1098	1039	1080	1226	1131	1233	1337	1156.96	0.0022	0.014	0.0063	0.0063	TRUE	0.0445
ENSMUSG00000047085	leucine rich repeat containing 4B [Source:MGI Symbol;Acc:MGI:3027390]	Lrrc4b	1118	797	0.785	-0.349	0.0291639	0.288829	1064	1149	1001	890	995	469	1034	970	1179	1093	1024	1176	1116	406	905	760	957.33	0.0848	0.0145	0.0472	0.0472	TRUE	0.6792
ENSMUSG00000070304	sodium channel, voltage-gated, type II, beta [Source:MGI Symbol;Acc:MGI:106921]	Scn2b	46	28	0.766	-0.384	0.0292293	0.288829	50	37	32	47	14	36	38	38	55	35	33	62	16	31	33	30	36.92	0.0661	0.0919	0.0799	0.0799	TRUE	0.2942
ENSMUSG00000045545	keratin 14 [Source:MGI Symbol;Acc:MGI:96688]	Krt14	20	34	1.305	0.384	0.0293417	0.288979	14	28	21	12	22	38	41	51	16	27	21	16	25	33	36	40	26.61	0.0005	0.123	0.0716	0.0716	TRUE	0.3785
ENSMUSG00000086290	small nucleolar RNA host gene 12 [Source:MGI Symbol;Acc:MGI:1916721]	Snhg12	101	139	1.267	0.341	0.0293541	0.288979	63	97	97	108	120	184	156	160	70	92	99	143	135	159	137	125	119.97	0.035	0.0362	0.0356	0.0356	TRUE	0.4974
ENSMUSG00000017740	solute carrier family 12, member 5 [Source:MGI Symbol;Acc:MGI:1862037]	Slc12a5	34	52	1.295	0.372	0.0294567	0.28906	25	42	32	28	35	70	70	59	28	40	33	37	39	61	61	46	43.09	0.0141	0.0804	0.0483	0.0483	TRUE	0.2682
ENSMUSG00000022893	a disintegrin-like and metallopeptidase (reprolysin type) with thrombospondin type 1 motif, 1 [Source:MGI Symbol;Acc:MGI:109249]	Adamts1	2424	4658	1.299	0.377	0.0294438	0.28906	2129	2624	2281	1898	8215	4272	2748	4229	2359	2495	2333	2508	9215	3698	2406	3313	3540.96	0.177	0.0123	0.0812	0.177	TRUE	4.4461
ENSMUSG00000030470	cysteine and glycine-rich protein 3 [Source:MGI Symbol;Acc:MGI:1330824]	Csrp3	17740	21050	1.168	0.224	0.0294803	0.28906	16836	20382	15145	13194	19759	26110	19670	28348	18651	19380	15491	17436	22165	22604	17220	22211	19394.7	0.0119	0.0116	0.0123	0.0123	TRUE	0.1708
ENSMUSG00000041471	shieldin complex subunit 2 [Source:MGI Symbol;Acc:MGI:1922948]	Shld2	301	234	0.815	-0.294	0.0294699	0.28906	236	290	347	236	183	222	319	333	261	276	355	312	205	192	279	261	267.71	0.022	0.0225	0.0223	0.0223	TRUE	0.2193
ENSMUSG00000058126	tropomyosin 3, related sequence 7 [Source:MGI Symbol;Acc:MGI:99705]	Tpm3-rs7	628	741	1.162	0.216	0.0294092	0.28906	637	684	534	463	707	850	785	954	706	650	546	612	793	736	687	747	684.72	0.0055	0.0158	0.0099	0.0099	TRUE	0.1024
ENSMUSG00000078762	HAUS augmin-like complex, subunit 5 [Source:MGI Symbol;Acc:MGI:1919159]	Haus5	11	21	1.303	0.381	0.0294803	0.28906	9	14	11	8	22	22	20	29	10	13	11	11	25	19	18	23	16.13	0	0.1956	0.09	0.09	TRUE	0.2527
ENSMUSG00000027677	tetratricopeptide repeat domain 14 [Source:MGI Symbol;Acc:MGI:1914370]	Ttc14	566	669	1.166	0.222	0.0296766	0.290791	497	550	560	468	546	708	792	968	551	523	573	618	612	613	693	758	617.75	0.0066	0.0162	0.0105	0.0105	TRUE	0.1096
ENSMUSG00000027752	exosome component 8 [Source:MGI Symbol;Acc:MGI:1916889]	Exosc8	352	435	1.198	0.261	0.0297426	0.291221	368	394	310	234	446	521	465	486	408	375	317	309	500	451	407	381	393.48	0.0128	0.019	0.0158	0.0158	TRUE	0.1407
ENSMUSG00000058145	a disintegrin-like and metallopeptidase (reprolysin type) with thrombospondin type 1 motif, 17 [Source:MGI Symbol;Acc:MGI:3588195]	Adamts17	683	516	0.803	-0.316	0.0297601	0.291221	542	538	831	582	500	576	713	487	600	512	850	769	561	499	624	382	599.55	0.046	0.0164	0.0314	0.0314	TRUE	0.2027
ENSMUSG00000019823	microtubule associated monooxygenase, calponin and LIM domain containing 1 [Source:MGI Symbol;Acc:MGI:2385847]	Mical1	999	830	0.848	-0.238	0.029837	0.291562	796	981	1021	861	656	1123	928	1020	882	933	1044	1138	736	972	812	799	914.55	0.0125	0.0147	0.0133	0.0133	TRUE	0.1382
ENSMUSG00000020866	calcium channel, voltage-dependent, T type, alpha 1G subunit [Source:MGI Symbol;Acc:MGI:1201678]	Cacna1g	2175	1661	0.807	-0.309	0.0298545	0.291562	1740	1688	2684	1832	1669	1662	2297	1687	1928	1605	2745	2421	1872	1439	2011	1322	1917.84	0.0465	0.013	0.0303	0.0303	TRUE	0.2023
ENSMUSG00000066839	ECSIT signalling integrator [Source:MGI Symbol;Acc:MGI:1349469]	Ecsit	1535	1373	0.899	-0.154	0.0298196	0.291562	1380	1580	1491	1199	1258	1512	1622	1726	1529	1502	1525	1585	1411	1309	1420	1352	1454.14	0.0003	0.0135	0.0046	0.0046	TRUE	0.0131
ENSMUSG00000022146	oncostatin M receptor [Source:MGI Symbol;Acc:MGI:1330819]	Osmr	283	377	1.25	0.322	0.0299247	0.291667	237	289	318	203	244	524	340	616	263	275	325	268	274	454	298	483	329.81	0.0435	0.0204	0.0323	0.0323	TRUE	0.1647
ENSMUSG00000031207	moesin [Source:MGI Symbol;Acc:MGI:97167]	Msn	10073	11744	1.152	0.204	0.029919	0.291667	9957	11625	9095	6738	10745	13799	12049	15866	11031	11053	9303	8905	12053	11946	10548	12431	10908.7	0.0086	0.0117	0.0099	0.0099	TRUE	0.0812
ENSMUSG00000042857	predicted gene 9776 [Source:MGI Symbol;Acc:MGI:3641792]	Gm9776	133	98	0.797	-0.327	0.0298994	0.291667	113	128	142	105	94	79	137	128	125	122	145	139	105	68	120	100	115.62	0.021	0.0371	0.029	0.029	TRUE	0.5083
ENSMUSG00000030313	DENN/MADD domain containing 5B [Source:MGI Symbol;Acc:MGI:2444273]	Dennd5b	1046	1196	1.134	0.182	0.0300158	0.29236	950	1014	1115	777	1061	1435	1283	1567	1052	964	1140	1027	1190	1242	1123	1228	1120.91	0.0026	0.0141	0.0067	0.0067	TRUE	0.0407
ENSMUSG00000022194	poly(A) binding protein, nuclear 1 [Source:MGI Symbol;Acc:MGI:1859158]	Pabpn1	142	190	1.252	0.324	0.0300373	0.292377	124	129	117	142	193	204	248	190	137	123	120	188	217	177	217	149	165.8	0.0318	0.0293	0.0304	0.0304	TRUE	0.3368
ENSMUSG00000008398	ELK3, member of ETS oncogene family [Source:MGI Symbol;Acc:MGI:101762]	Elk3	2138	2440	1.132	0.179	0.0301004	0.292603	1815	2419	2202	1504	2193	2638	2760	3316	2011	2300	2252	1988	2460	2284	2416	2598	2288.59	0.0037	0.0127	0.0069	0.0069	TRUE	0.0295
ENSMUSG00000075327	zinc finger and BTB domain containing 2 [Source:MGI Symbol;Acc:MGI:2685949]	Zbtb2	318	426	1.25	0.322	0.0300887	0.292603	278	362	286	248	561	420	372	492	308	344	293	328	629	364	326	385	372.06	0.0458	0.0194	0.0329	0.0329	TRUE	1.4214
ENSMUSG00000003344	BTB (POZ) domain containing 2 [Source:MGI Symbol;Acc:MGI:1933831]	Btbd2	1429	1227	0.868	-0.204	0.030127	0.292668	1311	1419	1419	1108	1231	1330	1487	1372	1452	1349	1451	1464	1381	1151	1302	1075	1328.29	0.0061	0.0137	0.0092	0.0092	TRUE	0.0919
ENSMUSG00000073198	BCL2/adenovirus E1B interacting protein 3-like, pseudogene [Source:MGI Symbol;Acc:MGI:3642435]	Bnip3l-ps	59	84	1.274	0.349	0.0301531	0.292728	64	52	58	44	94	89	75	112	71	49	59	58	105	77	66	88	71.72	0.0184	0.0528	0.0356	0.0356	TRUE	0.3727
ENSMUSG00000034111	transmembrane p24 trafficking protein 8 [Source:MGI Symbol;Acc:MGI:1923480]	Tmed8	573	484	0.858	-0.22	0.030208	0.293067	521	556	550	472	441	481	586	653	577	529	563	624	495	416	513	512	528.49	0.0052	0.017	0.0101	0.0101	TRUE	0.1149
ENSMUSG00000024480	adaptor-related protein complex 3, sigma 1 subunit [Source:MGI Symbol;Acc:MGI:1337062]	Ap3s1	457	531	1.148	0.2	0.0302604	0.293188	405	516	425	342	508	608	598	643	449	491	435	452	570	526	524	504	493.69	0.0007	0.0174	0.0074	0.0074	TRUE	0.0317
ENSMUSG00000043467	zinc finger and BTB domain containing 37 [Source:MGI Symbol;Acc:MGI:2444467]	Zbtb37	678	559	0.845	-0.243	0.0302566	0.293188	617	691	629	551	386	701	682	766	684	657	643	728	433	607	597	600	618.65	0.0119	0.0162	0.0138	0.0138	TRUE	0.2821
ENSMUSG00000000489	platelet derived growth factor, B polypeptide [Source:MGI Symbol;Acc:MGI:97528]	Pdgfb	944	1175	1.205	0.269	0.0303103	0.293273	906	1114	732	730	1307	1183	1298	1370	1004	1059	749	965	1466	1024	1136	1073	1059.55	0.0235	0.0142	0.0193	0.0193	TRUE	0.3846
ENSMUSG00000015766	epidermal growth factor receptor pathway substrate 8 [Source:MGI Symbol;Acc:MGI:104684]	Eps8	752	894	1.167	0.223	0.0303487	0.293273	668	857	682	573	932	976	895	1149	740	815	698	757	1045	845	784	900	822.99	0.0083	0.015	0.0112	0.0112	TRUE	0.1697
ENSMUSG00000022840	adenylate cyclase 5 [Source:MGI Symbol;Acc:MGI:99673]	Adcy5	5296	4590	0.875	-0.192	0.0303214	0.293273	4928	5452	5052	4065	4553	4631	5629	5511	5459	5184	5167	5372	5107	4009	4928	4318	4943.12	0.0064	0.012	0.0085	0.0085	TRUE	0.0946
ENSMUSG00000039187	Fanconi anemia, complementation group I [Source:MGI Symbol;Acc:MGI:2384790]	Fanci	166	251	1.292	0.37	0.0303489	0.293273	199	230	132	69	279	349	194	281	220	219	135	91	313	302	170	220	208.81	0.1141	0.0256	0.0662	0.0662	TRUE	0.5534
ENSMUSG00000037712	fermitin family member 2 [Source:MGI Symbol;Acc:MGI:2385001]	Fermt2	8588	9803	1.133	0.18	0.0304053	0.293624	7648	9284	8666	6194	9698	11849	10174	11703	8473	8828	8864	8186	10879	10258	8907	9169	9195.31	0.005	0.0117	0.0074	0.0074	TRUE	0.0718
ENSMUSG00000018830	myosin, heavy polypeptide 11, smooth muscle [Source:MGI Symbol;Acc:MGI:102643]	Myh11	814	602	0.796	-0.328	0.0304673	0.293881	732	609	654	907	478	828	708	682	811	579	669	1199	536	717	620	534	708.09	0.0597	0.0156	0.0373	0.0373	TRUE	1.0621
ENSMUSG00000026414	troponin T2, cardiac [Source:MGI Symbol;Acc:MGI:104597]	Tnnt2	155793	175390	1.119	0.163	0.0304718	0.293881	141530	178180	144466	112896	165899	201225	186502	227169	156789	169420	147767	149197	186099	174205	163270	177986	165592	0.0035	0.0114	0.006	0.006	TRUE	0.0396
ENSMUSG00000031700	glutamic pyruvate transaminase (alanine aminotransferase) 2 [Source:MGI Symbol;Acc:MGI:1915391]	Gpt2	364	261	0.788	-0.344	0.0305797	0.294343	278	282	477	296	195	251	426	299	308	268	488	391	219	217	373	234	312.3	0.0675	0.0209	0.0438	0.0438	TRUE	0.4606
ENSMUSG00000039982	deltex 4, E3 ubiquitin ligase [Source:MGI Symbol;Acc:MGI:2672905]	Dtx4	291	216	0.799	-0.324	0.0305758	0.294343	233	228	300	290	142	262	275	303	258	217	307	383	159	227	241	237	253.66	0.0426	0.0231	0.033	0.033	TRUE	0.3982
ENSMUSG00000045427	heterogeneous nuclear ribonucleoprotein H2 [Source:MGI Symbol;Acc:MGI:1201779]	Hnrnph2	2323	2653	1.133	0.18	0.030552	0.294343	2088	2556	2373	1605	2558	3028	2762	3453	2313	2430	2427	2121	2869	2621	2418	2705	2488.25	0.0039	0.0126	0.0071	0.0071	TRUE	0.0443
ENSMUSG00000110996	predicted gene, 36251 [Source:MGI Symbol;Acc:MGI:5595410]	Gm36251	12	23	1.295	0.373	0.0306005	0.29435	16	10	8	9	23	26	15	39	18	10	8	12	26	23	13	31	17.41	0.0646	0.182	0.1258	0.1258	TRUE	0.665
ENSMUSG00000079588	transmembrane protein 182 [Source:MGI Symbol;Acc:MGI:1923725]	Tmem182	4822	4120	0.866	-0.208	0.0306654	0.294781	4137	4774	5252	3626	3159	4687	5335	5371	4583	4539	5372	4792	3544	4058	4670	4208	4470.77	0.0092	0.0121	0.0103	0.0103	TRUE	0.1159
ENSMUSG00000037341	solute carrier family 9 (sodium/hydrogen exchanger), member 7 [Source:MGI Symbol;Acc:MGI:2444530]	Slc9a7	241	190	0.82	-0.287	0.0307092	0.294921	241	238	273	145	144	223	244	243	267	226	279	192	162	193	214	190	215.34	0.0152	0.0252	0.02	0.02	TRUE	0.1661
ENSMUSG00000041119	phosphodiesterase 9A [Source:MGI Symbol;Acc:MGI:1277179]	Pde9a	214	168	0.82	-0.287	0.0307201	0.294921	174	250	199	167	145	165	238	203	193	238	204	221	163	143	208	159	190.95	0.0126	0.027	0.0193	0.0193	TRUE	0.2269
ENSMUSG00000037820	transglutaminase 2, C polypeptide [Source:MGI Symbol;Acc:MGI:98731]	Tgm2	10850	14879	1.262	0.336	0.0307693	0.295201	12373	14638	7210	6357	14249	19681	11652	20797	13707	13918	7375	8401	15984	17038	10201	16294	12864.8	0.0728	0.0117	0.0426	0.0426	TRUE	0.3152
ENSMUSG00000032435	dynein cytoplasmic 1 light intermediate chain 1 [Source:MGI Symbol;Acc:MGI:2135610]	Dync1li1	2113	2433	1.14	0.19	0.0308144	0.29544	1860	2331	2238	1426	2124	2800	2593	3387	2061	2216	2289	1885	2383	2424	2270	2654	2272.62	0.0052	0.0127	0.008	0.008	TRUE	0.068
ENSMUSG00000032484	neutrophilic granule protein [Source:MGI Symbol;Acc:MGI:105983]	Ngp	50	90	1.301	0.38	0.0308517	0.295441	43	36	61	44	66	206	62	67	48	34	62	58	74	178	54	52	70.19	0.202	0.0537	0.1254	0.1254	TRUE	7.2223
ENSMUSG00000056124	UDP-Gal:betaGlcNAc beta 1,4-galactosyltransferase, polypeptide 6 [Source:MGI Symbol;Acc:MGI:1928380]	B4galt6	2233	1977	0.891	-0.167	0.0308769	0.295441	2160	2461	2063	1581	1694	2289	2343	2519	2393	2340	2110	2089	1900	1982	2051	1974	2104.88	0.0023	0.0128	0.0059	0.0059	TRUE	0.0305
ENSMUSG00000062380	tubulin, beta 3 class III [Source:MGI Symbol;Acc:MGI:107813]	Tubb3	54	34	0.77	-0.378	0.0308949	0.295441	39	65	34	58	26	50	37	39	43	62	35	77	29	43	32	31	43.98	0.0567	0.079	0.0681	0.0681	TRUE	0.3335
ENSMUSG00000070003	single stranded DNA binding protein 4 [Source:MGI Symbol;Acc:MGI:1924150]	Ssbp4	591	711	1.178	0.237	0.0308633	0.295441	501	691	499	486	729	817	764	831	555	657	510	642	818	707	669	651	651.21	0.0105	0.016	0.013	0.013	TRUE	0.136
ENSMUSG00000032849	ATP-binding cassette, sub-family C (CFTR/MRP), member 4 [Source:MGI Symbol;Acc:MGI:2443111]	Abcc4	196	148	0.806	-0.31	0.0309425	0.295704	204	151	222	141	117	198	173	180	226	144	227	186	131	171	151	141	172.26	0.0235	0.0287	0.026	0.026	TRUE	0.3087
ENSMUSG00000031239	integral membrane protein 2A [Source:MGI Symbol;Acc:MGI:107706]	Itm2a	3166	2820	0.895	-0.16	0.0309875	0.295815	2814	3496	2995	2393	2529	3529	3046	3476	3117	3324	3063	3162	2837	3055	2667	2723	2993.69	0.002	0.0124	0.0054	0.0054	TRUE	0.0358
ENSMUSG00000038365	F-box protein 25 [Source:MGI Symbol;Acc:MGI:1914072]	Fbxo25	451	369	0.841	-0.249	0.0310145	0.295815	427	426	429	368	265	429	476	499	473	405	439	486	297	371	417	391	409.94	0.0106	0.0187	0.0142	0.0142	TRUE	0.2071
ENSMUSG00000096544	predicted pseudogene 4617 [Source:MGI Symbol;Acc:MGI:3704225]	Gm4617	184	248	1.255	0.327	0.0310049	0.295815	110	224	170	171	273	287	239	292	122	213	174	226	306	248	209	229	215.93	0.0429	0.0252	0.0339	0.0339	TRUE	0.6304
ENSMUSG00000006498	polypyrimidine tract binding protein 1 [Source:MGI Symbol;Acc:MGI:97791]	Ptbp1	1808	2122	1.158	0.211	0.0311243	0.29667	1872	2038	1507	1271	1977	2414	2345	2717	2074	1938	1541	1680	2218	2090	2053	2129	1965.25	0.0088	0.0129	0.0105	0.0105	TRUE	0.1298
ENSMUSG00000047181	sterile alpha motif domain containing 14 [Source:MGI Symbol;Acc:MGI:2384945]	Samd14	365	288	0.82	-0.286	0.0311896	0.2971	273	348	381	331	269	323	384	296	302	331	390	437	302	280	336	232	326.24	0.0224	0.0205	0.0215	0.0215	TRUE	0.2454
ENSMUSG00000020580	Rho-associated coiled-coil containing protein kinase 2 [Source:MGI Symbol;Acc:MGI:107926]	Rock2	6432	7706	1.176	0.233	0.0313448	0.297463	5795	6948	6331	4713	5618	10000	7812	11521	6420	6606	6476	6228	6302	8657	6839	9027	7069.39	0.0152	0.0118	0.014	0.014	TRUE	0.1617
ENSMUSG00000026970	RNA binding motif, single stranded interacting protein 1 [Source:MGI Symbol;Acc:MGI:1861774]	Rbms1	2356	2668	1.125	0.169	0.0313491	0.297463	2185	2473	2313	1729	2599	3196	2861	3171	2421	2351	2366	2285	2915	2767	2505	2484	2511.77	0.0028	0.0126	0.0062	0.0062	TRUE	0.0505
ENSMUSG00000032515	cysteine-serine-rich nuclear protein 1 [Source:MGI Symbol;Acc:MGI:2387989]	Csrnp1	273	526	1.294	0.372	0.0313274	0.297463	211	326	217	246	919	474	341	465	234	310	222	325	1031	410	299	364	399.36	0.1801	0.0189	0.0897	0.1801	TRUE	8.1604
ENSMUSG00000033712	cell cycle activator and apoptosis regulator 2 [Source:MGI Symbol;Acc:MGI:2444228]	Ccar2	1467	1311	0.898	-0.155	0.0312856	0.297463	1310	1520	1462	1117	1123	1550	1572	1616	1451	1445	1495	1476	1260	1342	1376	1266	1389	0.0004	0.0136	0.0047	0.0047	TRUE	0.0121
ENSMUSG00000041849	caspase recruitment domain family, member 6 [Source:MGI Symbol;Acc:MGI:3032959]	Card6	221	180	0.837	-0.257	0.0313091	0.297463	195	216	234	170	155	208	233	208	216	205	239	225	174	180	204	163	200.79	0	0.0262	0.0132	0.0132	TRUE	0.0686
ENSMUSG00000047003	zinc finger protein 41 [Source:MGI Symbol;Acc:MGI:99186]	Zfp41	488	410	0.855	-0.226	0.0312989	0.297463	471	538	477	325	339	433	502	568	522	512	488	430	380	375	439	445	448.8	0.0054	0.018	0.0108	0.0108	TRUE	0.0626
ENSMUSG00000084817	predicted pseudogene 5526 [Source:MGI Symbol;Acc:MGI:3643066]	Gm5526	182	270	1.288	0.365	0.0314076	0.297708	87	261	134	186	292	330	285	277	96	248	137	246	328	286	249	217	225.9	0.1072	0.0246	0.0625	0.0625	TRUE	0.503
ENSMUSG00000100441	predicted gene 7266 [Source:MGI Symbol;Acc:MGI:3648608]	Gm7266	106	156	1.287	0.364	0.0314156	0.297708	52	111	91	126	145	211	154	183	58	106	93	167	163	183	135	143	130.78	0.0866	0.0341	0.0584	0.0584	TRUE	0.5428
ENSMUSG00000038910	phospholipase C-like 2 [Source:MGI Symbol;Acc:MGI:1352756]	Plcl2	827	684	0.845	-0.244	0.0314377	0.297727	737	708	969	627	666	739	796	831	816	673	991	829	747	640	697	651	755.52	0.0131	0.0154	0.0144	0.0144	TRUE	0.2436
ENSMUSG00000039253	fructosamine 3 kinase related protein [Source:MGI Symbol;Acc:MGI:2679256]	Fn3krp	176	130	0.797	-0.327	0.0314954	0.298081	165	186	168	131	70	153	177	195	183	177	172	173	79	132	155	153	152.91	0.0345	0.0308	0.0326	0.0326	TRUE	0.7596
ENSMUSG00000031583	Werner syndrome RecQ like helicase [Source:MGI Symbol;Acc:MGI:109635]	Wrn	418	349	0.852	-0.231	0.0315305	0.298094	380	403	437	318	290	363	455	457	421	383	447	420	325	314	398	358	383.42	0.0053	0.0192	0.0112	0.0112	TRUE	0.0892
ENSMUSG00000040152	thrombospondin 1 [Source:MGI Symbol;Acc:MGI:98737]	Thbs1	1960	3060	1.296	0.374	0.0315373	0.298094	2020	2169	1506	1512	4027	3291	1887	4114	2238	2062	1540	1998	4517	2849	1652	3223	2510.05	0.0853	0.0126	0.0493	0.0853	TRUE	0.2896
ENSMUSG00000000794	potassium intermediate/small conductance calcium-activated channel, subfamily N, member 3 [Source:MGI Symbol;Acc:MGI:2153183]	Kcnn3	270	200	0.799	-0.324	0.0317941	0.299329	235	189	305	249	154	203	270	277	260	180	312	329	173	176	236	217	235.37	0.0427	0.024	0.0335	0.0335	TRUE	0.5017
ENSMUSG00000020682	matrix metallopeptidase 28 (epilysin) [Source:MGI Symbol;Acc:MGI:2153062]	Mmp28	338	254	0.803	-0.316	0.0317856	0.299329	327	277	354	278	149	332	348	330	362	263	362	367	167	287	305	259	296.61	0.0412	0.0214	0.0313	0.0313	TRUE	0.645
ENSMUSG00000036188	ankyrin repeat and MYND domain containing 2 [Source:MGI Symbol;Acc:MGI:2144755]	Ankmy2	802	687	0.868	-0.205	0.0317403	0.299329	690	819	831	618	559	731	874	924	764	779	850	817	627	633	765	724	744.85	0.0047	0.0154	0.0089	0.0089	TRUE	0.0605
ENSMUSG00000037251	protein-O-mannose kinase [Source:MGI Symbol;Acc:MGI:1921903]	Pomk	450	358	0.825	-0.277	0.0318106	0.299329	420	419	486	334	313	308	452	536	465	398	497	441	351	267	396	420	404.45	0.0213	0.0188	0.0201	0.0201	TRUE	0.3853
ENSMUSG00000038244	microtubule associated monooxygenase, calponin and LIM domain containing 2 [Source:MGI Symbol;Acc:MGI:2444947]	Mical2	8710	10244	1.159	0.213	0.0317697	0.299329	8207	10190	7457	6382	10241	12004	10076	13113	9092	9689	7627	8434	11488	10392	8821	10274	9477.16	0.0107	0.0117	0.0113	0.0113	TRUE	0.0978
ENSMUSG00000038291	sorting nexin 25 [Source:MGI Symbol;Acc:MGI:2142610]	Snx25	504	586	1.15	0.201	0.0317676	0.299329	465	559	467	370	579	633	648	741	515	532	478	489	650	548	567	581	544.83	0.0021	0.0169	0.008	0.008	TRUE	0.0662
ENSMUSG00000097187	predicted gene, 19426 [Source:MGI Symbol;Acc:MGI:5011611]	Gm19426	35	52	1.288	0.365	0.0318042	0.299329	32	42	25	30	52	70	55	55	35	40	26	40	58	61	48	43	43.85	0	0.0792	0.0458	0.0458	TRUE	0.3745
ENSMUSG00000109635	predicted gene 45670 [Source:MGI Symbol;Acc:MGI:5791506]	Gm45670	11	21	1.294	0.372	0.0318706	0.299702	9	9	10	11	24	17	19	31	10	9	10	15	27	15	17	24	15.73	0	0.2002	0.1114	0.1114	TRUE	0.3251
ENSMUSG00000028607	carnitine palmitoyltransferase 2 [Source:MGI Symbol;Acc:MGI:109176]	Cpt2	3821	2842	0.799	-0.324	0.0318944	0.299734	2951	2978	4706	3306	2086	2683	4617	3398	3269	2832	4814	4369	2340	2323	4042	2662	3331.28	0.0701	0.0123	0.0377	0.0377	TRUE	0.2867
ENSMUSG00000036402	guanine nucleotide binding protein (G protein), gamma 12 [Source:MGI Symbol;Acc:MGI:1336171]	Gng12	1768	2028	1.136	0.184	0.0321299	0.301754	1742	1860	1648	1277	1978	2322	2096	2611	1930	1769	1686	1688	2219	2010	1835	2046	1897.66	0.0044	0.013	0.0076	0.0076	TRUE	0.0531
ENSMUSG00000005836	GATA binding protein 6 [Source:MGI Symbol;Acc:MGI:107516]	Gata6	5971	6915	1.146	0.196	0.0321681	0.301758	5238	5555	6661	4529	6645	8256	7503	8284	5803	5282	6813	5985	7454	7147	6568	6490	6442.94	0.0077	0.0119	0.0092	0.0092	TRUE	0.1011
ENSMUSG00000023830	insulin-like growth factor 2 receptor [Source:MGI Symbol;Acc:MGI:96435]	Igf2r	35381	42095	1.169	0.226	0.0321714	0.301758	34028	40670	29840	26207	39561	55525	40205	51991	37697	38670	30522	34634	44378	48069	35197	40735	38737.7	0.0138	0.0115	0.0131	0.0131	TRUE	0.1363
ENSMUSG00000021706	zinc finger, FYVE domain containing 16 [Source:MGI Symbol;Acc:MGI:2145181]	Zfyve16	1145	917	0.829	-0.271	0.0323264	0.303019	1123	1232	1072	808	670	853	1288	1342	1244	1171	1096	1068	752	738	1128	1051	1031.11	0.0252	0.0143	0.0204	0.0204	TRUE	0.2271
ENSMUSG00000004100	peter pan homolog [Source:MGI Symbol;Acc:MGI:2178445]	Ppan	235	298	1.216	0.282	0.0323872	0.303269	257	272	189	154	281	308	316	424	285	259	193	204	315	267	277	332	266.36	0.0178	0.0226	0.0203	0.0203	TRUE	0.1953
ENSMUSG00000044456	Ras and Rab interactor 3 [Source:MGI Symbol;Acc:MGI:2385708]	Rin3	535	628	1.159	0.213	0.0323944	0.303269	512	569	466	419	553	818	684	748	567	541	477	554	620	708	599	586	581.49	0.0051	0.0165	0.0097	0.0097	TRUE	0.0987
ENSMUSG00000022265	progressive ankylosis [Source:MGI Symbol;Acc:MGI:3045421]	Ank	2953	2542	0.871	-0.2	0.0324726	0.303808	2637	2823	3049	2336	2361	2489	3107	3373	2921	2684	3119	3087	2648	2155	2720	2643	2747.16	0.007	0.0125	0.0095	0.0095	TRUE	0.136
ENSMUSG00000066800	ribonuclease L (2', 5'-oligoisoadenylate synthetase-dependent) [Source:MGI Symbol;Acc:MGI:1098272]	Rnasel	990	798	0.832	-0.265	0.032571	0.304534	776	849	1082	897	696	814	1052	1003	860	807	1107	1185	781	705	921	786	893.92	0.0222	0.0147	0.019	0.019	TRUE	0.1903
ENSMUSG00000022292	ribonucleotide reductase M2 B (TP53 inducible) [Source:MGI Symbol;Acc:MGI:2155865]	Rrm2b	1000	829	0.847	-0.24	0.0326827	0.305043	893	996	1109	705	682	833	1153	1049	989	947	1134	932	765	721	1009	822	914.97	0.0145	0.0147	0.0143	0.0143	TRUE	0.2255
ENSMUSG00000022750	kelch-like 22 [Source:MGI Symbol;Acc:MGI:1337995]	Klhl22	907	774	0.864	-0.21	0.0326928	0.305043	751	937	946	710	739	765	954	982	832	891	968	938	829	662	835	769	840.58	0.0066	0.015	0.0099	0.0099	TRUE	0.122
ENSMUSG00000026395	protein tyrosine phosphatase, receptor type, C [Source:MGI Symbol;Acc:MGI:97810]	Ptprc	105	74	0.784	-0.35	0.0327291	0.305043	97	93	109	86	47	80	124	81	107	88	111	114	53	69	109	63	89.38	0.0427	0.0447	0.0437	0.0437	TRUE	0.6684
ENSMUSG00000033006	SRY (sex determining region Y)-box 10 [Source:MGI Symbol;Acc:MGI:98358]	Sox10	20	10	0.779	-0.36	0.0326624	0.305043	23	14	16	18	6	19	7	11	25	13	16	24	7	16	6	9	14.61	0.0748	0.2148	0.1501	0.1501	TRUE	0.4197
ENSMUSG00000036412	arylsulfatase i [Source:MGI Symbol;Acc:MGI:2670959]	Arsi	30	15	0.774	-0.369	0.0327279	0.305043	22	24	37	25	6	13	32	19	24	23	38	33	7	11	28	15	22.37	0.1278	0.1442	0.1369	0.1369	TRUE	0.7357
ENSMUSG00000079614	SEH1-like (S. cerevisiae [Source:MGI Symbol;Acc:MGI:1919374]	Seh1l	1642	1884	1.137	0.185	0.0327819	0.305341	1447	1927	1622	1116	1761	2038	2150	2447	1603	1832	1659	1475	1975	1764	1882	1917	1763.54	0.0044	0.0131	0.0076	0.0076	TRUE	0.0674
ENSMUSG00000029860	zyxin [Source:MGI Symbol;Acc:MGI:103072]	Zyx	2713	3309	1.189	0.25	0.0328707	0.305839	2330	3447	2209	2068	3435	3767	3174	4266	2581	3278	2259	2733	3853	3261	2779	3342	3010.83	0.0207	0.0124	0.0169	0.0169	TRUE	0.2061
ENSMUSG00000052496	polycystin (PKD) family receptor for egg jelly [Source:MGI Symbol;Acc:MGI:1338786]	Pkdrej	234	184	0.819	-0.287	0.032877	0.305839	169	238	252	200	184	208	227	192	187	226	258	264	206	180	199	150	208.9	0.0166	0.0256	0.0209	0.0209	TRUE	0.2053
ENSMUSG00000069520	transmembrane protein 19 [Source:MGI Symbol;Acc:MGI:1914476]	Tmem19	561	470	0.854	-0.228	0.0329585	0.306404	524	551	610	390	390	484	583	656	580	524	624	515	437	419	510	514	515.57	0.0077	0.0172	0.0117	0.0117	TRUE	0.08
ENSMUSG00000087543	predicted gene 16576 [Source:MGI Symbol;Acc:MGI:4414996]	Gm16576	92	67	0.794	-0.333	0.0330089	0.306678	79	83	98	77	57	67	99	76	88	79	100	102	64	58	87	60	79.57	0.0135	0.0488	0.0311	0.0311	TRUE	0.2441
ENSMUSG00000011382	dihydrodiol dehydrogenase (dimeric) [Source:MGI Symbol;Acc:MGI:1919005]	Dhdh	238	180	0.806	-0.311	0.0330894	0.307232	149	227	261	231	163	198	225	218	165	216	267	305	183	171	197	171	209.4	0.0317	0.0256	0.0287	0.0287	TRUE	0.2177
ENSMUSG00000005447	platelet-activating factor acetylhydrolase, isoform 1b, subunit 3 [Source:MGI Symbol;Acc:MGI:108414]	Pafah1b3	426	544	1.221	0.288	0.0331562	0.307658	419	500	368	294	611	688	480	607	464	475	376	389	685	596	420	476	485.17	0.0283	0.0175	0.0238	0.0238	TRUE	0.2687
ENSMUSG00000040651	family with sequence similarity 208, member A [Source:MGI Symbol;Acc:MGI:1921694]	Fam208a	613	518	0.86	-0.218	0.0331882	0.307756	556	602	636	464	399	585	677	671	616	572	651	613	448	506	593	526	565.56	0.0056	0.0167	0.0105	0.0105	TRUE	0.1034
ENSMUSG00000115610	predicted gene, 31251 [Source:MGI Symbol;Acc:MGI:5590410]	Gm31251	30	49	1.298	0.376	0.0332087	0.307756	21	22	25	37	38	77	41	62	23	21	26	49	43	67	36	49	39.05	0.0805	0.0875	0.0842	0.0842	TRUE	1.0599
ENSMUSG00000030780	cDNA sequence BC017158 [Source:MGI Symbol;Acc:MGI:2384572]	BC017158	211	170	0.832	-0.266	0.0332669	0.308101	174	213	234	158	133	197	222	210	193	203	239	209	149	171	194	165	190.26	0.005	0.027	0.0153	0.0153	TRUE	0.1186
ENSMUSG00000067081	ankyrin repeat and SOCS box-containing 18 [Source:MGI Symbol;Acc:MGI:2655109]	Asb18	148	98	0.775	-0.367	0.0333049	0.308259	133	106	193	113	89	62	167	116	147	101	197	149	100	54	146	91	123.18	0.1071	0.0355	0.0697	0.0697	TRUE	0.3977
[truncated: 52,947 more rows]

## Sheet: RNA-seq sample identification
Sample_ID	Cd_dose	Postnatal_age	Sex	Cross	Organism
300-7	0ppm	<24hours	Female	BxC	Mouse
302-2	0ppm	<24hours	Female	BxC	Mouse
[truncated: 6 more rows]
