# Supplementary material for: Maternal cadmium exposure in the mouse leads to increased heart weight at birth and programs susceptibility to hypertension in adulthood
Source: Sci Rep. 2019 Sep 19;9:13553. doi: 10.1038/s41598-019-49807-5 (PMC6753073; doi:10.1038/s41598-019-49807-5)
Supplement: Supplementary file 6 — Supplementary Table 4 [file 41598_2019_49807_MOESM6_ESM.xlsx]

## Sheet: KEGG
Term	Overlap	P-value	Adjusted P-value	Old P-value	Old Adjusted P-value	Z-score	Combined Score	Genes
HIF-1 signaling pathway_Homo sapiens_hsa04066	11/103	0.0000004511373887776524814683374621504530210813754820264875888824462890625	0.0000848138290901986652454980220028346593608148396015167236328125	0.0000019065233231658493541732339593419709444788168184459209442138671875	0.000358426384755179661643909039270283756195567548274993896484375	-1.8433859860261625	26.934623113021853	CDKN1A;LDHA;PFKL;EGLN3;FLT1;NOS2;NOS3;SLC2A1;PGK1;ALDOA;PDK1
Glycolysis / Gluconeogenesis_Homo sapiens_hsa00010	7/67	0.00006688811310016307891228304338682164598139934241771697998046875	0.004191655087610219286575752306589492945931851863861083984375	0.00017515831657152321969121711031647237177821807563304901123046875	0.01097658783848212173117619983031545416451990604400634765625	-1.9619840008719007	18.859550192058315	LDHA;PFKL;PKM;PGK1;ALDOC;ACSS1;ALDOA
Central carbon metabolism in cancer_Homo sapiens_hsa05230	7/67	0.00006688811310016307891228304338682164598139934241771697998046875	0.004191655087610219286575752306589492945931851863861083984375	0.00017515831657152321969121711031647237177821807563304901123046875	0.01097658783848212173117619983031545416451990604400634765625	-1.8557674839054197	17.838545060484993	RET;LDHA;PFKL;PKM;SLC2A1;FGFR3;PDK1
Biosynthesis of amino acids_Homo sapiens_hsa01230	7/74	0.000126509132929121504394787134373245862661860883235931396484375	0.0059459292476687110318156470611938857473433017730712890625	0.00030844631285283259647389542124074068851768970489501953125	0.01449697670408313203427308479831481236033141613006591796875	-1.6749358786037698	15.032877890582993	PFKL;PKM;ARG1;SHMT2;PGK1;ALDOC;ALDOA
Proteoglycans in cancer_Homo sapiens_hsa05205	10/203	0.00107451299893620709664798784643835460883565247058868408203125	0.039006751065581025950113058797796838916838169097900390625	0.0022273268461261651850191523038802188239060342311859130859375	0.07543267639879459862672916869996697641909122467041015625	-1.9098042699596653	13.055207603018362	CDKN1A;ERBB3;LUM;PLAUR;ITPR2;TIMP3;FLNB;WNT9A;CD44;DCN
Complement and coagulation cascades_Homo sapiens_hsa04610	6/79	0.00124489631060364989816047209814087182166986167430877685546875	0.039006751065581025950113058797796838916838169097900390625	0.0024074258425147211128136692792622852721251547336578369140625	0.07543267639879459862672916869996697641909122467041015625	-1.6610951411991852	11.110572115999759	VWF;F2R;PLAUR;MASP1;F2;A2M
Carbon metabolism_Homo sapiens_hsa01200	7/113	0.0016490333706110703142211360017199694993905723094940185546875	0.04428832481069731874523398573728627525269985198974609375	0.003151714495725100630141302104902933933772146701812744140625	0.08464604645661698290037833203314221464097499847412109375	-1.5570022117170113	9.976594431748278	PFKL;PKM;SHMT2;PGK1;ALDOC;ACSS1;ALDOA

## Sheet: GO biological process
Term	Overlap	P-value	Adjusted P-value	Old P-value	Old Adjusted P-value	Z-score	Combined Score	Genes
ATP generation from ADP (GO:0006757)	5/25	0.0000314873143434958523384330220107329978418420068919658660888671875	0.0139464661843779862138159586493202368728816509246826171875	0.000061550175866117206647555593068688040148117579519748687744140625	0.0187662265523590547633414615802394109778106212615966796875	-2.177583657273051	22.57267064180479	LDHA;PFKL;PKM;PGK1;ALDOA
glycolytic process through glucose-6-phosphate (GO:0061620)	5/26	0.0000385048762682992434997798769646948358058580197393894195556640625	0.0139464661843779862138159586493202368728816509246826171875	0.000072536491367483930795857782758417897639446891844272613525390625	0.0187662265523590547633414615802394109778106212615966796875	-1.9780239818885406	20.106071141356473	PFKL;PKM;PGK1;ALDOC;ALDOA
glucose catabolic process to pyruvate (GO:0061718)	5/26	0.0000385048762682992434997798769646948358058580197393894195556640625	0.0139464661843779862138159586493202368728816509246826171875	0.000072536491367483930795857782758417897639446891844272613525390625	0.0187662265523590547633414615802394109778106212615966796875	-1.9324175807734092	19.64249458529946	PFKL;PKM;PGK1;ALDOC;ALDOA
glycolytic process (GO:0006096)	5/24	0.00002550359284877857612809648468754630812327377498149871826171875	0.0139464661843779862138159586493202368728816509246826171875	0.00005189322894102324306396523123652286813012324273586273193359375	0.0187662265523590547633414615802394109778106212615966796875	-1.7478308673710363	18.48626738843387	LDHA;PFKL;PKM;PGK1;ALDOA
canonical glycolysis (GO:0061621)	5/26	0.0000385048762682992434997798769646948358058580197393894195556640625	0.0139464661843779862138159586493202368728816509246826171875	0.000072536491367483930795857782758417897639446891844272613525390625	0.0187662265523590547633414615802394109778106212615966796875	-1.7644267408810077	17.934913782993913	PFKL;PKM;PGK1;ALDOC;ALDOA
positive regulation of ERK1 and ERK2 cascade (GO:0070374)	12/202	0.0000608710043343290793812182248867514999801642261445522308349609375	0.0179663503857533483898389903288261848501861095428466796875	0.000061640591133437175482522041303212745333439670503139495849609375	0.0187662265523590547633414615802394109778106212615966796875	-1.7140824460764736	16.638175981462066	RET;EPHA7;FLT1;RAMP3;GPNMB;ERBB3;F2R;MIF;LGALS9;FGFR3;CD44;ICAM1
negative regulation of cellular process (GO:0048523)	21/535	0.00006944475577044364523505992625729277278878726065158843994140625	0.0179663503857533483898389903288261848501861095428466796875	0.0000509735901084214321969494132513744943935307674109935760498046875	0.0187662265523590547633414615802394109778106212615966796875	-1.3815019605484964	13.227852264136464	COL18A1;CDKN1A;NOS3;BNIP3;IGFBP3;NOTCH4;F2R;WNT9A;PROX1;MIF;RGCC;GPNMB;SOX17;DDAH1;ERBB3;WT1;PODXL;IGFBP7;TGFBI;SRSF6;RAD18
negative regulation of signal transduction (GO:0009968)	14/284	0.000114013185608445667186018612770936897504725493490695953369140625	0.0229419865707661228826363952748579322360455989837646484375	0.0001035201259546561676494480508381457184441387653350830078125	0.020830549789320258746716518771791015751659870147705078125	-1.3055711658936755	11.853537098555238	RET;EPHA7;FLT1;IGFBP3;METTL3;GATA2;ADAMTS12;DCN;RGS2;HEY1;ERBB3;DDIT4;FGFR3;TRABD2B
regulation of ERK1 and ERK2 cascade (GO:0070372)	13/248	0.000108454627201341700644225685135069170428323559463024139404296875	0.0229419865707661228826363952748579322360455989837646484375	0.00010239032978506907244596602080122238476178608834743499755859375	0.020830549789320258746716518771791015751659870147705078125	-1.064806924167912	9.720812643727434	RET;EPHA7;FLT1;RAMP3;F2R;MIF;ICAM1;GPNMB;ERBB3;TIMP3;LGALS9;FGFR3;CD44
fructose 1,6-bisphosphate metabolic process (GO:0030388)	3/8	0.00018046974387711097408647231699063695486984215676784515380859375	0.0252293614020909183481844451080178259871900081634521484375	0.0004407147585822443112101021167603676076396368443965911865234375	0.0469490839877908516797333504655398428440093994140625	-3.213630674588973	27.70132743644367	PFKL;ALDOC;ALDOA
carbohydrate catabolic process (GO:0016052)	5/36	0.00019503647687977516468095517954139950234093703329563140869140625	0.0252293614020909183481844451080178259871900081634521484375	0.0002847885457060855287324263596104856333113275468349456787109375	0.03683943259098006184348861324906465597450733184814453125	-2.132069464980027	18.212828066495963	LDHA;PFKL;PKM;PGK1;ALDOA
sulfur compound catabolic process (GO:0044273)	5/36	0.00019503647687977516468095517954139950234093703329563140869140625	0.0252293614020909183481844451080178259871900081634521484375	0.0002847885457060855287324263596104856333113275468349456787109375	0.03683943259098006184348861324906465597450733184814453125	-1.9285512844587456	16.474309837553122	GGT5;LUM;PRELP;MLYCD;DCN
negative regulation of cell communication (GO:0010648)	7/79	0.00019111741259486322960965687389744971369509585201740264892578125	0.0252293614020909183481844451080178259871900081634521484375	0.000232584671173018836011492371795839062542654573917388916015625	0.03683943259098006184348861324906465597450733184814453125	-1.342851638067028	11.498331775369936	RET;EPHA7;FLT1;ERBB3;IGFBP3;FGFR3;FGF23
cellular response to hypoxia (GO:0071456)	9/133	0.00019209901487188716056979387314385121499071829020977020263671875	0.0252293614020909183481844451080178259871900081634521484375	0.0002082428395724344994364984895440784384845755994319915771484375	0.03683943259098006184348861324906465597450733184814453125	-1.3416096213028004	11.480823819667405	OPRD1;EGLN3;RGCC;FAM162A;BNIP3;PGK1;HIF3A;HIGD1A;NDRG1
glycosaminoglycan catabolic process (GO:0006027)	6/57	0.000214323315852438483868069862836591710220091044902801513671875	0.02587596833391773987198547501975554041564464569091796875	0.0002786444270781015457132123724903749462100677192211151123046875	0.03683943259098006184348861324906465597450733184814453125	-1.9298199640849245	16.303167034509354	TMEM2;LUM;PRELP;AGRN;CD44;DCN
arginine catabolic process (GO:0006527)	3/9	0.00026767981842509554028797236213677024352364242076873779296875	0.029837515716518485386909986800674232654273509979248046875	0.000581421495441009875300431009037538387929089367389678955078125	0.055418648854929940250624298414550139568746089935302734375	-2.4403522885646005	20.073652184431317	DDAH1;NOS3;ARG1
negative regulation of signaling (GO:0023057)	7/84	0.0002800871160578764611226443292935073259286582469940185546875	0.029837515716518485386909986800674232654273509979248046875	0.000329859932164804493630316795105272831278853118419647216796875	0.039825089143364057753249340976253733970224857330322265625	-1.3838663796512942	11.320594196959888	RET;EPHA7;FLT1;ERBB3;IGFBP3;FGFR3;FGF23
cellular response to decreased oxygen levels (GO:0036294)	6/65	0.0004410625068803256218670505450774044220452196896076202392578125	0.044375788886681651057575237473429297097027301788330078125	0.000534162959231509353909272963534249356598593294620513916015625	0.0537427288426813032362616695536416955292224884033203125	-1.4431096168682542	11.14993240048518	OPRD1;RGCC;FAM162A;BNIP3;PGK1;NDRG1
positive regulation of MAPK cascade (GO:0043410)	13/290	0.000495560124320666207410612802419791478314436972141265869140625	0.04723470448130138998887872503473772667348384857177734375	0.000439465968082739942730807758408673180383630096912384033203125	0.0469490839877908516797333504655398428440093994140625	-1.102983208408766	8.393505742526814	RET;EPHA7;FLT1;RAMP3;F2R;MIF;ICAM1;GPNMB;ERBB3;LGALS9;FGFR3;CD44;JCAD

## Sheet: GO molecular function
Term	Overlap	P-value	Adjusted P-value	Old P-value	Old Adjusted P-value	Z-score	Combined Score	Genes
collagen binding (GO:0005518)	7/53	0.000014197124643066228358409715248900084816341404803097248077392578125	0.004827022378642517770608311167279680375941097736358642578125	0.00002940462940148791374139931875664188964947243221104145050048828125	0.0099975739965058908753636757182903238572180271148681640625	-1.3327708836883991	14.877016477138856	VWF;PCOLCE2;LUM;ADGRG6;SPARCL1;TGFBI;CD44
aldehyde-lyase activity (GO:0016832)	3/8	0.00018046974387711097408647231699063695486984215676784515380859375	0.0306798564591088639141869265358764096163213253021240234375	0.0004968328461751182582861741110491493600420653820037841796875	0.08446158384977010824545828882037312723696231842041015625	-3.473669811434911	29.942851122727514	SGPL1;ALDOC;ALDOA

## Sheet: GO cellular component
Term	Overlap	P-value	Adjusted P-value	Old P-value	Old Adjusted P-value	Z-score	Combined Score	Genes
integral component of plasma membrane (GO:0005887)	42/1464	0.0000445267963287660308892290661475499291555024683475494384765625	0.0061446978933697125879742628740132204256951808929443359375	0.001266618764400133205494380916888985666446387767791748046875	0.1539273986639999869385775355112855322659015655517578125	-1.705715888820737	17.09028284231438	OPRD1;RET;FLT1;RAMP3;CHRNA2;SLC20A1;NOTCH4;SLC2A1;SLC40A1;PVR;PCDH17;CACNA1H;ICAM1;EFNB2;GRIN2A;CLEC1A;GPNMB;ERBB3;PODXL;GJA5;STBD1;P2RY2;TSPAN6;ADAM23;PALM;STAB1;SLC26A10;SEMA6B;SEMA6C;EPHA7;MPP3;CADM4;SLC15A2;TNFRSF9;SLC2A12;F2R;TMEM2;SLCO2A1;SLC28A2;FGFR3;CD44;TRABD2B
secretory granule lumen (GO:0034774)	14/318	0.00036453169548604307491357356951766632846556603908538818359375	0.0251526869885369715185152728054163162596523761749267578125	0.002230831864695651846342006052736905985511839389801025390625	0.1539273986639999869385775355112855322659015655517578125	-1.2983633009228686	10.279008592396673	LGALS3BP;VWF;ANXA2;ARG1;MIF;MMP8;PFKL;PKM;FABP5;TIMP3;ALDOC;A2M;ALDOA;VCL

## Sheet: DSigDB
Term	Overlap	P-value	Adjusted P-value	Old P-value	Old Adjusted P-value	Z-score	Combined Score	Genes
oxygen_CTD_00006454	33/525	0.000000000004708006383713638689400989692795753446645512507728881246293894946575164794921875	0.0000000056331296381133689556128837754023219730470373178832232952117919921875	0.000000000000413046431825568266266825994046336253885838563082444352403399534523487091064453125	0.00000000049421005567929243336504768825440288282369039052355219610035419464111328125	-3.4735242832123254	90.59561479682026	COL18A1;CDKN1A;FLT1;CEBPD;SLC2A1;NDUFA4L2;STC1;PLOD2;NTS;NDRG1;ICAM1;LDHA;SGPL1;FAM162A;PGK1;PDK1;PRELID2;EGLN3;NOS3;BNIP3;IGFBP3;F2R;PLAUR;MIF;TVP23B;KLF6;TMEM2;WT1;DDIT4;ALDOC;ALDOA;SRSF6;VCL
ciclopirox_MCF7_UP	16/103	0.000000000003385515148904986468516950101287498625136918040112732342095114290714263916015625	0.0000000056331296381133689556128837754023219730470373178832232952117919921875	0.00000000000360475480631878009919413167636028619451871168877232776139862835407257080078125	0.0000000028753927505069471320471431274694296131855253406683914363384246826171875	-2.114005346967734	55.83408400625213	CDKN1A;EGLN3;BNIP3;IGFBP3;SLC2A1;PLAUR;STC1;PLOD2;NEAT1;NDRG1;PKM;FAM162A;DDIT4;PGK1;ALDOC;PDK1
Retinoic acid_CTD_00006918	114/4259	0.000000000036952815880439898467282177171554778151441045253022821270860731601715087890625	0.0000000294760294672975599133100954585273711927584372460842132568359375	0.00000000000000179172826334066455757843107360802948853213093123593058209053197060711681842803955078125	0.0000000000042876057341742105951242299531701363847491226266583908000029623508453369140625	-4.6912285249155135	112.68977960910954	PLOD2;HR;GXYLT2;SAT1;ICAM1;RGS2;SOX17;FAM162A;GJA5;SVEP1;SLC26A10;LGALS9;PDK1;EPHA7;MORC4;PRKCH;LIG1;IGFBP3;SPNS2;SHISA3;WDR72;MIF;NEAT1;OLFM1;TPST1;RBP4;LIX1;SLCO2A1;DDIT4;SPARCL1;SRSF6;FREM2;FKBP5;TTYH1;SLC41A3;ITPR2;GATA2;NDRG1;PCDH17;RHOBTB2;EFNB2;LDHA;PGBD5;HNRNPDL;PODXL;ADGRG6;PGK1;CYTL1;IGFBP7;CD14;LONRF2;S100A10;CHKA;NR2F1;PPFIBP1;KLHDC8A;MKRN1;AMOTL1;TGFBI;FGFR3;MRAP2;RET;LGALS3BP;COL18A…
progesterone_CTD_00006624	62/1916	0.0000000058526524891269668803109958569487469848269256544881500303745269775390625	0.00000350134935162020792415193438940068659803728223778307437896728515625	0.00000000004089590255954451125504745824705359578954411148288272670470178127288818359375	0.00000001957277896499800292381453042066252745456722550443373620510101318359375	-4.586483562434094	86.94308335976733	CDKN1A;SLC2A1;SLC40A1;FAM107A;FMN1;ICAM1;RGS2;LEPR;TIMP3;HMCN1;HABP2;HIST1H1C;EPHA7;SLC15A2;VWF;IGFBP3;IFRD1;F2R;PLAUR;WDR72;F2;OLFM1;CLDN5;RBP4;RNF125;DDAH1;SLCO2A1;DDIT4;SPARCL1;SGK1;SRSF6;CD44;JDP2;FKBP5;COL15A1;CEBPD;STC1;ASAP2;NTS;NDRG1;EFNB2;PDLIM1;FGD4;LDHA;PGBD5;BTBD3;ADGRG6;GBP2;S100A10;STAT5A;GGT5;NOS2;NOS3;LUM;NR2F1;BAIAP2;SNCAIP;PPFIBP1;KLF6;MLPH;RGCC;WT1
deferoxamine_MCF7_UP	8/29	0.0000000080285914150002163900722573774970669546746648848056793212890625	0.000003842483851219103733695171831730164058171794749796390533447265625	0.00000002099928252699914940852850687817710007010418848949484527111053466796875	0.000005025128308710897126455018069091096322154044173657894134521484375	-1.5475707804023464	28.847116669545773	FAM162A;BNIP3;IGFBP3;DDIT4;PGK1;PLOD2;NDRG1;PDK1
Medroxyprogesterone acetate_CTD_00006623	23/390	0.0000000307303438254175909333826169182735110751991669530980288982391357421875	0.000012256285462370715685161311203632550359543529339134693145751953125	0.00000000570436944550360630149714061764253114628075991277000866830348968505859375	0.000001516728453676681072077696288413761749325203709304332733154296875	-2.9954675330925697	51.815643135039444	RET;CDKN1A;ANXA2;NOS3;IGFBP3;F2R;NR2F1;FAM107A;PLOD2;F2;NTS;DCN;PCDH17;ICAM1;CLDN5;TOX2;LDHA;GPNMB;TIMP3;GBP2;SGK1;PDK1;FKBP5
estradiol_CTD_00005920	106/4337	0.0000000500914394366681814735865426770067276862619110033847391605377197265625	0.00001712411636742099300761109359481082492493442259728908538818359375	0.000000000013489082242312114118115274786634423531683779629020136781036853790283203125	0.000000008069843451463222309936554354527216137427103603840805590152740478515625	-4.683238626974536	78.72250496391486	FAM107A;PLOD2;HR;GXYLT2;PVR;SAT1;LOXL1;ICAM1;RGS2;PALM;LEPR;SVEP1;HMCN1;HABP2;PDK1;EPHA7;SLC15A2;IGFBP3;IFRD1;WDR72;NEAT1;OLFM1;CLDN5;RBP4;RNF125;CD109;SLCO2A1;DDIT4;SPARCL1;SRSF5;FREM2;VCL;FKBP5;SHMT2;STC1;NTS;NDRG1;EFNB2;SLC9A3R2;LDHA;PGBD5;BTBD3;ADGRG6;LONRF2;S100A10;TNFRSF9;NR2F1;POLA1;RGCC;FAT3;AMOTL1;TGFBI;FGFR3;MRAP2;RET;LGALS3BP;COL18A1;CDKN1A;SMG1;FLT1;MCTP1;SLC2A1;SLC40A1;LBH;HEY1;STBD1…
5109870_MCF7_UP	14/171	0.0000003443938830272271121881962931132736827066764817573130130767822265625	0.000103016820260519315478713042733005522677558474242687225341796875	0.0000001531130045786032470856428445993291376225897693075239658355712890625	0.00002617138713975696612148817699061709163288469426333904266357421875	-2.434426676264891	36.227871470214495	CDKN1A;BNIP3;IGFBP3;SLC2A1;PLAUR;STC1;PLOD2;NEAT1;NDRG1;PKM;FAM162A;DDIT4;PGK1;ALDOC
7646-79-9_CTD_00000928	80/3095	0.000000505284779645412854645093736483119073454872705042362213134765625	0.00011970103104323479383842843137841782663599587976932525634765625	0.0000000013819351426676913364563481839892601643615677176057943142950534820556640625	0.00000041337134955047318464013586351846196720316584105603396892547607421875	-4.644131716916974	67.33128874524184	COL18A1;CDKN1A;SMG1;FLT1;SLC2A1;PLOD2;CLEC14A;HIF3A;SAT1;ICAM1;RGS2;CLEC1A;FAM162A;STBD1;EVA1C;STAB1;MYBL2;SVEP1;PDK1;HIST1H1C;KLF13;PRKCH;IGFBP3;IFRD1;F2R;PLAUR;MIF;GFRA2;DCN;MTURN;PKM;DDAH1;DDIT4;ADGRF5;ALDOC;SRSF5;ALDOA;SGK1;CD44;VCL;FKBP5;SLC20A1;SHMT2;PRIM1;ITPR2;ASAP2;NDRG1;MALT1;PDLIM1;FGD4;LDHA;TAF1D;GPNMB;MTHFD1L;HNRNPDL;PODXL;P2RY2;ADAM23;INPP5E;ADGRG6;PGK1;CYTL1;IGFBP7;FLNB;IGF2BP2;GGT…
trichostatin A_CTD_00000660	89/3585	0.000000530893814242654692690803752697092932066880166530609130859375	0.00011970103104323479383842843137841782663599587976932525634765625	0.00000000076559291478625425372276611067092443041470772868706262670457363128662109375	0.0000002712666590896167444649862872385615020220939186401665210723876953125	-4.63491955434094	66.96857981865578	RET;CDKN1A;FLT1;MCTP1;SLC2A1;SLC40A1;PLOD2;HR;HIF3A;SAT1;TMEM100;RGS2;PCLO;LBH;HEY1;FAM162A;LEPR;TIMP3;HMCN1;MAP3K6;SCAPER;PDK1;EPHA7;PRKCH;ANXA2;IGFBP3;SLC2A12;F2R;PROX1;MIF;NEAT1;CLDN5;TOX2;TMEM2;LIX1;CD109;DDIT4;ALDOA;SGK1;SRSF6;CD44;FREM2;PCOLCE2;CEBPD;TTYH1;ITPR2;IL20RB;STC1;PRELP;ASAP2;GATA2;NTS;PCDH17;ADD2;EFNB2;PDLIM1;LDHA;TAF1D;GRIN2A;GPNMB;MTHFD1L;ERBB3;ADGRG6;CDH23;SLITRK5;CYTL1;IGFBP7…
dimethyloxalylglycine_PC3_UP	8/48	0.0000005502345764628427316050569666205927177315970766358077526092529296875	0.00011970103104323479383842843137841782663599587976932525634765625	0.00000062376582191726538654153073892860703608675976283848285675048828125	0.000073105739173043193693084240702972920189495198428630828857421875	-1.511668382268805	21.787557194033063	FAM162A;BNIP3;DDIT4;SLC2A1;STC1;PLOD2;NDRG1;PDK1
Vandetanib_CTD_00004046	7/36	0.000000957558730677592640306524697513257393666208372451364994049072265625	0.00019095317020928993996010947231667387313791550695896148681640625	0.000001281868396232620322208219099113790662158862687647342681884765625	0.0001333700466167243750374715727247121321852318942546844482421875	-1.4761662114300456	20.45800858371047	RET;SOX17;IGFBP3;PGK1;PLOD2;NDRG1;HIST1H1C
mephentermine_HL60_UP	9/70	0.000001051201841065129419637721140678987552519174641929566860198974609375	0.0001935020004360657529078604266459251448395662009716033935546875	0.000000886129638649102541430972734826099213023553602397441864013671875	0.0000963867375130592041708454953408136134385131299495697021484375	-1.8567052999665852	25.55861872920265	CDKN1A;RGS2;GPNMB;BNIP3;PLOD2;ALDOC;GBP2;SAT1;NDRG1
mebendazole_HL60_UP	19/346	0.00000146461714100852808683492049801611045722893322817981243133544921875	0.0002503449156023862813731650778237280974281020462512969970703125	0.00000035870938785851613363645320510519898249413017765618860721588134765625	0.0000524761552275968324080511473450627590864314697682857513427734375	-2.8126135658141447	37.78441631543811	CDKN1A;KLF13;MCTP1;ANXA2;SLC20A1;IFRD1;PLAUR;SAT1;MALT1;ICAM1;RGS2;KLF6;RGCC;DDIT4;CD14;GBP2;SGK1;CD44;S100A10
curcumin_CTD_00000663	24/529	0.000001853441726538256052625344531825657412582586403004825115203857421875	0.0002956857367737364340916361715727589398738928139209747314453125	0.00000029274148607808315326382175673713970098788195173256099224090576171875	0.0000467020250789902026541076940358010460840887390077114105224609375	-3.7301524400979904	49.23229110491546	STAT5A;CDKN1A;FLT1;PRKCH;NOS2;NOS3;IGFBP3;PLAUR;GATA2;DCN;CACNA1H;ICAM1;KLF6;GSTA4;ERBB3;WT1;IGFBP7;ALDOC;CD14;SRSF5;ALDOA;SRSF6;CD44;PDK1
ciclopirox_PC3_UP	10/98	0.00000230345341797917257877122143572279355794307775795459747314453125	0.0003445102518265100231646680395414250597241334617137908935546875	0.000001517490861013107693807430535748448363619900192134082317352294921875	0.0001513064846001819542531396933782161795534193515777587890625	-1.9009928888486058	24.67698083310343	CDKN1A;SLC43A3;IGFBP3;DDIT4;SLC2A1;STC1;PLOD2;ALDOC;NDRG1;PDK1
NICKEL SULFATE_CTD_00001417	25/577	0.00000255858507587187485355652814822402518757371581159532070159912109375	0.0003601584756800821460372141746830720876459963619709014892578125	0.00000037279341365196246158689760523408107673049016739241778850555419921875	0.0000524761552275968324080511473450627590864314697682857513427734375	-3.4469575142487265	44.38321852428703	CDKN1A;SLC43A3;STC1;SAT1;NDRG1;ICAM1;GPNMB;ERBB3;FAM162A;PGK1;TIMP3;S100A10;STAT5A;ANXA2;CHKA;BNIP3;IFRD1;PLAUR;GFRA2;KLF6;FABP5;DDIT4;ALDOC;SRSF5;SGK1
deferoxamine_PC3_UP	7/44	0.0000039640233960982899477144304756226489416803815402090549468994140625	0.000526994888159067046730366090656616506748832762241363525390625	0.000004213768669174897859024293833574148493426037020981311798095703125	0.0003601267294762689418451129252929376889369450509548187255859375	-1.6221150079155915	20.17627368318392	BNIP3;DDIT4;SLC2A1;PGK1;STC1;PLOD2;NDRG1
cytarabine_CTD_00005743	25/595	0.0000043895159721425031163822595703383200316238799132406711578369140625	0.00055284798533352676706831285713406032300554215908050537109375	0.0000006415463947488120318322153863566104092797104385681450366973876953125	0.000073105739173043193693084240702972920189495198428630828857421875	-3.39185038607577	41.8428554054149	COL18A1;CDKN1A;CEBPD;SLC43A3;TTYH1;SLC2A1;SLC40A1;NDRG1;LBH;PODXL;LEPR;SLITRK5;TIMP3;SVEP1;CLEC1B;S100A10;HIST1H1C;ANXA2;LUM;IGFBP3;F2;DCN;TPST1;ACTA1;CD44
AFLATOXIN B1_CTD_00007128	76/3082	0.0000064738014282690797680211609865796873464205418713390827178955078125	0.000774590340892395388949775991704882471822202205657958984375	0.00000003266476011249098274911146599745748186904847898404113948345184326171875	0.00000710607008629008310017678706760335671788197942078113555908203125	-4.554593484985499	54.41713098857985	COL18A1;CDKN1A;SLC40A1;GXYLT2;SAT1;LOXL1;ICAM1;TMEM100;RGS2;SOX17;HEY1;STBD1;PALM;MYBL2;SCAPER;HABP2;CFAP45;PDK1;HIST1H1C;MORC4;LIG1;VWF;ARG1;IGFBP3;SPNS2;F2R;SHROOM2;TET1;PROX1;F2;NEAT1;SPIDR;DCN;MMS22L;UTS2B;RBP4;RNF125;PKM;CD109;DDIT4;SPARCL1;MASP1;SGK1;CD44;FREM2;JDP2;SLC43A3;SLC20A1;SHMT2;SLC41A3;ITPR2;PDXP;HIGD1A;NTS;CLMP;ERBB3;HNRNPDL;PODXL;IGFBP7;LRRC8B;GBP2;S100A10;GGT5;EGLN3;HOMER1;LUM;…
Cobalt sulfate_CTD_00001238	6/33	0.000008862504513594549388128852884793928978979238308966159820556640625	0.0010099034905253216794218662499815764022059738636016845703125	0.000010592828464107654029102527359906815718204597942531108856201171875	0.000844954617153653784848710284194339692476205527782440185546875	-1.4797023039778794	17.21438481148292	LDHA;PGK1;HIF3A;MIF;ALDOA;PDK1
Tetradioxin_CTD_00006848	87/3769	0.00001535194779757975846079705306568286005131085403263568878173828125	0.001655789639467949471429708552250303910113871097564697265625	0.00000004366587400074977131421105039539576342377813489292748272418975830078125	0.000008707703040316184365274114476118683114691521041095256805419921875	-4.611686016085576	51.117164654779174	RET;LGALS3BP;COL18A1;CDKN1A;FLT1;SLC2A1;SLC40A1;HR;SAT1;LOXL1;ICAM1;SMPD3;TMEM100;RGS2;HEY1;STBD1;LEPR;TIMP3;MYBL2;HIST1H1C;SEMA6B;PRKCH;ARG1;IGFBP3;F2R;PLAUR;TET1;PROX1;DCN;LARS2;TMEM2;PKM;DDAH1;CD109;SLCO2A1;DDIT4;SPARCL1;ALDOC;SRSF5;SGK1;CD44;FREM2;JDP2;FKBP5;COL15A1;CHRNA2;PCOLCE2;CEBPD;SLC20A1;SHMT2;PRIM1;ITPR2;LRP3;ASAP2;NDRG1;CACNA1H;SLC9A3R2;LDHA;CLMP;GPNMB;MTHFD1L;ERBB3;HNRNPDL;PODXL;MAN…
Caspan_CTD_00000180	29/809	0.000015914401047957725467314749057123890452203340828418731689453125	0.001655789639467949471429708552250303910113871097564697265625	0.000001778192267645882932431528576644463868206003098748624324798583984375	0.0001702085638590639126745129861006944338441826403141021728515625	-3.700938830431313	40.88903115701869	SLC20A1;SLC2A1;SLC40A1;PLOD2;PDLIM1;LDHA;PCLO;MTHFD1L;PODXL;FAM162A;ADGRG6;LEPR;PGK1;PDK1;S100A10;EGLN3;CHKA;BNIP3;IRF2BP2;TET1;NEAT1;RBP4;DDAH1;SYT11;DDIT4;SPARCL1;RGS12;FGFR3;FREM2
Decitabine_CTD_00000750	50/1801	0.0000182215307011298114324426844490290022804401814937591552734375	0.00181683845699181817541500993939962427248246967792510986328125	0.0000005299429543409229936647467616717133154224939062260091304779052734375	0.000066744920512517308549237105008700154940015636384487152099609375	-4.400025390016177	48.01706637198495	CDKN1A;FAM107A;SAT1;ICAM1;RGS2;SOX17;TIMP3;SVEP1;MAP3K6;HIST1H1C;VWF;ANXA2;IGFBP3;F2R;SHISA3;RAB3IL1;PROX1;SPIDR;MTURN;TOX2;RBP4;PKM;SLCO2A1;ALDOC;MASP1;SGK1;CD44;CEBPD;SLC43A3;IL20RB;GATA2;NDRG1;PDLIM1;MTHFD1L;NT5DC3;IGFBP7;CD14;S100A10;NOS3;BNIP3;NR2F1;POLA1;KLF6;RGCC;FABP5;GSTA4;RGS12;ESAM;TGFBI;AGRN
calcitriol_CTD_00005558	53/1959	0.00002003941762631356580427743896422043690108694136142730712890625	0.00191817305519073437458654751708309049718081951141357421875	0.0000004893912342417880890585338109211033241763288970105350017547607421875	0.000065061845752255494101934374384654802270233631134033203125	-4.414320780415102	47.753280580195245	RET;CDKN1A;HR;TMEM100;LBH;TIMP3;MYBL2;SVEP1;HMCN1;LGALS9;SCAPER;PROSER2;SLC15A2;LIG1;ANXA2;ARG1;IGFBP3;PLAUR;SHROOM2;WDR72;WNT9A;DCN;MTURN;TPST1;ACTA1;MMS22L;SPARCL1;SGK1;CD44;FKBP5;CHRNA2;CEBPD;SLC43A3;PRIM1;GATA2;MALT1;EFNB2;FGD4;LDHA;PODXL;P2RY2;EPS8L1;CD14;GBP2;FGF23;S100A10;STAT5A;NR2F1;BAIAP2;SNCAIP;PPFIBP1;MSRB3;RAD18
5-Fluorouracil_CTD_00005987	37/1203	0.00003130632224701538246676435495174928291817195713520050048828125	0.002881385736042608135265563618077067076228559017181396484375	0.00000212923439268223391171506835017890324479594710282981395721435546875	0.000195971457757253297339572473134694519103504717350006103515625	-4.117313337772552	42.70349959834165	LGALS3BP;CDKN1A;PCOLCE2;SHMT2;PRIM1;SLC2A1;PDXP;PLOD2;NTS;SAT1;MALT1;EFNB2;RGS2;LDHA;SOX17;ERBB3;STBD1;INPP5E;ADGRG6;MYBL2;S100A10;LIG1;ANXA2;NOS2;BNIP3;F2;OLFM1;POLA1;PPFIBP1;KLF6;GSTA4;SLCO2A1;DDIT4;TGFBI;SRSF6;VCL;FKBP5
colchicine_HL60_UP	10/132	0.0000327016972159447453778573222660241981429862789809703826904296875	0.0028983393125094733706881289236889642779715359210968017578125	0.0000176694762305713655892343283415613086617668159306049346923828125	0.001281304746053250898096820264981943182647228240966796875	-2.049924672580427	21.171793348613225	KLF6;RGCC;ANXA2;HOMER1;IFRD1;PLAUR;GBP2;SGK1;SAT1;MALT1
1,10-phenanthroline_CTD_00001181	9/108	0.000038329574711193828266166117035851357286446727812290191650390625	0.0032758097244245296640607900684472042485140264034271240234375	0.0000231250571846367794677512552681264423881657421588897705078125	0.00153717394007877260729555413121261153719387948513031005859375	-2.1399136360254376	21.761399716352994	LDHA;PGK1;ALDOC;HIF3A;MIF;ALDOA;MMP8;PDK1;ICAM1
[6-[6-(butanoylamino)purin-9-yl]-2-hydroxy-2-oxo-4a,6,7,7a-tetrahydro-4H-furo[3,2-d][1,3,2]dioxaphosphinin-7-yl] butanoate_CTD_00005796	13/225	0.000040280947822562041156502221639357230742461979389190673828125	0.00332387269446175748210947631378076039254665374755859375	0.00001578202656725791747506330853223488475123303942382335662841796875	0.00121827063146607065223514521079550831927917897701263427734375	-2.4331120206728705	24.622198165548564	RET;CDKN1A;ANXA2;IGFBP3;SLC2A1;NR2F1;NTS;DCN;ICAM1;LDHA;GPNMB;GBP2;PDK1
folic acid_CTD_00005997	12/195	0.000043242561321843475154180769237655113101936876773834228515625	0.0034493149747723815014277537471798495971597731113433837890625	0.00001861872187510265613395905870408597593268495984375476837158203125	0.0013104294543270782365251836409925090265460312366485595703125	-2.4051744920616858	24.168841639130093	CDKN1A;PCOLCE2;PODXL;TNFRSF9;BNIP3;NOTCH4;SLC40A1;PLAUR;PGK1;MIF;SAT1;S100A10
etynodiol_HL60_DOWN	6/44	0.0000491344222045362393164018299795969824117491953074932098388671875	0.0037928603979179103221353042130203903070650994777679443359375	0.0000457600117133525802529635251314488186835660599172115325927734375	0.002546597861164017102819645543831938994117081165313720703125	-1.5400181457144857	15.278444109309007	RGS2;PPFIBP1;BNIP3;PLOD2;NDRG1;ICAM1
VALPROIC ACID_CTD_00006977	159/8313	0.00005917972002480377416260004519443782555754296481609344482421875	0.0044255334381048568037630985827490803785622119903564453125	0.0000000007935088230786951014312587910433556548372990846473840065300464630126953125	0.0000002712666590896167444649862872385615020220939186401665210723876953125	-4.5997898037581155	44.77863930675104	PLOD2;GXYLT2;FBXO21;PVR;SAT1;LOXL1;ICAM1;RGS2;SOX17;FAM162A;NIPAL3;LEPR;HMCN1;SCAPER;EARS2;PDK1;EPHA7;MORC4;PRKCH;IGFBP3;SPNS2;IFRD1;F2R;METTL3;WDR72;NEAT1;OLFM1;RBP4;LIX1;DDIT4;SPARCL1;SRSF5;SRSF6;FREM2;TRABD2B;FKBP5;TTYH1;SHMT2;SLC41A3;ITPR2;IL20RB;STC1;GATA2;HIGD1A;NTS;ADAMTS12;NDRG1;PCDH17;RHOBTB2;EFNB2;LDHA;SGPL1;GRIN2A;PGBD5;HNRNPDL;MAN2A1;BTBD3;ADGRG6;PGK1;CDH23;CYTL1;IGFBP7;LONRF2;S100A10…
3-(1-methylpyrrolidin-2-yl)pyridine_CTD_00006393	20/500	0.000080025360170840519817396507828988205801579169929027557373046875	0.005803051117843071281254818671868633828125894069671630859375	0.0000175579010263408335384451020022567035994143225252628326416015625	0.001281304746053250898096820264981943182647228240966796875	-3.3261272789966063	31.375913990868238	CDKN1A;CHRNA2;VWF;NOS2;NOS3;PLAUR;PROX1;F2;GATA2;NEAT1;SLC9A3R2;MLPH;CLMP;GPNMB;HEY1;SLCO2A1;DDIT4;TIMP3;MYBL2;S100A10
Diallyl trisulfide_CTD_00001934	8/93	0.000082550810392121600454762297971456064260564744472503662109375	0.00581012027259844056337190210115295485593378543853759765625	0.000053556916185033736689004302267136381487944163382053375244140625	0.002912765918881493783232361494128781487233936786651611328125	-2.027945252701447	19.066937105912945	CLDN5;CDKN1A;HEY1;NOS2;HNRNPDL;NOS3;PGK1;NDRG1
cyclosporin A_CTD_00007121	102/4826	0.00008918126133816990761156440203905049202148802578449249267578125	0.00609745023949258800610717656809356412850320339202880859375	0.0000001396366531522754342913776419432547726273696753196418285369873046875	0.00002570388546103039595380236603805457207272411324083805084228515625	-4.583087950265694	42.73656007826837	PLOD2;SAT1;ICAM1;FAM162A;NIPAL3;MLYCD;EARS2;HABP2;PDK1;MORC4;LIG1;IGFBP3;IFRD1;F2R;MTURN;LARS2;RBP4;RNF125;DDIT4;SPARCL1;MASP1;SRSF6;FREM2;VCL;FKBP5;SHMT2;ITPR2;IL20RB;STC1;HIGD1A;NTS;NDRG1;LDHA;HNRNPDL;PODXL;TSPAN6;PGK1;IGFBP7;CD14;A2M;LONRF2;DMPK;TNFRSF9;NR2F1;GRHPR;POLA1;RGCC;ESAM;FGFR3;LGALS3BP;COL18A1;CDKN1A;SMG1;SLC40A1;PCLO;LBH;HEY1;STBD1;TIMP3;MYBL2;HIST1H1C;PROSER2;ANXA2;ARG1;NSUN3;SLC2A…
N-Acetyl-L-cysteine_CTD_00005305	15/316	0.00009959289542253916649276745953756062590400688350200653076171875	0.006441237803949627187261040006660550716333091259002685546875	0.0000321273076780475828916928959788634756478131748735904693603515625	0.0019220161818391963935714894518014261848293244838714599609375	-3.1008424432820285	28.57246377974924	COL18A1;CDKN1A;FLT1;NOS2;NOS3;IFRD1;PLAUR;SAT1;ICAM1;EFNB2;TSPAN6;DDIT4;CD14;PDK1;FKBP5
8-azaguanine_HL60_UP	18/428	0.00009739436922308309339813003902008858858607709407806396484375	0.006441237803949627187261040006660550716333091259002685546875	0.000024829133805047868079930728502091596965328790247440338134765625	0.0016058410052832310967174667126755593926645815372467041015625	-3.014888162074983	27.847744593835095	CDKN1A;HOMER1;PLAUR;HIF3A;BAIAP2;SAT1;MALT1;RGS2;RGCC;HEY1;SYT11;MKRN1;SLC17A7;CD14;LRRC8B;GBP2;SGK1;CD44
MANGANESE_CTD_00006240	12/214	0.0001056494269238640766606085463763520237989723682403564453125	0.00665313364812649375712449995035058236680924892425537109375	0.0000441562019262445871179735557010559432455920614302158355712890625	0.00251585217165484036072609086431839386932551860809326171875	-2.392778091734507	21.906802826590614	OLFM1;RGS2;CEBPD;WT1;NOS3;ARG1;PRIM1;NOTCH4;ABCA9;PVR;NDRG1;PDK1
simvastatin_PC3_UP	5/32	0.000109452184265970532488741751020455694742850027978420257568359375	0.006715873767909423357191922576703291269950568675994873046875	0.000112778553442327892329666294557455330505035817623138427734375	0.0052917466350488363835413707647603587247431278228759765625	-1.4598625359894444	13.313979580165903	EFNB2;KLF6;HEY1;PGK1;STC1
NICKEL CHLORIDE_CTD_00001064	17/400	0.00013389171895043840425539027894075161384535022079944610595703125	0.00801007208620997841752586765551313874311745166778564453125	0.00003686722290015251638460591632195928468718193471431732177734375	0.002151786936586950506333781873991028987802565097808837890625	-3.0322800846507785	27.04332671861943	CDKN1A;EGLN3;ANXA2;NOS2;CEBPD;NOS3;SHMT2;BNIP3;IGFBP3;STC1;NDRG1;ICAM1;KLF6;DDIT4;PGK1;SRSF5;PDK1
camptothecin_MCF7_UP	12/222	0.0001492124641898967736010350737529961406835354864597320556640625	0.00870891284893714721915269905139211914502084255218505859375	0.00006179124061799105903196316358361173115554265677928924560546875	0.0032859208621967245060602191841780950198881328105926513671875	-2.257194414874732	19.88619729792822	CDKN1A;RGS2;KLF6;DMPK;CEBPD;DDIT4;ALDOC;CD14;GATA2;SGK1;FGFR3;SAT1
troglitazone_CTD_00002415	23/652	0.00015582939810772876432221067943828529678285121917724609375	0.00887856546837607028821448551525463699363172054290771484375	0.0000281630164978137771517908982676914320109062828123569488525390625	0.00177352890734916771552087677576992064132355153560638427734375	-3.7146484544817264	32.565389698758224	STAT5A;SEMA6B;CDKN1A;LIG1;NOS2;NOS3;HDC;PRIM1;IGFBP3;IFRD1;SLC2A1;STC1;GATA2;NDRG1;DCN;ICAM1;KLF6;GPNMB;HNRNPDL;DDIT4;MYBL2;CD14;HIST1H1C
atovaquone_HL60_DOWN	6/55	0.000175592401310533112630818397548182474565692245960235595703125	0.00977192131014199306948686540863491245545446872711181640625	0.0001418581281864866763635368851481644014711491763591766357421875	0.006286416680560419183165787870848362217657268047332763671875	-1.6727915576044259	14.465205963311822	RGS2;ARG1;BNIP3;DDIT4;PLOD2;NDRG1
LY 294002_CTD_00003061	12/228	0.00019123714552445094110207091109288057850790210068225860595703125	0.01040069293727297929097463935477207996882498264312744140625	0.000078735020159480880071189989877211701241321861743927001953125	0.004008785175353995165747900131236747256480157375335693359375	-2.707358583543396	23.180394176318718	CLDN5;CDKN1A;ERBB3;NOS3;HDC;IGFBP3;DDIT4;SLC2A1;NTS;MALT1;PDK1;ICAM1
Imatinib_CTD_00003267	8/106	0.0002064708363456329329004013128923133990610949695110321044921875	0.01097966025277999184417421218995514209382236003875732421875	0.00012611226511598767701348433600827547707012854516506195068359375	0.00580358943120304858476199427741448744200170040130615234375	-2.0048411253513123	17.01178141747392	STAT5A;RET;SOX17;WT1;HDC;ALDOC;FGFR3;ICAM1
ellipticine_PC3_UP	7/81	0.00022345183301754120296263306233441880976897664368152618408203125	0.01162435296545600259265906828431980102322995662689208984375	0.00015338664404264903029680155999159296698053367435932159423828125	0.006554539985608198206235019966925392509438097476959228515625	-1.736113626066664	14.59431745984548	RGCC;CEBPD;DDIT4;STC1;SGK1;SAT1;ICAM1
gossypol_PC3_UP	6/58	0.000236056928591817593264534647090613361797295510768890380859375	0.0120188134068131800835654843240263289771974086761474609375	0.00018540467816819292362455484646233117018709890544414520263671875	0.007156022497685252982402293042696328484453260898590087890625	-1.58194496525217	13.211514599365096	CDKN1A;KLF6;DDIT4;SLC2A1;NEAT1;NDRG1
dexamethasone_CTD_00005779	17/422	0.000251735230574007587921181450241192578687332570552825927734375	0.0120924090302860325063516455657008918933570384979248046875	0.0000696285158808133465037359943750061574974097311496734619140625	0.003622196489191007416630352366837541921995580196380615234375	-3.261707403080499	27.030202061987612	STAT5A;CDKN1A;COL15A1;FLT1;NOS2;NOS3;F2R;PLAUR;NR2F1;F2;LOXL1;ICAM1;RBP4;ADGRF5;CD14;SGK1;FKBP5
podophyllotoxin_HL60_UP	14/306	0.000247004692497551051229287555344171778415329754352569580078125	0.0120924090302860325063516455657008918933570384979248046875	0.000085752500169447120996479849708293841104023158550262451171875	0.00427511943553097843728760807380240294151008129119873046875	-2.5330675216030247	21.03992030665913	CDKN1A;MCTP1;ANXA2;HOMER1;IFRD1;PLAUR;SAT1;MALT1;RGS2;KLF6;RGCC;GBP2;SGK1;CD44
1-NITROPYRENE_CTD_00001569	12/235	0.0002526621193122865192438875059366409914218820631504058837890625	0.0120924090302860325063516455657008918933570384979248046875	0.00010343257940796557101635622100133105050190351903438568115234375	0.00505130943925023723206635395399644039571285247802734375	-2.381418294805371	19.72637713614429	POLA1;CDKN1A;MLPH;PRKCH;MTHFD1L;CEBPD;IFRD1;ADGRG6;CD14;GBP2;HABP2;ICAM1
terfenadine_HL60_UP	6/60	0.0002847083056442316025859418093801878058002330362796783447265625	0.0133589603020911017183802727004149346612393856048583984375	0.0002198585451207417536777233291189759256667457520961761474609375	0.0080803941522566147259709623540402390062808990478515625	-1.5901496008449214	12.98205351943773	RGS2;GPNMB;ANXA2;GBP2;SGK1;SAT1
temozolomide_CTD_00002088	11/205	0.0002981121777439797531326914903360147945932112634181976318359375	0.0137188931027181458544017544909365824423730373382568359375	0.0001327249922122717882243259079899644348188303411006927490234375	0.005992658610640875203878774613031055196188390254974365234375	-2.4440036305475314	19.840520960621692	CDKN1A;MLPH;SLC15A2;RGCC;COX4I2;NR2F1;STC1;MASP1;SAT1;CD44;MTURN
resveratrol_CTD_00002483	42/1602	0.0003187350742650135759261031953570864061475731432437896728515625	0.014391189296531652075383789224360953085124492645263671875	0.000019616304736944781337941445809036622449639253318309783935546875	0.00134119477815739592159449689035000119474716484546661376953125	-4.370861234853553	35.1904606916492	RET;CDKN1A;FLT1;CEBPD;SHMT2;PRIM1;SLC41A3;FAM107A;PLOD2;SAT1;NDRG1;ICAM1;EFNB2;PDLIM1;FGD4;SOX17;ERBB3;PGK1;TIMP3;MYBL2;CD14;LIG1;ANXA2;NOS2;NOS3;IGFBP3;IFRD1;PLAUR;IRF2BP2;F2;GFRA2;OLFM1;POLA1;TTC9;PKM;GSTA4;SLCO2A1;DDIT4;ALDOC;CD44;VCL;FKBP5
ciclopirox_HL60_UP	10/177	0.00037139016762591605703980324193480555550195276737213134765625	0.01562032780256573938348907404360943473875522613525390625	0.00017998472636966849117455546913646458051516674458980560302734375	0.0070607122984035521062740059505813405849039554595947265625	-2.265986813822285	17.897347082525947	EFNB2;CDKN1A;RGS2;KLF6;SLC2A1;PLOD2;SGK1;SAT1;PDK1;ICAM1
Cadmium sulfate_CTD_00001745	9/145	0.0003656918681242526795484304447114709546440280973911285400390625	0.01562032780256573938348907404360943473875522613525390625	0.0001951452294983609917107536535496592478011734783649444580078125	0.0074124211776123473394140006575980805791914463043212890625	-2.0881762244553332	16.52524084326622	CDKN1A;RGS2;RGCC;GPNMB;F2R;PLOD2;SGK1;SAT1;NDRG1
dequalinium chloride_HL60_DOWN	6/63	0.000372067983596425892744985475246721762232482433319091796875	0.01562032780256573938348907404360943473875522613525390625	0.0002807856484461182283891844679857285882462747395038604736328125	0.0098811773048758967663562913230634876526892185211181640625	-1.6533666733133325	13.05570076200824	CDKN1A;RGS2;BNIP3;DDIT4;PLOD2;NDRG1
1-METHYLPHENANTHRENE_CTD_00001894	4/23	0.000359762039610284794534378338681790410191752016544342041015625	0.01562032780256573938348907404360943473875522613525390625	0.000392525704152158036626396597768007268314249813556671142578125	0.0123593948688962389226286830989920417778193950653076171875	-1.0353102281961524	8.210080247881844	CDKN1A;KLF6;A2M;SAT1
FLUORANTHENE_CTD_00000365	5/42	0.0004087434458281317766446816275305309318355284631252288818359375	0.0168641907908055055376195241478853859007358551025390625	0.0003569055419130140005372353595447521001915447413921356201171875	0.0116439677663630301862607296925489208661019802093505859375	-1.3882073383523559	10.83138068582938	CDKN1A;NOS3;A2M;SAT1;ICAM1
papaverine_HL60_DOWN	6/65	0.0004410625068803256218670505450774044220452196896076202392578125	0.0175910429827436549932162535014867899008095264434814453125	0.000328259370060914219824343973641589400358498096466064453125	0.0109100648966078857260431078657347825355827808380126953125	-1.609206173303835	12.433248203084512	SLC43A3;WT1;BNIP3;DDIT4;PLOD2;NDRG1
thioridazine_HL60_UP	6/65	0.0004410625068803256218670505450774044220452196896076202392578125	0.0175910429827436549932162535014867899008095264434814453125	0.000328259370060914219824343973641589400358498096466064453125	0.0109100648966078857260431078657347825355827808380126953125	-1.585334243764004	12.248805942062173	RGS2;ANXA2;GBP2;SGK1;NEAT1;SAT1
1,9-Pyrazoloanthrone_CTD_00003948	10/182	0.0004627713421616990439357020026278632940375246107578277587890625	0.0181542921605400940643360030435360386036336421966552734375	0.0002228608499995556220529824287268638727255165576934814453125	0.0080803941522566147259709623540402390062808990478515625	-2.2652730616438697	17.39339515178365	CDKN1A;NOS2;CEBPD;BNIP3;PLAUR;CD14;MIF;F2;SGK1;ICAM1
quercetin_CTD_00006679	70/3159	0.0004733785217756067095241923059489863589988090097904205322265625	0.0182708839130488222279868892883314401842653751373291015625	0.00000697504960205551228081925774215932278821128420531749725341796875	0.0005755618516454772716495202899977812194265425205230712890625	-4.452239668385222	34.08463382204449	LGALS3BP;COL18A1;CDKN1A;SMG1;SLC2A1;SLC40A1;PLOD2;SAT1;ICAM1;RGS2;LBH;FAM162A;STBD1;MYBL2;SCAPER;PDK1;HIST1H1C;MORC4;ANXA2;ARG1;IGFBP3;F2R;TET1;PROX1;MIF;F2;ACTA1;TMEM2;RBP4;PKM;CD109;DDIT4;ALDOC;ALDOA;SGK1;TMEM106A;JDP2;PCOLCE2;CEBPD;SLC20A1;HDC;ITPR2;IL20RB;STC1;ASAP2;NDRG1;FAM117B;MALT1;EFNB2;GPNMB;ERBB3;HNRNPDL;P2RY2;PGK1;FLNB;PRELID2;EGLN3;DMPK;NOS2;CHKA;NOS3;BNIP3;POLA1;KLF6;MLPH;NCEH1;RGCC…
ampicillin_CTD_00005394	7/92	0.00048900713378910963535783906763754202984273433685302734375	0.0185745090659895119300504262582762748934328556060791015625	0.000318601758600605571881969613201590618700720369815826416015625	0.01089162869044641747395818498489461489953100681304931640625	-1.7333060110367853	13.213223083941147	SLC9A3R2;PKM;RGCC;ARG1;IGFBP3;IFRD1;JDP2
COPPER_CTD_00005706	43/1689	0.000497700963558149185421430882314552945899777114391326904296875	0.0186093500905414217794220377300007385201752185821533203125	0.00003050986270495592678317527124409735961307887919247150421142578125	0.0018720538834092188655577881917224658536724746227264404296875	-4.284119456850333	32.58291823737067	CDKN1A;PRIM1;SLC2A1;SLC40A1;IL20RB;PLOD2;GXYLT2;HIGD1A;NTS;SAT1;NDRG1;ICAM1;EFNB2;LDHA;GPNMB;HEY1;ERBB3;EVA1C;PGK1;SLITRK5;FLNB;ACSS1;EARS2;HIST1H1C;LIG1;NOS2;IGFBP3;IFRD1;F2R;NR2F1;SHISA3;NEAT1;LARS2;POLA1;UTS2B;PKM;GSTA4;WT1;DDIT4;MSRB3;RGS12;JDP2;FKBP5
Deguelin_CTD_00003487	7/94	0.000556931998647179475094015632663513315492309629917144775390625	0.0205036657348107755061139556573834852315485477447509765625	0.0003600725510701480278248631794468792577390559017658233642578125	0.0116439677663630301862607296925489208661019802093505859375	-1.8764429660761461	14.060313636774657	CLDN5;CDKN1A;EGLN3;NOS3;WNT9A;PDK1;ICAM1
mifepristone_CTD_00007083	14/335	0.000610905062454341848433847506072424948797561228275299072265625	0.0221499365826248496846861968379016616381704807281494140625	0.000211913138592843461847914365847600492998026311397552490234375	0.00792356469769803749281233962165060802362859249114990234375	-2.826512083568218	20.917797679653123	CDKN1A;NOS2;NOS3;LUM;IGFBP3;PLOD2;HIGD1A;DCN;ICAM1;SLCO2A1;DDIT4;ALDOC;SGK1;FKBP5
AZD-2171_Kinome Scan	5/46	0.0006270369018627022263123738099466208950616419315338134765625	0.02239551203220069286459192881011404097080230712890625	0.00052388856087219408917687868409984730533324182033538818359375	0.0160726323867584654225826312767821946181356906890869140625	-1.4528148398682357	10.713790539551068	RET;EPHA7;FLT1;ERBB3;FGFR3
benzo[a]pyrene_CTD_00005488	91/4425	0.000681710713581628983959159739924871246330440044403076171875	0.0236787296032012449520376407008370733819901943206787109375	0.00000350150012179751388857219807082543638898641802370548248291015625	0.00031033665894301671987765001148318333434872329235076904296875	-4.459864462917787	32.516448842276155	CDKN1A;SMG1;MCTP1;SLC2A1;SLC40A1;FMN1;GXYLT2;HIF3A;SAT1;ICAM1;LBH;STBD1;EVA1C;LEPR;MYBL2;HMCN1;OIT3;SCAPER;PDK1;HIST1H1C;SEMA6B;EPHA7;VWF;ARG1;IGFBP3;IFRD1;F2R;TET1;PROX1;NEAT1;SPIDR;DCN;GPRIN3;ACTA1;LARS2;CLDN5;MMS22L;TMEM2;RNF125;CD109;SLCO2A1;DDIT4;SPARCL1;SRSF5;ALDOA;SGK1;SRSF6;CD44;TMEM106A;JDP2;CEBPD;SLC20A1;TTYH1;SHMT2;PRIM1;ITPR2;ASAP2;NDRG1;SLC9A3R2;FGD4;CLMP;PGBD5;MTHFD1L;ERBB3;HNRNPDL;…
Dasatinib_CTD_00004330	18/503	0.00068275484438816793665572024707444143132306635379791259765625	0.0236787296032012449520376407008370733819901943206787109375	0.0001795679059111033996389006350824502078467048704624176025390625	0.0070607122984035521062740059505813405849039554595947265625	-3.2193440070305366	23.46700476262428	CDKN1A;SLC20A1;LUM;PRIM1;SLC40A1;STC1;POLA1;MMS22L;NCEH1;LBH;GPNMB;SOX17;DDIT4;MYBL2;SVEP1;IGFBP7;HMCN1;A2M
raloxifene_CTD_00007367	22/687	0.000797612168012531573720036437435965126496739685535430908203125	0.0268829002542815241605378417943938984535634517669677734375	0.0001639260722822825379861588768193314535892568528652191162109375	0.00676336363743969097572783510941007989458739757537841796875	-3.544931052550536	25.289141393151123	RET;CDKN1A;MCTP1;VWF;NOS2;LUM;IGFBP3;IFRD1;F2R;PLAUR;GATA2;LBH;GPNMB;ERBB3;PODXL;STBD1;DDIT4;SLC17A7;FLNB;HMCN1;TGFBI;SGK1
simvastatin_CTD_00007319	13/305	0.00079214696217331050966115046918503139750100672245025634765625	0.0268829002542815241605378417943938984535634517669677734375	0.000296276070943056924096581372651826313813216984272003173828125	0.0102751976487932654424906075973922270350158214569091796875	-2.941160518691113	21.002132047343945	CDKN1A;NOS2;NOS3;BNIP3;PRIM1;IL20RB;F2;MMP8;ICAM1;RGS2;KLF6;LEPR;CD44
LITHIUM CHLORIDE_CTD_00007226	11/232	0.000839983968077136016437689303160141207627020776271820068359375	0.0275600604538588957181932670437163324095308780670166015625	0.0003670392370980276740451142547527751958114095032215118408203125	0.011710998591674404156748323657666333019733428955078125	-2.332412300524497	16.518441882490944	APC2;CDKN1A;ERBB3;NOS2;CEBPD;SLC20A1;CD44;JDP2;S100A10;ICAM1;HIST1H1C
progesterone_HL60_DOWN	5/49	0.000840737322662640676300405129239834423060528934001922607421875	0.0275600604538588957181932670437163324095308780670166015625	0.000683268033374175389783877765381703284219838678836822509765625	0.0187937977455678341398570552200908423401415348052978515625	-1.504600768909333	10.654426037834948	RGS2;ARG1;BNIP3;PLOD2;NDRG1
carmustine_CTD_00005595	16/430	0.00089326940113114666579263722923087698291055858135223388671875	0.02867200716445671149212870432165800593793392181396484375	0.00027027159263729783923724259153686944046057760715484619140625	0.00965313315195602539287023091674200259149074554443359375	-2.9351670672390267	20.60669948854698	APC2;CDKN1A;SLC15A2;NOS2;SHMT2;NR2F1;STC1;BAIAP2;SAT1;LOXL1;MTURN;MLPH;RGCC;WT1;MASP1;CD44
prochlorperazine_PC3_UP	4/29	0.000898621202396261372670471789803059436962939798831939697265625	0.02867200716445671149212870432165800593793392181396484375	0.0008607558653108567624234748194567146128974854946136474609375	0.0221482665127836590712728792595953564159572124481201171875	-1.1947990328031546	8.381095800849234	CDKN1A;DDIT4;NEAT1;NDRG1
astemizole_HL60_UP	5/51	0.0010105897934228392533173579437288935878314077854156494140625	0.031820281258695452819562632384986500255763530731201171875	0.00080801287528925870400076103550190964597277343273162841796875	0.0211218266648565099197210059855933650396764278411865234375	-1.544750820121928	10.654488050701273	RGS2;GPNMB;GBP2;SGK1;SAT1
Arsenenous acid_CTD_00000922	34/1284	0.00103593990757962716407758474446154650649987161159515380859375	0.032194859725169451547532872837109607644379138946533203125	0.000110694692992788419096117369377907380112446844577789306640625	0.0052917466350488363835413707647603587247431278228759765625	-4.100984530026563	28.183795308066944	RET;CDKN1A;FLT1;SLC2A1;GATA2;ICAM1;EFNB2;LDHA;GPNMB;ERBB3;P2RY2;PGK1;TIMP3;MYBL2;IGFBP7;GBP2;S100A10;SLC15A2;LIG1;VWF;NOS3;BNIP3;IGFBP3;F2R;PLAUR;SNCAIP;DDAH1;FABP5;WT1;DDIT4;ALDOC;AGRN;ALDOA;SGK1
tretinoin_HL60_UP	11/241	0.001143974720469966531444239166148690856061875820159912109375	0.03474557902585152791008482608958729542791843414306640625	0.000498415530137979729922992344626209160196594893932342529296875	0.01548971900805435654435715520094163366593420505523681640625	-2.3987496447948415	16.247322597027143	EFNB2;SEMA6B;PRKCH;ARG1;BNIP3;DDIT4;PLOD2;FLNB;SAT1;NDRG1;ICAM1
Coxistac_CTD_00000539	9/170	0.00114705421773600955981375904002561583183705806732177734375	0.03474557902585152791008482608958729542791843414306640625	0.000590139956247235524834648945358139826566912233829498291015625	0.017222011162190666022642204779913299717009067535400390625	-2.10583225975309	14.257659816783026	LDHA;KLF6;GPNMB;DDIT4;PGK1;TIMP3;IGFBP7;PLOD2;DCN
bicalutamide_CTD_00002279	9/171	0.0011951085132835535286555117551188232027925550937652587890625	0.035748683403594293250815638884887448512017726898193359375	0.00061426475445026441392359917159637916483916342258453369140625	0.0177100669566202760518702774561461410485208034515380859375	-2.097135460364853	14.112711440543343	CDKN1A;GPNMB;ARG1;BTBD3;BNIP3;IGFBP3;ASAP2;NTS;ICAM1
1-chloro-2,4-dinitrobenzene_CTD_00005848	11/243	0.0012225594201380786396615718558678054250776767730712890625	0.036118329535684223774438805776298977434635162353515625	0.00053240970969115931910042860408793785609304904937744140625	0.0161272966492524601200830858260815148241817951202392578125	-2.4782783635522585	16.621338969907324	CDKN1A;RGS2;KLF6;GPNMB;ANXA2;GSTA4;IFRD1;TIMP3;SAT1;S100A10;ICAM1
testosterone_CTD_00006844	33/1248	0.0012583066396103519297977602064975144458003342151641845703125	0.03672107059253136573939713116487837396562099456787109375	0.00014448775919298790918789132664556973395519889891147613525390625	0.00628653104997854705882076586931361816823482513427734375	-3.960853980286713	26.45053692941408	CHRNA2;CEBPD;PRIM1;MALT1;EFNB2;TMEM100;FGD4;PODXL;EPS8L1;MYBL2;CD14;LGALS9;GBP2;S100A10;STAT5A;PROSER2;SLC15A2;LIG1;ANXA2;NOS2;NOS3;ARG1;IGFBP3;PLAUR;SHROOM2;WNT9A;MTURN;ACTA1;MMS22L;MSRB3;SGK1;RAD18;FKBP5
14-Deoxy-11,12-didehydroandrographolide_CTD_00004394	9/173	0.00129609733189188524628276955041883411468006670475006103515625	0.037360097062732598727219368583973846398293972015380859375	0.00066493791936302081881093872794963317574001848697662353515625	0.01877516761927873478743578061767038889229297637939453125	-2.0205354259763944	13.433322840616169	OLFM1;POLA1;PKM;WT1;DDIT4;IFRD1;MYBL2;ALDOA;HIST1H1C
ethaverine_HL60_DOWN	5/54	0.00131142839668597498310742555105434803408570587635040283203125	0.037360097062732598727219368583973846398293972015380859375	0.00102597264381317572652652092557445939746685326099395751953125	0.025052576904540095614759565023632603697478771209716796875	-1.4818931841601932	9.834789146457295	CDKN1A;BNIP3;DDIT4;PLOD2;NDRG1
COBALT_CTD_00005696	9/174	0.00134911138314802790498514450945322096231393516063690185546875	0.037981453410273306736666398819579626433551311492919921875	0.000691526541087689118787740216731663167593069374561309814453125	0.0188048069638959113036857928591416566632688045501708984375	-2.180272411628881	14.40791410102784	CDKN1A;EGLN3;BNIP3;PLOD2;MIF;SGK1;NDRG1;DCN;PDK1
Bisphenol A_CTD_00000312	33/1263	0.001529724530905469427610743338163956650532782077789306640625	0.04256547444717195816110688610933721065521240234375	0.000179160036989970371246183589164502336643636226654052734375	0.0070607122984035521062740059505813405849039554595947265625	-4.019746232971319	26.05867868459369	CDKN1A;CEBPD;PRIM1;SLC2A1;SLC40A1;FAM107A;STC1;PVR;NDRG1;RHOBTB2;EFNB2;ERBB3;LEPR;TIMP3;MYBL2;GBP2;PRKCH;ANXA2;NOS3;IGFBP3;SLC2A12;IFRD1;BAIAP2;DCN;ACER2;OLFM1;MLPH;PKM;LIX1;SLCO2A1;FGFR3;CD44;FKBP5
menadione_PC3_UP	7/113	0.0016490333706110703142211360017199694993905723094940185546875	0.04535789489508380845084190013949410058557987213134765625	0.001010568034601076227441129873341196798719465732574462890625	0.02493081759588015866579979729067417792975902557373046875	-1.7410861632630932	11.156124500587163	EFNB2;CDKN1A;RGCC;CEBPD;DDIT4;SGK1;SAT1
menadione_HL60_UP	13/334	0.00179366697953274589760752633083029650151729583740234375	0.04777924056423003829063844705160590820014476776123046875	0.000674744845490167694836147749271049178787507116794586181640625	0.01877516761927873478743578061767038889229297637939453125	-2.570740771861372	16.256061693977454	CDKN1A;ANXA2;IFRD1;NEAT1;SAT1;ICAM1;EFNB2;TPST1;RGS2;RGCC;HEY1;SGK1;CD44
ajmaline_HL60_UP	12/294	0.0017975823571796533013877894546794777852483093738555908203125	0.04777924056423003829063844705160590820014476776123046875	0.00072602352662472506746038636293860690784640610218048095703125	0.0194704197952415940242598679787988658063113689422607421875	-2.4938478771762402	15.764392137644728	RET;APC2;CLDN5;HEY1;NOTCH4;NR2F1;SVEP1;RAB3IL1;MASP1;SNCAIP;PVR;DCN
IRON_CTD_00006166	9/181	0.001771089556535174712459390633512157364748418331146240234375	0.04777924056423003829063844705160590820014476776123046875	0.000902975186482132233418973488170422569965012371540069580078125	0.022987442779273857540456305059706210158765316009521484375	-2.1617091631037972	13.696935894228298	RGS2;MCTP1;ANXA2;CD109;SLC40A1;ALDOC;CD14;F2;ICAM1
Lead(II) acetate_CTD_00000394	6/85	0.00181692891405972980524430315796280410722829401493072509765625	0.04777924056423003829063844705160590820014476776123046875	0.0012305173390375931212481486198839775170199573040008544921875	0.028868901885460394873827993933446123264729976654052734375	-1.655646894724166	10.448137898336327	RET;CDKN1A;ERBB3;NOS3;IGFBP7;SGK1

## Sheet: MGI mammalian phenotype
Term	Overlap	P-value	Adjusted P-value	Old P-value	Old Adjusted P-value	Z-score	Combined Score	Genes
MP:0002169_no_abnormal_phenotype_detected	54/1674	0.0000000769675788300116969745828278404164990433855564333498477935791015625	0.0001451608536734020683291179754093036535778082907199859619140625	0.00100952850142470664830673943157535177306272089481353759765625	0.2115523059652218706983006768496125005185604095458984375	-0.7728525528647708	12.659233277658434	RET;FLT1;FMN1;CLEC14A;SAT1;TMEM100;RGS2;PCLO;LBH;SOX17;HEY1;GJA5;STAB1;LEPR;MYBL2;ARG1;SHISA3;PROX1;MIF;F2;DCN;RBP4;PKM;LIX1;ALDOC;CD44;JDP2;FKBP5;CHRNA2;PCOLCE2;SLC20A1;NOTCH4;ITPR2;STC1;GATA2;EFNB2;LDHA;SGPL1;ERBB3;SLC17A7;A2M;STAT5A;EGLN3;DMPK;NOS3;NR2F1;RFLNB;POLA1;WT1;SYT11;MKRN1;RGS12;AGRN;FGFR3
MP:0006271_abnormal_involution_of_the_mammary_gland	6/20	0.00000036587761199106751917130135078048969177189064794220030307769775390625	0.00034502258810757669392488278248265487491153180599212646484375	0.0000129698628201524129139286800604935478986590169370174407958984375	0.024461161278807451446848375553599908016622066497802734375	-2.130064216621934	31.56961136218101	LBH;ERBB3;NOS2;TIMP3;IGFBP7;CD44
MP:0002128_abnormal_blood_circulation	7/42	0.00000286376242052341009264120573474254882739842287264764308929443359375	0.00180035197503571726095061844574729548185132443904876708984375	0.000066262080117909834676807878661719541923957876861095428466796875	0.060749388890145063213399367896272451616823673248291015625	-1.8186218252761581	23.211751004378563	TMEM100;FLT1;NOS2;NOS3;ADGRG6;LEPR;MLYCD
MP:0003025_increased_vasoconstriction	5/18	0.000005537879068935143685799456225726800084885326214134693145751953125	0.002244777531166595833933552484040774288587272167205810546875	0.000096632113823136374006726734275929402429028414189815521240234375	0.060749388890145063213399367896272451616823673248291015625	-2.214313231333362	26.80182364010229	RGS2;DDAH1;NOS3;LEPR;CACNA1H
MP:0008770_decreased_survivor_rate	12/160	0.0000059511599447682811666400677641508565329786506481468677520751953125	0.002244777531166595833933552484040774288587272167205810546875	0.00026431823717832682307804503807346918620169162750244140625	0.12462604882958110141810692539365845732390880584716796875	-1.3636054088588478	16.406797202692584	SMPD3;EGLN3;PCLO;NOS2;NOS3;SPNS2;F2R;FLNB;PROX1;MASP1;BAIAP2;GATA2
MP:0005421_loose_skin	4/14	0.000045272087320487493233844844553459552116692066192626953125	0.014230526114406567839143491482900572009384632110595703125	0.0004611066083154584708224399403064808211638592183589935302734375	0.1665456592335602115095838371416903100907802581787109375	-1.397196562706758	13.975905566745466	LUM;HR;LOXL1;DCN
MP:0009623_enlarged_inguinal_lymph_nodes	3/6	0.00006591998932955179754146490811450576075003482401371002197265625	0.015540637484441836846382756220918963663280010223388671875	0.000701844386907186923441059889228199608623981475830078125	0.1665456592335602115095838371416903100907802581787109375	-3.484106925633188	33.54173719889769	PRKCH;NOS2;HR
MP:0001317_abnormal_pupil_morphology	3/6	0.00006591998932955179754146490811450576075003482401371002197265625	0.015540637484441836846382756220918963663280010223388671875	0.000701844386907186923441059889228199608623981475830078125	0.1665456592335602115095838371416903100907802581787109375	-3.3670525185147637	32.41484636421832	COL18A1;EGLN3;SPNS2
MP:0009506_abnormal_mammary_gland_alveolus_morphology	4/16	0.000080371382702129880930101701874690434124204330146312713623046875	0.0168422697529129923588175898885310743935406208038330078125	0.00070645030427809204880140736548810309614054858684539794921875	0.1665456592335602115095838371416903100907802581787109375	-2.6185124489789304	24.689567341014957	LBH;ERBB3;IGFBP7;NEAT1
MP:0006270_abnormal_mammary_gland_growth_during_lactation	4/20	0.00020399573681427682889967523127694448703550733625888824462890625	0.02769635817403624800103756342650740407407283782958984375	0.00145087371818987983899951199617817110265605151653289794921875	0.2487588938641921154637515201102360151708126068115234375	-1.966411953264358	16.70941147128734	STAT5A;LBH;ERBB3;IGFBP7
MP:0000596_abnormal_liver_development	5/35	0.00017003192970127878401280507869586244851234368979930877685546875	0.02769635817403624800103756342650740407407283782958984375	0.00141504404496973546813409772227032590308226644992828369140625	0.2487588938641921154637515201102360151708126068115234375	-1.8969739017843739	16.464831108830875	KLF6;LIG1;WT1;SLC20A1;PROX1
MP:0008734_decreased_susceptibility_to_endotoxin_shock	6/57	0.000214323315852438483868069862836591710220091044902801513671875	0.02769635817403624800103756342650740407407283782958984375	0.0020108299131689176542092667432370944879949092864990234375	0.2975888625906428774925416291807778179645538330078125	-1.7775343112618327	15.016654053433719	NOS2;F2R;CD14;MIF;F2;ICAM1
MP:0000062_increased_bone_mineral_density	8/106	0.0002064708363456329329004013128923133990610949695110321044921875	0.02769635817403624800103756342650740407407283782958984375	0.002719334822677512385202813760542994714342057704925537109375	0.33845602375692040997279264047392643988132476806640625	-1.1710818356423784	9.937040874713329	NOS2;NOS3;TNFRSF9;SPNS2;NBR1;F2R;CD14;JDP2
MP:0005404_abnormal_axon_morphology	8/107	0.00022027856448067004570094684634540271872538141906261444091796875	0.02769635817403624800103756342650740407407283782958984375	0.0028713130329325168600684836661685039871372282505035400390625	0.33845602375692040997279264047392643988132476806640625	-1.1047052722565591	9.302300669848726	EFNB2;EPHA7;EGLN3;ADGRG6;LEPR;NR2F1;SLC17A7;AGRN
MP:0005325_abnormal_renal_glomerulus_morphology	8/101	0.00014763952010582581252269573912627720346790738403797149658203125	0.02769635817403624800103756342650740407407283782958984375	0.00205124878774038017781311538101363112218677997589111328125	0.2975888625906428774925416291807778179645538330078125	-0.9760198139100598	8.609214017204804	RET;COL18A1;SGPL1;WT1;NOS3;MAN2A1;LEPR;FGF23
MP:0005108_abnormal_ulna_morphology	4/23	0.000359762039610284794534378338681790410191752016544342041015625	0.042406950419062318380358789227102533914148807525634765625	0.0022813435530844475111755809138003314728848636150360107421875	0.307329567222661970138375409078435041010379791259765625	-1.6276003930587948	12.906981380623435	SMPD3;FMN1;FLNB;FGFR3
MP:0003229_abnormal_vitelline_vasculature_morphology	8/117	0.0004048194531386961093899490293779308558441698551177978515625	0.042564651789317585472982585770296282134950160980224609375	0.004783464260012487527518043606278297374956309795379638671875	0.3804028205423508612881278168060816824436187744140625	-0.9676300530316494	7.55919311326836	EFNB2;TMEM100;KLF6;FLT1;RGCC;SLC20A1;F2R;F2
MP:0002083_premature_death	26/834	0.0004062373977771561507112141331532484400668181478977203369140625	0.042564651789317585472982585770296282134950160980224609375	0.036684951843093539791684776218971819616854190826416015625	0.452467741045205540384444020673981867730617523193359375	-0.8223763802249051	6.421585871534478	RET;CDKN1A;SLC40A1;HR;GATA2;NDRG1;ICAM1;EFNB2;SGPL1;PCLO;MAN2A1;LEPR;TIMP3;SLC17A7;FLNB;ACSS1;CLEC1B;FGF23;NOS2;NOS3;ACTA1;WT1;ADGRF5;TGFBI;AGRN;FGFR3
MP:0002842_increased_systemic_arterial_blood_pressure	5/44	0.000509144803224495490732992575289017622708342969417572021484375	0.04801235494406992654337074100112658925354480743408203125	0.003521820791945955153590119834916549734771251678466796875	0.369008556311670676830516413247096352279186248779296875	-1.6970443238764505	12.868310527312948	RGS2;DDAH1;NOS2;NOS3;PODXL
MP:0002908_delayed_wound_healing	5/44	0.000509144803224495490732992575289017622708342969417572021484375	0.04801235494406992654337074100112658925354480743408203125	0.003521820791945955153590119834916549734771251678466796875	0.369008556311670676830516413247096352279186248779296875	-1.652430642135729	12.530014878620092	PRKCH;NOS2;LUM;LEPR;CD44

## Sheet: IPA diseases & functions
© 2000-2019 QIAGEN. All rights reserved.
Categories	Diseases or Functions Annotation	p-Value	Predicted Activation State	Activation z-score	# Molecules	Molecules
Amino Acid Metabolism	Quantity of arginine	0.00313			2	ARG1,NOS2
Amino Acid Metabolism,Molecular Transport,Small Molecule Biochemistry	Quantity of citrulline	0.00128			2	ARG1,NOS2
Amino Acid Metabolism,Small Molecule Biochemistry	Catabolism of basic amino acid	0.00434			2	HDC,NOS2
Auditory and Vestibular System Development and Function,Auditory Disease,Cell Morphology,Organ Morphology,Organismal Development,Organismal Injury and Abnormalities	Abnormal morphology of stereocilia bundles	0.00301			3	CDH23,MIF,MSRB3
Auditory and Vestibular System Development and Function,Cellular Development,Organ Development	Differentiation of cochlear duct	0.00313			2	FGFR3,NR2F1
Auditory and Vestibular System Development and Function,Embryonic Development,Organ Development,Organismal Development,Tissue Development	Development of inner ear	0.000634			9	CDH23,CEBPD,CYTL1,FGFR3,FREM2,GATA2,IGFBP7,NR2F1,PROX1
Auditory and Vestibular System Development and Function,Embryonic Development,Organ Development,Organismal Development,Tissue Development	Development of ear	0.000774			10	CDH23,CEBPD,CYTL1,FGFR3,FREM2,GATA2,IGFBP7,NR2F1,PROX1,SHROOM2
Auditory and Vestibular System Development and Function,Nervous System Development and Function,Organ Morphology,Tissue Morphology	Quantity of outer hair cells	0.00259			3	FGFR3,MIF,NR2F1
Cancer,Cell Death and Survival,Organismal Injury and Abnormalities,Tumor Morphology	Apoptosis of tumor cells	0.00152		-0.57	7	ANXA2,CD14,CDKN1A,COL18A1,FLT1,MIF,PDK1
Cancer,Cellular Movement,Organismal Injury and Abnormalities	Invasion of vascular endothelial cells	0.00128			2	COL18A1,STAT5A
Cancer,Dermatological Diseases and Conditions,Organismal Injury and Abnormalities	Skin cancer	0.000678		-1.718	6	CD44,CDKN1A,COL18A1,LIG1,Neat1,RET
Cancer,Dermatological Diseases and Conditions,Organismal Injury and Abnormalities	Development of skin tumor	0.0022		-1.067	5	ARG1,CDKN1A,COL18A1,MIF,Neat1
Cancer,Dermatological Diseases and Conditions,Organismal Injury and Abnormalities	Skin carcinoma	0.00335			4	CD44,COL18A1,LIG1,Neat1
Cancer,Dermatological Diseases and Conditions,Organismal Injury and Abnormalities	Skin tumor	0.00362		-1.928	9	ARG1,CD44,CDKN1A,COL18A1,LIG1,MIF,Neat1,PRKCH,RET
Cancer,Endocrine System Disorders,Organismal Injury and Abnormalities,Reproductive System Disease	Growth of ovarian tumor	0.00434			2	COL18A1,KLF6
Cancer,Gastrointestinal Disease,Hepatic System Disease,Organismal Injury and Abnormalities	Liver tumor	0.0037		-1.942	10	CDKN1A,KLF6,Mt1,Mt2,NDRG1,NOS2,PDLIM1,PKM,SLC2A1,TNFRSF9
Cancer,Gastrointestinal Disease,Hepatic System Disease,Organismal Injury and Abnormalities,Tissue Morphology	Quantity of liver tumor	0.00136	Decreased	-2	4	CDKN1A,Mt1,Mt2,PDLIM1
Cancer,Gastrointestinal Disease,Hepatic System Disease,Organismal Injury and Abnormalities,Tissue Morphology,Tumor Morphology	Size of liver tumor	0.000635			3	Mt1,Mt2,NOS2
Cancer,Gastrointestinal Disease,Organismal Injury and Abnormalities,Tissue Morphology,Tumor Morphology	Size of digestive organ tumor	0.000391			4	HABP2,Mt1,Mt2,NOS2
Cancer,Hematological Disease,Immunological Disease,Organismal Injury and Abnormalities	Philadelphia-positive B-cell acute lymphoblastic leukemia	0.00434			2	LGALS9B,SLC2A1
Cancer,Immunological Disease,Organismal Injury and Abnormalities	Hyperplasia of lymphoid organ	0.000144	Decreased	-2.005	8	CDKN1A,DCN,KLF13,LGALS9B,MALT1,Mt1,Mt2,TTC9
Cancer,Immunological Disease,Organismal Injury and Abnormalities	Hyperplasia of thymus gland	0.000942		-1.067	4	DCN,KLF13,LGALS9B,TTC9
Cancer,Immunological Disease,Organismal Injury and Abnormalities	Hyperplasia of spleen	0.00449	Decreased	-2.219	5	CDKN1A,KLF13,LGALS9B,Mt1,Mt2
Cancer,Organismal Injury and Abnormalities	Genitourinary tumor	9.15e-10		-0.434	28	ALDOA,ALDOC,CD44,CDKN1A,CEBPD,COL18A1,ERBB3,F2,FABP5,FLNB,FLT1,GPNMB,KLF6,LEPR,LIG1,MIF,Mt1,Mt2,NOS2,NOTCH4,PDK1,PKM,PRKCH,SAT1,SRSF6,TNFRSF9,VCL,WT1
Cancer,Organismal Injury and Abnormalities	Extracranial solid tumor	1.56e-09		-1.53	46	ALDOA,ALDOC,ANXA2,ARG1,CD44,CDKN1A,CEBPD,COL18A1,DCN,ERBB3,F2,F2R,FABP5,FLNB,FLT1,GPNMB,HABP2,IGFBP3,KLF6,LDHA,LEPR,LIG1,MALT1,MIF,MMP8,Mt1,Mt2,NDRG1,Neat1,NOS2,NOTCH4,PDK1,PDLIM1,PFKL,PKM,PRKCH,RET,S100A10,SAT1,SLC2A1,SRSF6,TGFBI,TNFRSF9,VCL,VWF,WT1
Cancer,Organismal Injury and Abnormalities	Thoracic neoplasm	2.97e-08		-0.578	24	ALDOA,ALDOC,ANXA2,CD44,CDKN1A,DCN,ERBB3,F2,F2R,FLT1,GPNMB,IGFBP3,KLF6,LDHA,LIG1,MALT1,NDRG1,NOS2,PDK1,PDLIM1,RET,S100A10,TGFBI,VWF
Cancer,Organismal Injury and Abnormalities	Epithelial neoplasm	7.32e-08		-1.421	33	ALDOA,ALDOC,ANXA2,ARG1,CD44,CDKN1A,CHKA,COL18A1,DCN,ERBB3,FABP5,Gsta4,HBA1/HBA2,IGFBP3,KLF6,LDHA,LIG1,MALT1,MIF,MMP8,Mt1,Mt2,Neat1,NOS2,PKM,PRKCH,RET,S100A10,SAT1,SLC2A1,TGFBI,TNFRSF9,VWF
Cancer,Organismal Injury and Abnormalities	Solid tumor	1.07e-07		-1.68	52	ALDOA,ALDOC,ANXA2,ARG1,CD44,CDKN1A,CEBPD,CHKA,COL18A1,DCN,ERBB3,F2,F2R,FABP5,FLNB,FLT1,GPNMB,Gsta4,HABP2,HBA1/HBA2,IGFBP3,KLF6,LDHA,LEPR,LIG1,MALT1,MIF,MMP8,Mt1,Mt2,NDRG1,Neat1,NOS2,NOTCH4,PDK1,PDLIM1,PFKL,PKM,POLA1,PRKCH,RET,S100A10,SAT1,SLC2A1,SLC9A3R2,SRSF6,STAT5A,TGFBI,TNFRSF9,VCL,VWF,WT1
Cancer,Organismal Injury and Abnormalities	Tumorigenesis of tissue	1.69e-07		-1.594	34	ALDOA,ALDOC,ANXA2,ARG1,CD44,CDKN1A,CHKA,COL18A1,DCN,ERBB3,FABP5,Gsta4,HBA1/HBA2,IGFBP3,KLF6,LDHA,LIG1,MALT1,MIF,MMP8,Mt1,Mt2,Neat1,NOS2,PKM,PRKCH,RET,S100A10,SAT1,SLC2A1,STAT5A,TGFBI,TNFRSF9,VWF
Cancer,Organismal Injury and Abnormalities	Thoracic cancer	3.08e-07		-0.533	20	ALDOA,ALDOC,ANXA2,CDKN1A,DCN,ERBB3,F2,FLT1,GPNMB,KLF6,LDHA,LIG1,MALT1,NOS2,PDK1,PDLIM1,RET,S100A10,TGFBI,VWF
Cancer,Organismal Injury and Abnormalities	Secondary tumor	3.76e-07		0.248	28	ADGRF5,ANXA2,CD44,CDKN1A,CEBPD,COL18A1,ERBB3,F2,F2R,FGFR3,FLT1,GPNMB,KLF6,MALT1,MMP8,Mt1,Mt2,NDRG1,NOS2,NOS3,PDK1,PDLIM1,PLAUR,RET,SMPD3,SRSF6,STAB1,TGFBI
Cancer,Organismal Injury and Abnormalities	Cancer	3.92e-07		-0.255	53	ADGRF5,ALDOA,ALDOC,ANXA2,CD44,CDKN1A,CEBPD,CLDN5,COL18A1,DCN,ERBB3,F2,F2R,FGFR3,FLNB,FLT1,GPNMB,Gsta4,HBA1/HBA2,IGFBP3,KLF6,LDHA,LGALS9B,LIG1,MALT1,MIF,MMP8,Mt1,Mt2,NDRG1,Neat1,NOS2,NOS3,PDK1,PDLIM1,PFKL,PKM,PLAUR,PRKCH,RET,S100A10,SAT1,SLC2A1,SMPD3,SRSF6,STAB1,STAT5A,TET1,TGFBI,TNFRSF9,VCL,VWF,WT1
Cancer,Organismal Injury and Abnormalities	Non-melanoma solid tumor	6.86e-07		-1.522	38	ALDOA,ALDOC,ANXA2,ARG1,CD44,CDKN1A,CHKA,COL18A1,DCN,ERBB3,FABP5,Gsta4,HBA1/HBA2,IGFBP3,KLF6,LDHA,LIG1,MALT1,MIF,MMP8,Mt1,Mt2,Neat1,NOS2,PFKL,PKM,POLA1,PRKCH,RET,S100A10,SAT1,SLC2A1,SLC9A3R2,STAT5A,TGFBI,TNFRSF9,VWF,WT1
Cancer,Organismal Injury and Abnormalities	Non-hematological solid tumor	8.46e-07		-1.797	36	ALDOA,ALDOC,ANXA2,ARG1,CD44,CDKN1A,CHKA,COL18A1,DCN,ERBB3,FABP5,Gsta4,HBA1/HBA2,IGFBP3,KLF6,LDHA,LIG1,MALT1,MIF,MMP8,Mt1,Mt2,Neat1,NOS2,PFKL,PKM,POLA1,PRKCH,RET,S100A10,SAT1,SLC2A1,SLC9A3R2,TGFBI,TNFRSF9,VWF
Cancer,Organismal Injury and Abnormalities	Growth of tumor	2.36e-06		1.368	33	ADAMTS12,ANXA2,CD44,CDKN1A,COL18A1,DCN,EFNB2,ERBB3,F2,F2R,FABP5,FGFR3,FLT1,GPNMB,ICAM1,IGFBP3,KLF6,LDHA,MAP3K6,MEMO1,MIF,MMP8,NDRG1,NOS2,PDK1,PKM,PLAUR,S100A10,SAT1,SLC20A1,SLC9A3R2,TNFRSF9,WT1
Cancer,Organismal Injury and Abnormalities	Malignant solid tumor	2.64e-06		-1.535	40	ALDOA,ALDOC,ANXA2,CD44,CDKN1A,COL18A1,DCN,ERBB3,F2,FLNB,FLT1,GPNMB,Gsta4,HBA1/HBA2,IGFBP3,KLF6,LDHA,LIG1,MALT1,MIF,MMP8,Mt1,Mt2,NDRG1,Neat1,NOS2,PDK1,PDLIM1,PFKL,PKM,PRKCH,RET,S100A10,SAT1,STAT5A,TGFBI,TNFRSF9,VCL,VWF,WT1
Cancer,Organismal Injury and Abnormalities	Carcinoma	2.69e-06		-1.293	25	ALDOA,ALDOC,CD44,CDKN1A,COL18A1,ERBB3,Gsta4,HBA1/HBA2,IGFBP3,KLF6,LDHA,LIG1,MALT1,MIF,Mt1,Mt2,Neat1,NOS2,PKM,RET,S100A10,SAT1,TGFBI,TNFRSF9,VWF
Cancer,Organismal Injury and Abnormalities	Frequency of tumor	1.22e-05		-0.99	31	ALDOA,ALDOC,ANXA2,ARG1,CD44,CDKN1A,CHKA,DCN,ERBB3,FABP5,IGFBP3,KLF6,LDHA,LEPR,LIG1,MALT1,MIF,MMP8,Mt1,Mt2,Neat1,NOS2,NOTCH4,PKM,PRKCH,RET,SLC2A1,SRSF6,TGFBI,VWF,WT1
Cancer,Organismal Injury and Abnormalities	Angiogenesis of tumor	1.56e-05		0.42	10	ANXA2,CD44,COL18A1,FLT1,KLF6,MAP3K6,NDRG1,PKM,SMPD3,WT1
Cancer,Organismal Injury and Abnormalities	Incidence of tumor	2.05e-05		-1.519	33	ALDOA,ALDOC,ANXA2,ARG1,CD44,CDKN1A,CHKA,COL18A1,DCN,ERBB3,FABP5,IGFBP3,KLF6,LDHA,LEPR,LIG1,MALT1,MIF,MMP8,Mt1,Mt2,Neat1,NOS2,NOTCH4,PKM,PRKCH,Pvr,RET,SLC2A1,SRSF6,TGFBI,VWF,WT1
Cancer,Organismal Injury and Abnormalities	Neoplasia of tumor cell lines	3.59e-05		0.895	19	ADGRF5,CD44,COL18A1,F2,F2R,FGFR3,IGFBP7,KLF6,LDHA,MALT1,MMP8,NDRG1,NOS2,NOS3,PDLIM1,PKM,PLAUR,TIMP3,WT1
Cancer,Organismal Injury and Abnormalities	Tumorigenesis of epithelial neoplasm	4.07e-05		-1.345	22	ALDOA,ALDOC,ANXA2,ARG1,CDKN1A,CHKA,DCN,ERBB3,IGFBP3,KLF6,LDHA,LIG1,MALT1,MIF,Mt1,Mt2,Neat1,PKM,RET,SLC2A1,TGFBI,VWF
Cancer,Organismal Injury and Abnormalities	Neoplasia of cells	5.09e-05		-0.066	32	ADGRF5,CD44,CDKN1A,CEBPD,COL18A1,DCN,ERBB3,F2,F2R,FGFR3,Gsta4,HBA1/HBA2,IGFBP7,KLF6,LDHA,LGALS9B,MALT1,MMP8,NDRG1,Neat1,NOS2,NOS3,PDLIM1,PKM,PLAUR,S100A10,SLC2A1,SRSF6,STAT5A,TGFBI,TIMP3,WT1
Cancer,Organismal Injury and Abnormalities	Development of carcinoma	0.000128		-1.62	17	ALDOA,ALDOC,CDKN1A,ERBB3,IGFBP3,KLF6,LDHA,LIG1,MALT1,MIF,Mt1,Mt2,Neat1,PKM,RET,TGFBI,VWF
Cancer,Organismal Injury and Abnormalities	Malignant genitourinary solid tumor	0.000172		-0.156	13	ALDOA,ALDOC,CDKN1A,ERBB3,FLNB,KLF6,Mt1,Mt2,PKM,PRKCH,SAT1,TNFRSF9,VCL
Cancer,Organismal Injury and Abnormalities	Development of adenocarcinoma	0.000257		-1.982	12	ALDOA,ALDOC,ERBB3,IGFBP3,LDHA,LIG1,MALT1,Mt1,Mt2,RET,TGFBI,VWF
Cancer,Organismal Injury and Abnormalities	Primary neoplasm	0.000329		1.575	6	F2,F2R,LDHA,RET,STAB1,TNFRSF9
Cancer,Organismal Injury and Abnormalities	Cancer of cells	0.000331		-0.202	26	ADGRF5,CD44,CDKN1A,CEBPD,COL18A1,DCN,F2,F2R,FGFR3,Gsta4,HBA1/HBA2,LGALS9B,MALT1,MMP8,NDRG1,Neat1,NOS2,NOS3,PDLIM1,PLAUR,S100A10,SLC2A1,SRSF6,STAT5A,TGFBI,WT1
Cancer,Organismal Injury and Abnormalities	Adenocarcinoma	0.00041		-1.98	13	ALDOA,ALDOC,ERBB3,IGFBP3,LDHA,LIG1,MALT1,Mt1,Mt2,NOS2,RET,TGFBI,VWF
Cancer,Organismal Injury and Abnormalities	Development of malignant tumor	0.000443		-1.786	21	ALDOA,ALDOC,CD44,CDKN1A,DCN,ERBB3,IGFBP3,KLF6,LDHA,LIG1,MALT1,MIF,MMP8,Mt1,Mt2,Neat1,NOS2,PKM,RET,TGFBI,VWF
Cancer,Organismal Injury and Abnormalities	Metastasis of tumor cell lines	0.000582		0.459	13	ADGRF5,CD44,COL18A1,F2,F2R,FGFR3,MALT1,MMP8,NDRG1,NOS2,NOS3,PDLIM1,PLAUR
Cancer,Organismal Injury and Abnormalities	Tumorigenesis of thyroid tumor cell lines	0.000645			2	IGFBP7,TIMP3
Cancer,Organismal Injury and Abnormalities	Metastasis of cells	0.000685		0.213	14	ADGRF5,CD44,COL18A1,F2,F2R,FGFR3,MALT1,MMP8,NDRG1,NOS2,NOS3,PDLIM1,PLAUR,SRSF6
Cancer,Organismal Injury and Abnormalities	Benign Tumors	0.00069		-1.664	15	ALDOC,ANXA2,ARG1,CDKN1A,CHKA,DCN,ERBB3,FABP5,Gsta4,LIG1,MMP8,PRKCH,RET,SLC2A1,SLC9A3R2
Cancer,Organismal Injury and Abnormalities	Abdominal neoplasm	0.00132		-0.976	18	CD44,CDKN1A,COL18A1,F2,FLT1,HABP2,KLF6,MIF,Mt1,Mt2,NDRG1,NOS2,PDLIM1,PKM,PRKCH,SAT1,SLC2A1,TNFRSF9
Cancer,Organismal Injury and Abnormalities	Advanced extracranial solid tumor	0.00135		-0.287	9	ANXA2,F2,FLT1,GPNMB,KLF6,Mt1,Mt2,PDK1,PDLIM1
Cancer,Organismal Injury and Abnormalities	Metastatic solid tumor	0.00144		-0.793	10	ANXA2,F2,FLT1,GPNMB,KLF6,Mt1,Mt2,PDK1,PDLIM1,RET
Cancer,Organismal Injury and Abnormalities	Extraadrenal retroperitoneal tumor	0.0016	Decreased	-2.236	7	CD44,CDKN1A,COL18A1,HABP2,Mt1,Mt2,NOS2
Cancer,Organismal Injury and Abnormalities	Fibrosarcoma	0.00209		-1	4	CDKN1A,MIF,MMP8,S100A10
Cancer,Organismal Injury and Abnormalities	Invasion of tissue	0.00254			5	CD44,COL18A1,FLT1,RET,STAT5A
Cancer,Organismal Injury and Abnormalities	Genitourinary carcinoma	0.0029			5	CDKN1A,ERBB3,Mt1,Mt2,SAT1
Cancer,Organismal Injury and Abnormalities	Neoplasia of epithelial cells	0.00334		-1.718	7	CD44,CDKN1A,COL18A1,ERBB3,Gsta4,HBA1/HBA2,Neat1
Cancer,Organismal Injury and Abnormalities	Development of benign tumor	0.00337		-1.342	12	ALDOC,ANXA2,ARG1,CDKN1A,CHKA,DCN,ERBB3,LIG1,MMP8,PRKCH,RET,SLC2A1
Cancer,Organismal Injury and Abnormalities,Renal and Urological Disease	Metastatic renal cell carcinoma	0.000217			2	Mt1,Mt2
Cancer,Organismal Injury and Abnormalities,Renal and Urological Disease	Development of renal-cell carcinoma	0.000645			2	Mt1,Mt2
Cancer,Organismal Injury and Abnormalities,Renal and Urological Disease	Renal tumor	0.000826			4	CDKN1A,Mt1,Mt2,NOS2
Cancer,Organismal Injury and Abnormalities,Renal and Urological Disease	Kidney carcinoma	0.00127			3	CDKN1A,Mt1,Mt2
Cancer,Organismal Injury and Abnormalities,Renal and Urological Disease	Hyperplasia of mesangial cells	0.00301			3	CDKN1A,NOS3,WT1
Cancer,Organismal Injury and Abnormalities,Reproductive System Disease	Mammary tumor	3.9e-06		-0.112	18	ALDOA,ALDOC,CD44,CEBPD,ERBB3,FABP5,FLNB,FLT1,GPNMB,LEPR,MIF,NOTCH4,PDK1,PKM,SRSF6,TNFRSF9,VCL,WT1
Cancer,Organismal Injury and Abnormalities,Reproductive System Disease	Growth of mammary tumor	0.000784		0.277	6	FLT1,GPNMB,PDK1,PKM,TNFRSF9,WT1
Cancer,Organismal Injury and Abnormalities,Reproductive System Disease	Genital tumor	0.00396		0.401	8	CDKN1A,COL18A1,F2,FLT1,KLF6,LIG1,PRKCH,SAT1
Cancer,Organismal Injury and Abnormalities,Reproductive System Disease	Prostatic tumor	0.00425		1.188	6	CDKN1A,F2,FLT1,KLF6,PRKCH,SAT1
Cancer,Organismal Injury and Abnormalities,Reproductive System Disease	Growth of genital tumor	0.00453			3	COL18A1,FLT1,KLF6
Cancer,Organismal Injury and Abnormalities,Reproductive System Disease,Tumor Morphology	Progression of mammary tumor	0.00434			2	MIF,PDK1
Cancer,Organismal Injury and Abnormalities,Respiratory Disease	Lung tumor	3.74e-08		-0.825	23	ALDOA,ALDOC,ANXA2,CD44,CDKN1A,ERBB3,F2,F2R,FLT1,GPNMB,IGFBP3,KLF6,LDHA,LIG1,MALT1,NDRG1,NOS2,PDK1,PDLIM1,RET,S100A10,TGFBI,VWF
Cancer,Organismal Injury and Abnormalities,Respiratory Disease	Lung cancer	5.75e-07		-0.794	19	ALDOA,ALDOC,ANXA2,CDKN1A,ERBB3,F2,FLT1,GPNMB,KLF6,LDHA,LIG1,MALT1,NOS2,PDK1,PDLIM1,RET,S100A10,TGFBI,VWF
Cancer,Organismal Injury and Abnormalities,Respiratory Disease	Lung carcinoma	1.11e-05		-0.896	12	ALDOA,ALDOC,CDKN1A,ERBB3,LDHA,LIG1,MALT1,NOS2,RET,S100A10,TGFBI,VWF
Cancer,Organismal Injury and Abnormalities,Respiratory Disease	Development of lung tumor	0.000203	Decreased	-2.236	10	ALDOA,ALDOC,CDKN1A,ERBB3,IGFBP3,LDHA,LIG1,MALT1,TGFBI,VWF
Cancer,Organismal Injury and Abnormalities,Respiratory Disease	Non-small cell lung carcinoma	0.000225			9	ALDOA,ALDOC,ERBB3,LDHA,LIG1,MALT1,RET,TGFBI,VWF
Cancer,Organismal Injury and Abnormalities,Respiratory Disease	Lung adenocarcinoma	0.000242			8	ALDOA,ALDOC,ERBB3,LDHA,LIG1,MALT1,TGFBI,VWF
Cancer,Organismal Injury and Abnormalities,Tissue Morphology	Quantity of tumor	0.0041		-0.788	9	ANXA2,CDKN1A,COL18A1,F2R,KLF6,Mt1,Mt2,PDLIM1,RET
Cancer,Organismal Injury and Abnormalities,Tissue Morphology,Tumor Morphology	Size of tumor	2.4e-07			14	CDKN1A,COL18A1,F2,FLT1,HABP2,KLF6,LDHA,MIF,Mt1,Mt2,MYBL2,NOS2,RET,STAB1
Cancer,Organismal Injury and Abnormalities,Tissue Morphology,Tumor Morphology	Morphology of tumor	5.31e-07			15	CDKN1A,COL18A1,F2,F2R,FLT1,HABP2,KLF6,LDHA,MIF,Mt1,Mt2,MYBL2,NOS2,RET,STAB1
Cancer,Organismal Injury and Abnormalities,Tumor Morphology	Progression of tumor	0.00143		0.97	6	ANXA2,FLT1,MIF,PDK1,SAT1,STAB1
Carbohydrate Metabolism	Glycolysis of cells	5.25e-05		0.555	7	DDIT4,LDHA,NOS2,PDK1,PGK1,PKM,SLC2A1
Carbohydrate Metabolism	Quantity of monosaccharide	0.00011		1.979	17	CD44,F2,FABP5,FGF23,ICAM1,IGFBP3,ITPR2,LEPR,MIF,Mt1,Mt2,NCEH1,NOCT,NOS2,NOS3,PKM,SLC2A1
Carbohydrate Metabolism	Quantity of carbohydrate	0.000184		1.704	21	ACTA1,CD44,CHKA,F2,FABP5,FGF23,ICAM1,IGFBP3,ITPR2,LEPR,MIF,Mt1,Mt2,NCEH1,NOCT,NOS2,NOS3,P2RY2,PKM,SLC2A1,STBD1
Carbohydrate Metabolism	Metabolism of monosaccharide	0.00352			5	DCN,FABP5,LEPR,PFKL,SLC2A1
Carbohydrate Metabolism,Molecular Transport,Small Molecule Biochemistry	Concentration of D-glucose	0.000268		1.797	16	CD44,F2,FABP5,FGF23,ICAM1,IGFBP3,ITPR2,LEPR,MIF,Mt1,Mt2,NCEH1,NOCT,NOS2,NOS3,PKM
Cardiovascular Disease	Congestion of vasculature	0.000258		-0.394	5	CLEC1B,GJA5,NOS2,NOS3,STAB1
Cardiovascular Disease	Vascular lesion	0.00182		-0.97	10	ADGRF5,CD44,COL18A1,EFNB2,FLT1,ICAM1,MIF,NOS2,NOS3,TIMP3
Cardiovascular Disease	Disorder of blood pressure	0.0032		-1.433	7	ADD2,ARG1,F2,GUCY1A1,NOS2,NOS3,RGS2
Cardiovascular Disease	Hypertension	0.00405		-1.433	6	ADD2,ARG1,GUCY1A1,NOS2,NOS3,RGS2
Cardiovascular Disease	Visceral vascular congestion	0.00434			2	NOS2,NOS3
Cardiovascular Disease,Cardiovascular System Development and Function	Abnormal morphology of cardiovascular system	2.32e-06			34	BNIP3,CACNA1H,CD44,CDKN1A,CLEC1B,COL15A1,COL18A1,DDAH1,EFNB2,EGLN3,ERBB3,F2,F2R,FLT1,GATA2,GJA5,GUCY1A1,HEY1,HIST1H1C,LEPR,LUM,NOS2,NOS3,PROX1,RBP4,RET,RGS2,S100A10,SLC2A12,SLCO2A1,STAB1,TIMP3,VCL,WT1
Cardiovascular Disease,Cardiovascular System Development and Function,Connective Tissue Disorders,Organ Morphology,Organismal Development,Organismal Injury and Abnormalities,Tissue Morphology	Abnormal morphology of pericardium	0.00445			6	EFNB2,F2,F2R,GATA2,HIST1H1C,VCL
Cardiovascular Disease,Cardiovascular System Development and Function,Organ Morphology,Organismal Development,Organismal Injury and Abnormalities	Abnormal morphology of heart	2.28e-06			30	BNIP3,CACNA1H,CDKN1A,COL18A1,EFNB2,EGLN3,ERBB3,F2,F2R,FLT1,GATA2,GJA5,GUCY1A1,HEY1,HIST1H1C,LEPR,LUM,NOS2,NOS3,PROX1,RBP4,RET,RGS2,S100A10,SLC2A12,SLCO2A1,STAB1,TIMP3,VCL,WT1
Cardiovascular Disease,Cardiovascular System Development and Function,Organ Morphology,Organismal Development,Organismal Injury and Abnormalities	Enlargement of heart	0.000119			19	BNIP3,CACNA1H,CDKN1A,EGLN3,F2R,FLT1,GJA5,GUCY1A1,LEPR,NOS2,NOS3,PROX1,RBP4,RGS2,S100A10,SLC2A12,STAB1,TIMP3,VCL
Cardiovascular Disease,Cardiovascular System Development and Function,Organ Morphology,Organismal Development,Organismal Injury and Abnormalities,Skeletal and Muscular Disorders	Dilated cardiomyopathy	0.000738			8	BNIP3,EGLN3,GJA5,PROX1,SLC2A12,STAB1,TIMP3,VCL
Cardiovascular Disease,Cardiovascular System Development and Function,Organismal Development,Organismal Injury and Abnormalities,Tissue Morphology	Abnormal morphology of endothelial tissue	0.00331			5	CD44,CDKN1A,COL15A1,FLT1,NOS3
Cardiovascular Disease,Cardiovascular System Development and Function,Organismal Injury and Abnormalities	Abnormal morphology of vasculature	2.72e-05			19	CACNA1H,CLEC1B,COL15A1,COL18A1,DDAH1,EFNB2,EGLN3,F2R,FLT1,GUCY1A1,HEY1,ICAM1,LUM,NOS2,NOS3,NOSTRIN,RGS2,TIMP3,WT1
Cardiovascular Disease,Cardiovascular System Development and Function,Organismal Injury and Abnormalities,Tissue Morphology	Abnormal morphology of artery	0.000234			10	CACNA1H,DDAH1,EGLN3,F2R,FLT1,HEY1,NOS2,NOS3,TIMP3,WT1
Cardiovascular Disease,Cardiovascular System Development and Function,Organismal Injury and Abnormalities,Tissue Morphology	Abnormal morphology of blood vessel	0.000358			14	CACNA1H,CLEC1B,COL15A1,DDAH1,EFNB2,EGLN3,F2R,FLT1,HEY1,LUM,NOS2,NOS3,TIMP3,WT1
Cardiovascular Disease,Cell Death and Survival,Organismal Injury and Abnormalities,Skeletal and Muscular Disorders	Apoptosis of ventricular myocytes	0.00211			2	NOS2,NOS3
Cardiovascular Disease,Hematological Disease,Organismal Injury and Abnormalities	Thrombus	0.00226		0.749	8	ANXA2,F2,LGALS3BP,NOS2,NOS3,S100A10,SGK1,VWF
Cardiovascular Disease,Hematological Disease,Organismal Injury and Abnormalities	Anemia	0.00353		-0.597	11	ADD2,CLEC1B,GATA2,HBA1/HBA2,HBB,LIG1,MAN2A1,MIF,SLC20A1,SLC40A1,STAT5A
Cardiovascular Disease,Hematological Disease,Organismal Injury and Abnormalities,Renal and Urological Disease	Thrombosis of glomerular capillary	0.00211			2	NOS2,NOS3
Cardiovascular Disease,Organismal Injury and Abnormalities	Atherosclerosis	1.48e-05		1.656	14	ADGRF5,CD44,CDKN1A,COL18A1,F2,FABP5,FLT1,ICAM1,MIF,NCEH1,NOS2,NOS3,PLAUR,VWF
Cardiovascular Disease,Organismal Injury and Abnormalities	Hypertension of blood vessel	0.00072		-1.98	4	ADD2,ARG1,NOS2,NOS3
Cardiovascular Disease,Organismal Injury and Abnormalities	Atherosclerotic lesion	0.0044			8	ADGRF5,CD44,COL18A1,FLT1,ICAM1,MIF,NOS2,NOS3
Cardiovascular Disease,Organismal Injury and Abnormalities,Respiratory Disease	Pulmonary vascular disease	0.000998		-1.387	5	ARG1,F2,GJA5,NOS2,NOS3
Cardiovascular System Development and Function	Development of vasculature	4.18e-09		1.763	45	ADAMTS12,ANXA2,CACNA1H,CD44,CDKN1A,CLEC1B,COL15A1,COL18A1,DDAH1,EFNB2,EGLN3,ESAM,F2R,FGFR3,FLNB,FLT1,GATA2,GJA5,GUCY1A1,HABP2,HEY1,HIF3A,ICAM1,IGFBP3,LUM,MMP8,NDRG1,NOS2,NOS3,NOSTRIN,NOTCH4,PGK1,PKM,PLAUR,PROX1,RGS2,SGPL1,SHROOM2,SMPD3,SOX17,STAT5A,STC1,TIMP3,TMEM100,WT1
Cardiovascular System Development and Function	Neovascularization	1.01e-06		0.905	13	ANXA2,CD44,COL18A1,EFNB2,F2R,FLT1,ICAM1,IGFBP3,NOS2,NOS3,NOSTRIN,PLAUR,S100A10
Cardiovascular System Development and Function	Vascularization	1.55e-06		1.348	16	ADAMTS12,ANXA2,CD44,COL18A1,EFNB2,F2R,FLT1,ICAM1,IGFBP3,NOS2,NOS3,NOSTRIN,PLAUR,S100A10,STC1,WT1
Cardiovascular System Development and Function	Morphology of cardiovascular system	4.57e-06			36	BNIP3,CACNA1H,CD44,CDKN1A,CLEC1B,COL15A1,COL18A1,DDAH1,EFNB2,EGLN3,ERBB3,F2,F2R,FLT1,GATA2,GJA5,GUCY1A1,HEY1,HIF3A,HIST1H1C,LEPR,LUM,NOS2,NOS3,NOTCH4,PROX1,RBP4,RET,RGS2,S100A10,SLC2A12,SLCO2A1,STAB1,TIMP3,VCL,WT1
Cardiovascular System Development and Function	Neovascularization of organ	1.17e-05		0.378	10	COL18A1,EFNB2,F2R,FLT1,ICAM1,IGFBP3,NOS2,NOS3,NOSTRIN,PLAUR
Cardiovascular System Development and Function	Morphology of vasculature	5.01e-05			20	CACNA1H,CLEC1B,COL15A1,COL18A1,DDAH1,EFNB2,EGLN3,F2R,FLT1,GUCY1A1,HEY1,ICAM1,LUM,NOS2,NOS3,NOSTRIN,NOTCH4,RGS2,TIMP3,WT1
Cardiovascular System Development and Function	Perfusion of blood vessel	0.000217			2	CD44,NOS3
Cardiovascular System Development and Function	Function of blood vessel	0.000229			6	CD44,CDKN1A,HDC,NOS3,RGS2,TIMP3
Cardiovascular System Development and Function	Morphology of vessel	0.000569			16	CACNA1H,CLEC1B,COL15A1,DDAH1,EFNB2,EGLN3,F2R,FLT1,HEY1,LUM,NOS2,NOS3,NOTCH4,SOX17,TIMP3,WT1
Cardiovascular System Development and Function	Vasoconstriction of blood vessel	0.0022		-0.64	5	CACNA1H,DDAH1,F2R,NOS3,RGS2
Cardiovascular System Development and Function,Cell Morphology,Organismal Development,Tissue Morphology	Morphology of endothelial cells	0.00109			5	CD44,COL15A1,FLT1,NOS2,NOTCH4
Cardiovascular System Development and Function,Cell Morphology,Organismal Development,Tissue Morphology	Morphology of vascular endothelial cells	0.00365			4	CD44,COL15A1,FLT1,NOS2
Cardiovascular System Development and Function,Cell-To-Cell Signaling and Interaction	Binding of endothelial cells	1.22e-05		1.937	7	CD44,COL18A1,F2,ICAM1,LEPR,P2RY2,S100A10
Cardiovascular System Development and Function,Cell-To-Cell Signaling and Interaction	Interaction of vascular endothelial cells	0.00127			3	CD44,F2,ICAM1
Cardiovascular System Development and Function,Cell-To-Cell Signaling and Interaction	Binding of microvascular endothelial cells	0.00128			2	F2,ICAM1
Cardiovascular System Development and Function,Cellular Development,Tissue Development	Differentiation of endothelial cells	3.29e-05		1	6	CD44,FLT1,NOTCH4,PROX1,SOX17,TMEM100
Cardiovascular System Development and Function,Cellular Growth and Proliferation,Organismal Development,Tissue Morphology	Outgrowth of mural cells	0.000645			2	FLT1,NOS3
Cardiovascular System Development and Function,Cellular Movement	Cell movement of endothelial cells	3.2e-05		1.369	9	AMOTL1,ANXA2,CLEC1B,COL18A1,ESAM,FLT1,IGFBP3,NOS3,NOSTRIN
Cardiovascular System Development and Function,Cellular Movement	Migration of endothelial cells	9.48e-05		1.118	8	AMOTL1,ANXA2,CLEC1B,COL18A1,ESAM,FLT1,NOS3,NOSTRIN
Cardiovascular System Development and Function,Embryonic Development,Organ Development,Organ Morphology,Organismal Development,Tissue Development	Morphogenesis of ventricular septum	0.0028			4	GJA5,HEY1,NOS3,PROX1
Cardiovascular System Development and Function,Embryonic Development,Organ Development,Organismal Development,Tissue Development	Formation of endocardium	0.000635			3	PROX1,SOX17,VCL
Cardiovascular System Development and Function,Hematological System Development and Function	Blood pressure	3.92e-08		0.65	20	ADD2,CD44,CLEC1B,CLMP,DDAH1,EGLN3,F2R,FLT1,GJA5,GUCY1A1,LEPR,NOS2,NOS3,PLAUR,Podxl,RBP4,RGS2,SGK1,STC1,TIMP3
Cardiovascular System Development and Function,Hematological System Development and Function	Systolic pressure	2.68e-05		1.017	10	ADD2,CLMP,EGLN3,GJA5,GUCY1A1,LEPR,NOS2,NOS3,RBP4,TIMP3
Cardiovascular System Development and Function,Hematological System Development and Function	Pressure of right ventricle	7.36e-05			4	GUCY1A1,NOS2,NOS3,PLAUR
Cardiovascular System Development and Function,Hematological System Development and Function	Pressure of heart ventricle	0.00129		1	5	GUCY1A1,NOS2,NOS3,PLAUR,TIMP3
Cardiovascular System Development and Function,Nervous System Development and Function,Organ Development	Function of blood-brain barrier	0.000461			4	CLDN5,HDC,NOS3,VWF
Cardiovascular System Development and Function,Ophthalmic Disease,Organismal Development,Organismal Injury and Abnormalities,Visual System Development and Function	Neovascularization of choroid	1.18e-06		0.314	8	COL18A1,F2R,FLT1,ICAM1,NOS2,NOS3,NOSTRIN,PLAUR
Cardiovascular System Development and Function,Ophthalmic Disease,Organismal Development,Organismal Injury and Abnormalities,Visual System Development and Function	Retinal neovascularization	0.00109		-0.314	5	COL18A1,FLT1,IGFBP3,NOS2,NOS3
Cardiovascular System Development and Function,Ophthalmic Disease,Organismal Development,Organismal Injury and Abnormalities,Visual System Development and Function	Neovascularization of subretinal space	0.00211			2	NOS2,NOS3
Cardiovascular System Development and Function,Organ Development	Conduction of heart	0.00301			3	DMPK,GJA5,VCL
Cardiovascular System Development and Function,Organ Morphology,Organismal Development	Morphology of heart	6.57e-06			31	BNIP3,CACNA1H,CDKN1A,COL18A1,EFNB2,EGLN3,ERBB3,F2,F2R,FLT1,GATA2,GJA5,GUCY1A1,HEY1,HIF3A,HIST1H1C,LEPR,LUM,NOS2,NOS3,PROX1,RBP4,RET,RGS2,S100A10,SLC2A12,SLCO2A1,STAB1,TIMP3,VCL,WT1
Cardiovascular System Development and Function,Organismal Development	Angiogenesis	5.85e-09		1.926	39	ADAMTS12,ANXA2,CD44,CDKN1A,CLEC1B,COL15A1,COL18A1,EFNB2,EGLN3,ESAM,F2R,FGFR3,FLT1,GATA2,GJA5,GUCY1A1,HEY1,HIF3A,ICAM1,IGFBP3,MMP8,NDRG1,NOS2,NOS3,NOSTRIN,NOTCH4,PGK1,PKM,PLAUR,PROX1,SGPL1,SHROOM2,SMPD3,SOX17,STAT5A,STC1,TIMP3,TMEM100,WT1
Cardiovascular System Development and Function,Organismal Development	Vasculogenesis	4.27e-08		0.968	32	ANXA2,CD44,CDKN1A,CLEC1B,COL15A1,COL18A1,EFNB2,EGLN3,ESAM,F2R,FGFR3,FLT1,GJA5,GUCY1A1,HEY1,HIF3A,ICAM1,IGFBP3,NOS2,NOS3,NOSTRIN,NOTCH4,PLAUR,PROX1,SGPL1,SHROOM2,SOX17,STAT5A,STC1,TIMP3,TMEM100,WT1
Cardiovascular System Development and Function,Organismal Development	Vascularization of absolute anatomical region	1.64e-05		0.805	11	COL18A1,F2R,FLT1,ICAM1,IGFBP3,NOS2,NOS3,NOSTRIN,PLAUR,STC1,WT1
Cardiovascular System Development and Function,Organismal Development	Development of artery	0.00089		-1	7	COL18A1,EFNB2,FLT1,GJA5,HEY1,NOS3,PLAUR
Cardiovascular System Development and Function,Organismal Development	Formation of artery	0.00259			3	EFNB2,FLT1,PLAUR
Cardiovascular System Development and Function,Organismal Development,Tissue Morphology	Vasodilation of artery	1.39e-05		1.195	7	F2,F2R,GJA5,GUCY1A1,NOS3,PLAUR,RGS2
Cardiovascular System Development and Function,Organismal Development,Tissue Morphology	Morphology of endothelial tissue	0.00018			7	CD44,CDKN1A,COL15A1,FLT1,NOS2,NOS3,NOTCH4
Cardiovascular System Development and Function,Organismal Development,Tissue Morphology	Outgrowth of blood vessel	0.00155			3	COL18A1,FLT1,NOS3
Cardiovascular System Development and Function,Organismal Development,Tissue Morphology	Vasodilation of capillary vessel	0.00434			2	ITPR2,WT1
Cardiovascular System Development and Function,Organismal Development,Tissue Morphology	Vasodilation of mesenteric artery	0.00434			2	NOS3,RGS2
Cardiovascular System Development and Function,Organismal Development,Visual System Development and Function	Neovascularization of eye	4.27e-05		0.098	9	COL18A1,F2R,FLT1,ICAM1,IGFBP3,NOS2,NOS3,NOSTRIN,PLAUR
Cardiovascular System Development and Function,Tissue Development	Function of endothelial tissue	0.00121			4	CD44,F2R,NOS2,NOS3
Cardiovascular System Development and Function,Tissue Morphology	Relaxation of mesenteric artery	6.16e-05			3	NOS2,NOS3,RGS2
Cardiovascular System Development and Function,Tissue Morphology	Permeability of vasculature	6.43e-05		1.744	9	COL18A1,ESAM,F2,F2R,FLT1,MIF,NOS3,NTS,VWF
Cardiovascular System Development and Function,Tissue Morphology	Morphology of blood vessel	0.000655			15	CACNA1H,CLEC1B,COL15A1,DDAH1,EFNB2,EGLN3,F2R,FLT1,HEY1,LUM,NOS2,NOS3,NOTCH4,TIMP3,WT1
Cardiovascular System Development and Function,Tissue Morphology	Permeability of blood vessel	0.000664	Increased	2.19	7	ESAM,F2R,FLT1,MIF,NOS3,NTS,VWF
Cell Cycle,Hematological System Development and Function,Hematopoiesis	Entry into cell cycle progression of hematopoietic progenitor cells	0.000645			2	CDKN1A,PDK1
Cell Death and Survival	Apoptosis of renal tubule	1.21e-06		0	7	CA4,CDKN1A,DCN,Mt1,Mt2,NOS2,NOS3
Cell Death and Survival	Necrosis	2.71e-06		-1.345	60	AGRN,ALDOA,ANXA2,ARG1,BNIP3,CA4,CD14,CD44,CDKN1A,CEBPD,COL18A1,DCN,DDIT4,EFNB2,EGLN3,EPHA7,ERBB3,F2,F2R,FAM162A,FGFR3,FLT1,GATA2,GFRA2,HIST1H1C,IGFBP3,IGFBP7,ITPR2,KLF13,KLF6,LUM,MALT1,MAN2A1,MIF,MMP8,Mt1,Mt2,MYBL2,NCEH1,Neat1,NOS2,NOS3,NR2F1,PDK1,PRKCH,Pvr,RET,SGK1,SGPL1,SLC20A1,SLC2A1,SLC9A3R2,STAT5A,STC1,TGFBI,TIMP3,TNFRSF9,VSIR,VWF,WT1
Cell Death and Survival	Apoptosis	1.07e-05		-1.152	59	AGRN,ALDOA,AMOTL1,ANXA2,ARG1,BNIP3,CA4,CD14,CD44,CDKN1A,CEBPD,COL18A1,DCN,DDIT4,EFNB2,EGLN3,EPHA7,ERBB3,F2,F2R,FAM162A,FGFR3,FLT1,GRIN2A,HBA1/HBA2,HIST1H1C,IGFBP3,IGFBP7,KLF13,LUM,MALT1,MAN2A1,MIF,MMP8,MSRB3,Mt1,Mt2,MYBL2,NCEH1,NOS2,NOS3,NR2F1,PDK1,RET,SGK1,SGPL1,SLC20A1,SLC2A1,SLC40A1,SOX17,Srsf5,STAT5A,STC1,TGFBI,TIMP3,TNFRSF9,VCL,VWF,WT1
Cell Death and Survival	Cell death of hematopoietic progenitor cells	4.15e-05		-1.134	13	AGRN,CDKN1A,DDIT4,F2,GATA2,HIST1H1C,KLF13,Mt1,Mt2,PDK1,SGPL1,STAT5A,WT1
Cell Death and Survival	Apoptosis of kidney	6.5e-05		-0.388	8	CA4,CDKN1A,DCN,MAN2A1,Mt1,Mt2,NOS2,NOS3
Cell Death and Survival	Cell survival	7e-05		1.769	27	AGRN,CD44,CDKN1A,CEBPD,CHKA,ERBB3,F2R,FGFR3,GATA2,GFRA2,GPNMB,HBB,IGFBP7,JDP2,MALT1,Mt1,Mt2,MYBL2,NOS2,PDK1,RAD18,RET,SHMT2,SLC40A1,STAT5A,TNFRSF9,VCL
Cell Death and Survival	Apoptosis of neurons	7.87e-05		-0.569	17	AGRN,CDKN1A,EGLN3,EPHA7,ERBB3,F2R,FAM162A,FGFR3,FLT1,MIF,Mt1,Mt2,NOS2,NOS3,NR2F1,SGPL1,WT1
Cell Death and Survival	Apoptosis of hematopoietic progenitor cells	0.000313		-1.154	11	AGRN,CDKN1A,F2,HIST1H1C,KLF13,Mt1,Mt2,PDK1,SGPL1,STAT5A,WT1
Cell Death and Survival	Neuronal cell death	0.000399		-1.891	21	AGRN,CDKN1A,EGLN3,EPHA7,ERBB3,F2R,FAM162A,FGFR3,FLT1,GFRA2,ITPR2,MIF,Mt1,Mt2,NOS2,NOS3,NR2F1,RET,SGK1,SGPL1,WT1
Cell Death and Survival	Cell death of blood cells	0.000452		-0.668	23	AGRN,CD44,CDKN1A,DDIT4,F2,F2R,GATA2,HIST1H1C,KLF13,MALT1,MIF,MMP8,Mt1,Mt2,MYBL2,NCEH1,NOS2,PDK1,SGPL1,SLC2A1,STAT5A,TNFRSF9,WT1
Cell Death and Survival	Apoptosis of blood cells	0.00123		-0.501	17	AGRN,CD44,CDKN1A,F2,HIST1H1C,KLF13,MIF,MMP8,Mt1,Mt2,NCEH1,NOS2,PDK1,SGPL1,STAT5A,TNFRSF9,WT1
Cell Death and Survival	Cell viability	0.00177		1.311	22	AGRN,CD44,CDKN1A,CEBPD,CHKA,F2R,FGFR3,GATA2,GFRA2,GPNMB,HBB,IGFBP7,MALT1,Mt1,Mt2,MYBL2,PDK1,RAD18,RET,SHMT2,STAT5A,TNFRSF9
Cell Death and Survival	Apoptosis of connective tissue cells	0.00185		-0.816	11	BNIP3,CDKN1A,DCN,DDIT4,EFNB2,IGFBP3,LUM,Mt1,Mt2,SGPL1,STC1
Cell Death and Survival	Cell death of immune cells	0.00239		-0.146	20	CD44,CDKN1A,DDIT4,F2,F2R,HIST1H1C,KLF13,MALT1,MIF,MMP8,Mt1,Mt2,MYBL2,NCEH1,NOS2,PDK1,SGPL1,SLC2A1,STAT5A,TNFRSF9
Cell Death and Survival	Regeneration of cells	0.00285		0.447	6	ADGRG6,ICAM1,Mt1,Mt2,RET,SGK1
Cell Death and Survival	Apoptosis of leukocytes	0.00289		-0.119	15	CD44,CDKN1A,F2,HIST1H1C,KLF13,MIF,MMP8,Mt1,Mt2,NCEH1,NOS2,PDK1,SGPL1,STAT5A,TNFRSF9
Cell Death and Survival	Cell death of lymphatic system cells	0.00455		-0.127	14	CD44,CDKN1A,DCN,DDIT4,HIST1H1C,KLF13,Mt1,Mt2,NOS2,PDK1,SGPL1,STAT5A,TNFRSF9,WT1
Cell Death and Survival,Cellular Assembly and Organization,Cellular Compromise	Formation of lead inclusion bodies	0.000217			2	Mt1,Mt2
Cell Death and Survival,Cellular Assembly and Organization,Cellular Development,Nervous System Development and Function,Tissue Development,Tissue Morphology	Regeneration of axons	0.00109		0	5	ADGRG6,Mt1,Mt2,RET,SGK1
Cell Death and Survival,Cellular Compromise,Hepatic System Development and Function	Cytotoxicity of hepatocytes	0.000217			2	Mt1,Mt2
Cell Death and Survival,Cellular Function and Maintenance	Clearance of cells	0.000793		-0.186	7	ANXA2,CD14,CD44,HDC,LEPR,LUM,P2RY2
Cell Death and Survival,Organismal Injury and Abnormalities,Renal and Urological Disease	Necrosis of renal tubule	4.93e-05		0.468	6	CA4,CDKN1A,DCN,Mt1,NOS2,NOS3
Cell Death and Survival,Organismal Injury and Abnormalities,Renal and Urological Disease	Necrosis of kidney	0.000242		-0.478	8	CA4,CDKN1A,DCN,MAN2A1,Mt1,Mt2,NOS2,NOS3
Cell Death and Survival,Organismal Injury and Abnormalities,Renal and Urological Disease	Apoptosis of tubular cells	0.000461			4	CA4,CDKN1A,DCN,Mt1
Cell Death and Survival,Organismal Injury and Abnormalities,Renal and Urological Disease	Apoptosis of kidney cells	0.0022		0.254	5	CA4,CDKN1A,DCN,MAN2A1,Mt1
Cell Death and Survival,Organismal Survival	Survival of Salmonella enterica subsp. enterica serovar Typhimurium str. 14028S	0.000645			2	NOS2,SLC40A1
Cell Morphology	Morphology of blood cells	0.00042			20	ADD2,ADGRF5,CDKN1A,CLEC1B,F2R,HBA1/HBA2,HDC,ICAM1,KLF13,LIG1,MALT1,MAN2A1,Mt1,Mt2,PRKCH,SGPL1,STAT5A,TCIM,TNFRSF9,VWF
Cell Morphology	Size of cells	0.00071			19	ADD2,BAIAP2,CD44,CDKN1A,COL18A1,DMPK,EFNB2,F2,GPNMB,HDC,HEY1,ICAM1,IFRD1,MRAP2,NOS3,NOTCH4,RET,Srsf5,STC1
Cell Morphology	Shape change of blood cells	0.0022	Increased	2.213	5	CD44,CLEC1B,F2,ICAM1,VWF
Cell Morphology	Enlargement of cells	0.00227			11	ARG1,CACNA1H,FLNB,LEPR,Mt1,Mt2,NOS2,NOS3,RGS2,S100A10,SGK1
Cell Morphology	Morphology of leukocytes	0.00419			14	ADGRF5,CDKN1A,CLEC1B,HDC,ICAM1,KLF13,MALT1,Mt1,Mt2,PRKCH,SGPL1,STAT5A,TCIM,TNFRSF9
Cell Morphology,Cellular Assembly and Organization,Cellular Function and Maintenance	Formation of filopodia	0.00217		1.206	6	BAIAP2,F2,FGD4,PALM,TTYH1,VWF
Cell Morphology,Connective Tissue Development and Function,Tissue Morphology	Morphology of adipocytes	0.00157			9	CDKN1A,CEBPD,F2,HDC,JDP2,LEPR,MRAP2,Mt1,Mt2
Cell Morphology,Connective Tissue Development and Function,Tissue Morphology	Enlargement of adipocytes	0.00301			3	LEPR,Mt1,Mt2
Cell Morphology,Digestive System Development and Function,Gastrointestinal Disease,Hepatic System Development and Function,Hepatic System Disease,Organ Morphology,Organismal Development,Organismal Injury and Abnormalities,Tissue Morphology	Abnormal morphology of hepatocytes	0.00256			6	ARG1,CDKN1A,Mt1,Mt2,NOS3,SOX17
Cell Morphology,Digestive System Development and Function,Organ Morphology,Organismal Development,Organismal Injury and Abnormalities,Skeletal and Muscular Disorders,Skeletal and Muscular System Development and Function,Tissue Morphology	Hypertrophy of pyloric sphincter	0.00128			2	NOS2,NOS3
Cell Morphology,Endocrine System Development and Function,Endocrine System Disorders,Organ Morphology,Organismal Development,Organismal Injury and Abnormalities	Abnormal morphology of chromaffin cells	0.00313			2	EGLN3,ERBB3
Cell Morphology,Nervous System Development and Function	Innervation	0.00369			8	AGRN,EGLN3,FGFR3,GFRA2,IFRD1,NOS3,NR2F1,RET
Cell Morphology,Nervous System Development and Function,Neurological Disease,Tissue Morphology	Abnormal morphology of parasympathetic postganglionic fiber	0.000645			2	GFRA2,RET
Cell Morphology,Nervous System Development and Function,Neurological Disease,Tissue Morphology	Abnormal morphology of axons	0.00145			7	ADGRG6,EGLN3,EPHA7,GFRA2,NR2F1,RET,SLC17A7
Cell Morphology,Organ Morphology,Organismal Injury and Abnormalities,Renal and Urological Disease,Renal and Urological System Development and Function	Lack of pedicels	0.00434			2	Podxl,WT1
Cell Morphology,Tissue Morphology	Morphology of connective tissue cells	0.000543			15	CD44,CDKN1A,CEBPD,F2,F2R,FLNB,GPNMB,HDC,IFRD1,JDP2,LEPR,MRAP2,Mt1,Mt2,NOS2
Cell Morphology,Tissue Morphology	Enlargement of connective tissue cells	0.00335			4	FLNB,LEPR,Mt1,Mt2
Cell Signaling,Molecular Transport,Vitamin and Mineral Metabolism	Entrance of Ca2+	0.000368		0.152	5	A2M,ITPR2,OPRD1,RGS2,SGK1
Cell Signaling,Molecular Transport,Vitamin and Mineral Metabolism	Quantity of Ca2+	0.00067		1.229	11	ANXA2,F2,F2R,FGF23,IGFBP7,ITPR2,MEMO1,P2RY2,RGS2,SGK1,TNFRSF9
Cell Signaling,Post-Translational Modification	Tyrosine phosphorylation of protein	0.00332		1.342	6	CD44,CLEC1B,DCN,EFNB2,F2,RET
Cell Signaling,Small Molecule Biochemistry	Homeostasis of nitric oxide	0.000624			4	DDAH1,ICAM1,NOS2,NOS3
Cell Signaling,Small Molecule Biochemistry	Synthesis of nitric oxide	0.0044		-0.245	8	ARG1,CD14,DDAH1,HDC,MIF,MMP8,NOS2,NOS3
Cell-mediated Immune Response,Cell-To-Cell Signaling and Interaction,Cellular Movement,Hematological System Development and Function,Immune Cell Trafficking	Recruitment of T lymphocytes	0.00164		1.044	5	FABP5,HDC,ICAM1,SGPL1,TNFRSF9
Cell-To-Cell Signaling and Interaction	Activation of cells	5.65e-06		1.354	30	ADGRF5,ANXA2,CD14,CD44,CDKN1A,CLEC1B,EFNB2,F2,FGFR3,GJA5,GPNMB,ICAM1,IL20RB,LEPR,LGALS9B,MALT1,MIF,NBR1,NDRG1,NOS2,NOS3,NTS,P2RY2,RGCC,SMPD3,STAT5A,STC1,TNFRSF9,VSIR,VWF
Cell-To-Cell Signaling and Interaction	Aggregation of cells	1.11e-05	Increased	2.74	14	CD44,CLEC1B,ESAM,F2,GATA2,GUCY1A1,HDC,ICAM1,NOS2,NOS3,RET,SGK1,TNFRSF9,VWF
Cell-To-Cell Signaling and Interaction	Adhesion of tumor cell lines	0.000113	Increased	2.219	6	ANXA2,CD44,F2R,ICAM1,P2RY2,VCL
Cell-To-Cell Signaling and Interaction	Adhesion of myeloma cell lines	0.000217			2	ANXA2,CD44
Cell-To-Cell Signaling and Interaction	Activation of connective tissue cells	0.000373			7	CD44,FGFR3,GPNMB,NBR1,NOS3,RGCC,STC1
Cell-To-Cell Signaling and Interaction	Adhesion of bone marrow cells	0.000645			2	ANXA2,CD44
Cell-To-Cell Signaling and Interaction	Activation of bone cells	0.000759			5	FGFR3,GPNMB,NBR1,NOS3,STC1
Cell-To-Cell Signaling and Interaction	Binding of bone marrow cells	0.000816			3	ANXA2,CD44,DCN
Cell-To-Cell Signaling and Interaction	Adhesion of blood cells	0.00277	Increased	2.545	11	CD44,DCN,F2,F2R,ICAM1,MIF,NOS2,NOS3,PLAUR,TNFRSF9,VWF
Cell-To-Cell Signaling and Interaction	Binding of blood cells	0.00283	Increased	2.698	12	CD44,CLEC1B,DCN,F2,F2R,ICAM1,MIF,NOS2,NOS3,PLAUR,TNFRSF9,VWF
Cell-To-Cell Signaling and Interaction	Adhesion of myeloid cells	0.00316		1.756	6	CD44,F2,F2R,ICAM1,MIF,NOS2
Cell-To-Cell Signaling and Interaction	Response of lymphatic system cells	0.00455		-0.881	8	CD44,ICAM1,LEPR,MALT1,PLAUR,RET,STAT5A,TNFRSF9
Cell-To-Cell Signaling and Interaction,Cellular Assembly and Organization	Cell-cell adhesion	0.000201			8	ESAM,ICAM1,LGALS9B,P2RY2,Podxl,Pvr,RET,TTYH1
Cell-To-Cell Signaling and Interaction,Cellular Assembly and Organization	Cell-cell contact	0.000893		0.535	19	ADD2,AGRN,CLDN5,EPHA7,ESAM,F2,ICAM1,IFRD1,LGALS9B,P2RY2,PALM,Podxl,Pvr,RET,RGS2,SLITRK5,STAT5A,TTYH1,VCL
Cell-To-Cell Signaling and Interaction,Cellular Assembly and Organization	Formation of intercellular junctions	0.00329		0	10	ADD2,AGRN,CLDN5,EPHA7,PALM,Podxl,RGS2,SLITRK5,STAT5A,VCL
Cell-To-Cell Signaling and Interaction,Cellular Assembly and Organization,Cellular Function and Maintenance	Formation of tight junctions	0.000635			3	CLDN5,Podxl,VCL
Cell-To-Cell Signaling and Interaction,Cellular Compromise,Neurological Disease,Organismal Injury and Abnormalities	Damage of dopaminergic neurons	0.000645			2	Mt1,Mt2
Cell-To-Cell Signaling and Interaction,Cellular Movement	Recruitment of cells	0.000728		1.804	15	ADGRG6,CD14,CD44,EFNB2,FABP5,FLT1,GGT5,HDC,ICAM1,MIF,P2RY2,SGPL1,STAT5A,TNFRSF9,VWF
Cell-To-Cell Signaling and Interaction,Cellular Movement,Hematological System Development and Function,Immune Cell Trafficking	Recruitment of leukocytes	0.000977	Increased	2.035	14	ADGRG6,CD14,CD44,FABP5,FLT1,GGT5,HDC,ICAM1,MIF,P2RY2,SGPL1,STAT5A,TNFRSF9,VWF
Cell-To-Cell Signaling and Interaction,Cellular Movement,Hematological System Development and Function,Immune Cell Trafficking	Recruitment of lymphocytes	0.00172		0.686	6	FABP5,HDC,ICAM1,SGPL1,STAT5A,TNFRSF9
Cell-To-Cell Signaling and Interaction,Connective Tissue Development and Function	Binding of bone marrow stromal cells	0.000645			2	ANXA2,DCN
Cell-To-Cell Signaling and Interaction,Connective Tissue Development and Function,Reproductive System Development and Function	Binding of Sertoli cells	0.00128			2	ICAM1,MAN2A1
Cell-To-Cell Signaling and Interaction,Hematological System Development and Function	Aggregation of blood cells	5.15e-05	Increased	2.758	11	CLEC1B,F2,GATA2,GUCY1A1,HDC,ICAM1,NOS2,NOS3,SGK1,TNFRSF9,VWF
Cell-To-Cell Signaling and Interaction,Hematological System Development and Function	Activation of blood cells	0.00255	Increased	2.091	19	ADGRF5,ANXA2,CD14,CD44,CDKN1A,CLEC1B,EFNB2,F2,ICAM1,IL20RB,LGALS9B,MALT1,MIF,NDRG1,NOS2,STAT5A,TNFRSF9,VSIR,VWF
Cell-To-Cell Signaling and Interaction,Hematological System Development and Function	Clustering of blood cells	0.00313			2	GATA2,TNFRSF9
Cell-To-Cell Signaling and Interaction,Hematological System Development and Function,Hypersensitivity Response,Immune Cell Trafficking,Inflammatory Response	Adhesion of bone marrow-derived mast cells	0.00434			2	F2,F2R
Cell-To-Cell Signaling and Interaction,Hematological System Development and Function,Immune Cell Trafficking,Inflammatory Response	Adhesion of phagocytes	0.00162		1.756	6	CD44,F2,F2R,ICAM1,MIF,NOS2
Cell-To-Cell Signaling and Interaction,Nervous System Development and Function	Conductance velocity of nerves	0.00313			2	CADM4,LEPR
Cell-To-Cell Signaling and Interaction,Respiratory System Development and Function	Activation of bronchial epithelial cells	0.000645			2	ICAM1,P2RY2
Cellular Assembly and Organization,Cellular Function and Maintenance	Organization of cytoplasm	0.00083		0.39	35	A2M,ADGRG6,AGRN,BAIAP2,BNIP3,BTBD3,CD44,CLEC1B,EFNB2,EPHA7,F2,FAM107A,FGD4,FLNB,FLT1,FMN1,GFRA2,IFRD1,MAN2A1,NR2F1,OLFM1,PALM,PCLO,PLAUR,Podxl,PRKCH,RAB3IL1,RET,RFLNB,SHROOM2,SLITRK5,TNFRSF9,TTYH1,VCL,VWF
Cellular Assembly and Organization,Cellular Function and Maintenance	Organization of cytoskeleton	0.000881		0.39	33	A2M,ADGRG6,AGRN,BAIAP2,BTBD3,CD44,CLEC1B,EFNB2,EPHA7,F2,FAM107A,FGD4,FLNB,FLT1,FMN1,GFRA2,IFRD1,NR2F1,OLFM1,PALM,PCLO,PLAUR,Podxl,PRKCH,RAB3IL1,RET,RFLNB,SHROOM2,SLITRK5,TNFRSF9,TTYH1,VCL,VWF
Cellular Assembly and Organization,Cellular Function and Maintenance	Microtubule dynamics	0.00347		0.285	28	A2M,ADGRG6,AGRN,BAIAP2,BTBD3,CD44,CLEC1B,EFNB2,EPHA7,F2,FAM107A,FGD4,FLT1,FMN1,GFRA2,IFRD1,NR2F1,OLFM1,PALM,Podxl,PRKCH,RAB3IL1,RET,SLITRK5,TNFRSF9,TTYH1,VCL,VWF
Cellular Assembly and Organization,Cellular Function and Maintenance,Hematological System Development and Function,Molecular Transport	Exocytosis of alpha granules	0.000645			2	F2,NOS3
Cellular Assembly and Organization,Tissue Development	Fibrogenesis	0.00117		0.415	12	CD14,CDKN1A,COL18A1,F2,F2R,FAM107A,FMN1,MIF,PDXP,PRKCH,PROX1,STAB1
Cellular Assembly and Organization,Tissue Development	Formation of filaments	0.00201		1.406	10	CDKN1A,COL18A1,F2,F2R,FAM107A,FMN1,MIF,PDXP,PRKCH,PROX1
Cellular Compromise,Inflammatory Response	Degranulation of blood platelets	0.00128			2	F2,SGK1
Cellular Development	Initiation of differentiation of tumor cell lines	0.00128			2	CHKA,WT1
Cellular Development	Differentiation of tumor cell lines	0.0044		0.926	8	CHKA,GATA2,JDP2,LEPR,MIF,NR2F1,SGPL1,WT1
Cellular Development,Cellular Growth and Proliferation	Cell proliferation of tumor cell lines	0.00117		0.45	15	ANXA2,ARG1,CD44,CDKN1A,CEBPD,COL18A1,FGFR3,GATA2,IGFBP3,IGFBP7,LDHA,NDRG1,P2RY2,PKM,WT1
Cellular Development,Cellular Growth and Proliferation,Connective Tissue Development and Function	Proliferation of fibroblast cell lines	0.00175		-0.156	16	A2M,CDKN1A,ERBB3,F2,F2R,FGFR3,GBP2,IGFBP3,KLF6,MIF,MYBL2,PKM,PLAUR,Pvr,RET,WT1
Cellular Development,Cellular Growth and Proliferation,Hematological System Development and Function	Cell proliferation of leukocyte cell lines	0.00051		0.146	12	CD44,EGLN3,F2R,FGFR3,FLT1,GATA2,IL20RB,LEPR,MYBL2,SPIDR,STAT5A,VSIR
Cellular Development,Cellular Growth and Proliferation,Hematological System Development and Function,Hematopoiesis,Lymphoid Tissue Structure and Development,Tissue Development	Differentiation of mast precursor cells	0.000645			2	GATA2,STAT5A
Cellular Development,Cellular Growth and Proliferation,Hematological System Development and Function,Hematopoiesis,Lymphoid Tissue Structure and Development,Tissue Development	Differentiation of bone marrow-derived mast cells	0.00128			2	GATA2,STAT5A
Cellular Development,Cellular Growth and Proliferation,Renal and Urological System Development and Function	Cell proliferation of kidney cell lines	0.0022			3	CHKA,Mt1,Mt2
Cellular Development,Connective Tissue Development and Function,Tissue Development	Differentiation of connective tissue cells	0.00279		1.387	20	ADGRF5,BNIP3,CEBPD,CYTL1,EFNB2,EGLN3,ERBB3,FGFR3,GATA2,GPNMB,HEY1,JDP2,LGALS3BP,NBR1,NOCT,NOS2,NOS3,NR2F1,RGS2,WNT9A
Cellular Development,Tissue Development	Differentiation of epithelial tissue	1.74e-05		1.3	16	CD109,CD44,CDKN1A,COL18A1,FABP5,FGFR3,FLT1,MLPH,NOTCH4,NR2F1,PRKCH,PROX1,SOX17,STAT5A,TMEM100,WT1
Cellular Function and Maintenance	Function of blood cells	0.000319		0.555	22	ADD2,CD14,CD44,CDKN1A,CLEC1B,FLT1,GPNMB,ICAM1,IL20RB,LDHA,LEPR,MALT1,Mt1,Mt2,NCEH1,NOS2,PLAUR,SLC2A1,SPNS2,STAT5A,TNFRSF9,VWF
Cellular Function and Maintenance	Cellular homeostasis	0.00112		1.581	38	ADGRF5,AMOTL1,ARG1,BNIP3,CDKN1A,DDIT4,DMPK,EFNB2,F2,F2R,FABP5,FGF23,FLT1,GRIN2A,Gsta4,HDC,ICAM1,IGFBP3,LEPR,LGALS9B,MALT1,METTL3,MIF,MLYCD,Mt1,Mt2,NBR1,NOS2,NOS3,P2RY2,PRKCH,SGK1,SLC2A1,SLC40A1,SPNS2,STAT5A,STC1,TNFRSF9
Cellular Function and Maintenance	Retention of melanoma cell lines	0.00128			2	COL18A1,F2R
Cellular Function and Maintenance	Retention of cells	0.00259			3	COL18A1,F2R,SGPL1
Cellular Function and Maintenance	Function of leukocytes	0.00274		0.555	18	CD14,CD44,FLT1,GPNMB,ICAM1,IL20RB,LDHA,LEPR,MALT1,Mt1,Mt2,NCEH1,NOS2,PLAUR,SLC2A1,SPNS2,STAT5A,TNFRSF9
Cellular Function and Maintenance	Function of phagocytes	0.00446			11	CD14,FLT1,GPNMB,ICAM1,MALT1,Mt1,Mt2,NCEH1,NOS2,PLAUR,STAT5A
Cellular Function and Maintenance,Molecular Transport,Small Molecule Biochemistry	Quantity of phosphate	0.00186			3	FGF23,HDC,STC1
Cellular Function and Maintenance,Tissue Development	Function of chondrocytes	0.000816			3	FGFR3,FLNB,WNT9A
Cellular Growth and Proliferation	Colony formation	9.44e-05		-0.137	15	CD44,CDKN1A,CEMIP2,DCN,FGFR3,FLT1,IGFBP7,KLF6,MIF,NDRG1,PLAUR,RET,STAT5A,STC1,WT1
Cellular Growth and Proliferation	Outgrowth of cells	0.00159		-0.497	11	BAIAP2,CEBPD,EFNB2,F2,FAM107A,FLT1,GFRA2,HBA1/HBA2,NOS3,P2RY2,RAB3IL1
Cellular Growth and Proliferation	Colony formation of cells	0.0024		-0.822	11	CD44,CDKN1A,FGFR3,FLT1,IGFBP7,MIF,NDRG1,RET,STAT5A,STC1,WT1
Cellular Growth and Proliferation,Connective Tissue Development and Function	Colony formation of fibroblasts	0.00398			3	CDKN1A,FLT1,STC1
Cellular Growth and Proliferation,Connective Tissue Development and Function,Tissue Development	Proliferation of connective tissue cells	0.0026		0.083	18	CD109,CD44,CDKN1A,EFNB2,F2R,FGF23,FGFR3,IGFBP3,IGFBP7,LIG1,LUM,MIF,NDRG1,NOS3,RET,SGPL1,STC1,VCL
Cellular Movement	Cell movement	1.28e-08		1.27	61	ADGRG6,ALDOA,AMOTL1,ANXA2,ARG1,BAIAP2,CD14,CD44,CDKN1A,CEBPD,CLEC1B,COL18A1,CYTL1,DCN,EFNB2,EGLN3,ERBB3,ESAM,F2,F2R,FABP5,FAT3,FLNB,FLT1,GBP2,GGT5,HDC,ICAM1,IGFBP3,KLF6,LDHA,LUM,MALT1,MIF,MMP8,NDRG1,NOS2,NOS3,NOSTRIN,NR2F1,OPRD1,P2RY2,PCOLCE2,PDK1,PLAUR,Podxl,Pvr,RAB3IL1,RET,S100A10,SGK1,SGPL1,SHROOM2,SPNS2,STAT5A,STC1,TIMP3,TNFRSF9,VCL,VWF,WT1
Cellular Movement	Migration of cells	1.38e-08		0.811	55	ADGRG6,ALDOA,AMOTL1,ANXA2,CD14,CD44,CDKN1A,CLEC1B,COL18A1,CYTL1,DCN,EFNB2,EGLN3,ERBB3,ESAM,F2,F2R,FABP5,FAT3,FLNB,FLT1,GGT5,HDC,ICAM1,IGFBP3,KLF6,LDHA,LUM,MALT1,MIF,MMP8,NDRG1,NOS2,NOS3,NOSTRIN,NR2F1,P2RY2,PCOLCE2,PDK1,PLAUR,Podxl,Pvr,RAB3IL1,RET,S100A10,SGK1,SGPL1,SHROOM2,SPNS2,STAT5A,STC1,TIMP3,TNFRSF9,VCL,VWF
Cellular Movement	Invasion of cells	6.41e-07		0.67	18	ARG1,CD44,COL18A1,ERBB3,F2R,FAM107A,KLF6,LDHA,MMP8,NOS2,NOS3,OTULINL,PDK1,PDLIM1,S100A10,SLC2A1,STAT5A,VCL
Cellular Movement	Cellular infiltration	1.06e-06		-0.218	25	ALDOA,ARG1,CD44,DCN,EGLN3,F2,F2R,FLT1,ICAM1,IGFBP3,MALT1,MIF,MMP8,NDRG1,NOS2,NOS3,PCOLCE2,S100A10,SGK1,SPNS2,STAT5A,STC1,TIMP3,TNFRSF9,VWF
Cellular Movement	Cellular infiltration by myeloid cells	3.48e-05		0.835	17	CD44,EGLN3,F2,F2R,FLT1,ICAM1,MIF,MMP8,NDRG1,NOS2,PCOLCE2,S100A10,SGK1,STC1,TIMP3,TNFRSF9,VWF
Cellular Movement	Cell movement of myeloid cells	5.55e-05		0.615	22	CD44,CDKN1A,CYTL1,EGLN3,F2,F2R,FLT1,ICAM1,KLF6,LUM,MIF,MMP8,NDRG1,NOS2,PCOLCE2,PLAUR,S100A10,SGK1,STC1,TIMP3,TNFRSF9,VWF
Cellular Movement	Cell tethering or rolling of leukocytes	0.00331		-0.355	5	CD14,CD44,ICAM1,NOS3,VWF
Cellular Movement	Cell movement of connective tissue cells	0.00396		0.729	8	CD44,CDKN1A,FLNB,MIF,NOS3,PLAUR,SGPL1,VCL
Cellular Movement	Movement of bacteria	0.00398			3	ANXA2,CD14,CEBPD
Cellular Movement,Hematological System Development and Function,Humoral Immune Response,Immune Cell Trafficking	Trafficking of B lymphocytes	0.00128			2	SPNS2,TNFRSF9
Cellular Movement,Hematological System Development and Function,Immune Cell Trafficking	Cell movement of leukocytes	5.67e-07		0.435	33	CD14,CD44,CDKN1A,CLEC1B,CYTL1,DCN,EGLN3,F2,F2R,FABP5,FLT1,HDC,ICAM1,IGFBP3,KLF6,LUM,MALT1,MIF,MMP8,NDRG1,NOS2,NOS3,PCOLCE2,PLAUR,S100A10,SGK1,SGPL1,SPNS2,STAT5A,STC1,TIMP3,TNFRSF9,VWF
Cellular Movement,Hematological System Development and Function,Immune Cell Trafficking	Cellular infiltration by leukocytes	4.17e-06		-0.169	22	CD44,DCN,EGLN3,F2,F2R,FLT1,ICAM1,IGFBP3,MALT1,MIF,MMP8,NDRG1,NOS2,NOS3,PCOLCE2,S100A10,SGK1,STAT5A,STC1,TIMP3,TNFRSF9,VWF
Cellular Movement,Hematological System Development and Function,Immune Cell Trafficking	Cell movement of antigen presenting cells	2.64e-05		0.545	17	CD44,CDKN1A,CLEC1B,CYTL1,EGLN3,F2,FLT1,ICAM1,KLF6,MIF,NDRG1,NOS2,PCOLCE2,S100A10,STC1,TIMP3,TNFRSF9
Cellular Movement,Hematological System Development and Function,Immune Cell Trafficking	Transendothelial migration of leukocyte cell lines	0.000645			2	CD44,ICAM1
Cellular Movement,Hematological System Development and Function,Immune Cell Trafficking	Migration of antigen presenting cells	0.00379		0.243	7	CD44,CLEC1B,FLT1,ICAM1,KLF6,NOS2,S100A10
Cellular Movement,Hematological System Development and Function,Immune Cell Trafficking,Inflammatory Response	Cell movement of macrophages	5.36e-06		0.286	16	CD44,CDKN1A,CYTL1,EGLN3,F2,FLT1,ICAM1,KLF6,MIF,NDRG1,NOS2,PCOLCE2,S100A10,STC1,TIMP3,TNFRSF9
Cellular Movement,Hematological System Development and Function,Immune Cell Trafficking,Inflammatory Response	Cellular infiltration by phagocytes	2.37e-05		0.622	16	CD44,EGLN3,F2,FLT1,ICAM1,MIF,MMP8,NDRG1,NOS2,PCOLCE2,S100A10,SGK1,STC1,TIMP3,TNFRSF9,VWF
Cellular Movement,Hematological System Development and Function,Immune Cell Trafficking,Inflammatory Response	Cellular infiltration by macrophages	8.58e-05		0.744	11	CD44,EGLN3,F2,ICAM1,MIF,NDRG1,PCOLCE2,S100A10,STC1,TIMP3,TNFRSF9
Cellular Movement,Hematological System Development and Function,Immune Cell Trafficking,Inflammatory Response	Cell movement of phagocytes	0.000129		0.262	21	CD44,CDKN1A,CLEC1B,CYTL1,EGLN3,F2,FLT1,ICAM1,KLF6,LUM,MIF,MMP8,NDRG1,NOS2,PCOLCE2,S100A10,SGK1,STC1,TIMP3,TNFRSF9,VWF
Cellular Movement,Immune Cell Trafficking	Leukocyte migration	7.43e-08		0.777	38	ADGRG6,CD14,CD44,CDKN1A,CLEC1B,CYTL1,DCN,EGLN3,ESAM,F2,F2R,FABP5,FLT1,GGT5,HDC,ICAM1,IGFBP3,KLF6,LUM,MALT1,MIF,MMP8,NDRG1,NOS2,NOS3,P2RY2,PCOLCE2,PLAUR,Podxl,S100A10,SGK1,SGPL1,SPNS2,STAT5A,STC1,TIMP3,TNFRSF9,VWF
Connective Tissue Development and Function,Connective Tissue Disorders,Organ Morphology,Organismal Development,Organismal Injury and Abnormalities,Skeletal and Muscular Disorders,Skeletal and Muscular System Development and Function,Tissue Development	Abnormal morphology of femur	0.000262			7	F2R,FGF23,FGFR3,JDP2,LUM,NOS3,SMPD3
Connective Tissue Development and Function,Connective Tissue Disorders,Organ Morphology,Organismal Development,Organismal Injury and Abnormalities,Skeletal and Muscular Disorders,Skeletal and Muscular System Development and Function,Tissue Development	Abnormal morphology of limb bone	0.00048			9	F2R,FGF23,FGFR3,FLNB,FMN1,JDP2,LUM,NOS3,SMPD3
Connective Tissue Development and Function,Connective Tissue Disorders,Organ Morphology,Organismal Development,Organismal Injury and Abnormalities,Skeletal and Muscular Disorders,Skeletal and Muscular System Development and Function,Tissue Development	Abnormal morphology of long femur	0.00313			2	F2R,FGFR3
Connective Tissue Development and Function,Connective Tissue Disorders,Organ Morphology,Organismal Development,Organismal Injury and Abnormalities,Skeletal and Muscular Disorders,Skeletal and Muscular System Development and Function,Tissue Development	Abnormal morphology of fibula	0.00348			3	FGFR3,FMN1,SMPD3
Connective Tissue Development and Function,Connective Tissue Disorders,Organismal Injury and Abnormalities,Skeletal and Muscular Disorders,Skeletal and Muscular System Development and Function,Tissue Development	Abnormal morphology of trabecular bone	0.00367			6	FGFR3,JDP2,Mt1,Mt2,NOS2,NOS3
Connective Tissue Development and Function,Connective Tissue Disorders,Organismal Injury and Abnormalities,Skeletal and Muscular Disorders,Skeletal and Muscular System Development and Function,Tissue Development	Abnormal morphology of secondary center of ossification	0.00434			2	Mt1,Mt2
Connective Tissue Development and Function,Embryonic Development,Organ Development,Organismal Development,Skeletal and Muscular System Development and Function,Tissue Development	Growth of metatarsal bone	0.00211			2	FGF23,FGFR3
Connective Tissue Development and Function,Hematological System Development and Function,Hematopoiesis,Organismal Development,Tissue Morphology	Quantity of erythroid precursor cells	1.2e-05		-0.392	11	ADD2,HBA1/HBA2,HBB,KLF13,LIG1,MAN2A1,MYBL2,SLC20A1,STAT5A,TCIM,TNFRSF9
Connective Tissue Development and Function,Hematological System Development and Function,Hematopoiesis,Organismal Development,Tissue Morphology	Quantity of reticulocytes	0.000276		-1.408	6	ADD2,HBA1/HBA2,HBB,LIG1,MAN2A1,TNFRSF9
Connective Tissue Development and Function,Organ Morphology,Organismal Development,Reproductive System Development and Function,Tissue Morphology	Mass of periovarial white adipose tissue	0.000645			2	Mt1,Mt2
Connective Tissue Development and Function,Organ Morphology,Organismal Development,Skeletal and Muscular System Development and Function,Tissue Development	Morphology of femur	0.000309			8	F2R,FGF23,FGFR3,JDP2,LUM,NOS3,SMPD3,VCL
Connective Tissue Development and Function,Organ Morphology,Organismal Development,Skeletal and Muscular System Development and Function,Tissue Development	Morphology of limb bone	0.000478			10	F2R,FGF23,FGFR3,FLNB,FMN1,JDP2,LUM,NOS3,SMPD3,VCL
Connective Tissue Development and Function,Organ Morphology,Tissue Morphology	Quantity of Deiters' cells	0.000645			2	FGFR3,NR2F1
Connective Tissue Development and Function,Skeletal and Muscular System Development and Function	Bone mineral density	0.00144		0.23	10	CD14,DCN,F2R,FGF23,FGFR3,FLNB,JDP2,NBR1,NOS2,NOS3
Connective Tissue Development and Function,Skeletal and Muscular System Development and Function,Tissue Development	Size of bone	1.03e-06			20	CD14,CD44,DCN,EFNB2,F2R,FGF23,FGFR3,FLNB,GPNMB,IFRD1,JDP2,LEPR,Mt1,Mt2,NBR1,NOS2,NOS3,STAT5A,VCL,WNT9A
Connective Tissue Development and Function,Skeletal and Muscular System Development and Function,Tissue Development	Morphology of bone	2.31e-05			28	CD14,CD44,CDKN1A,COL18A1,DCN,EFNB2,F2R,FGF23,FGFR3,FLNB,FMN1,GPNMB,HDC,IFRD1,INPP5E,JDP2,LEPR,LUM,Mt1,Mt2,NBR1,NOS2,NOS3,SMPD3,STAT5A,STC1,VCL,WNT9A
Connective Tissue Development and Function,Tissue Development	Growth of connective tissue	0.000788		0.503	20	CD109,CD44,CDKN1A,EFNB2,F2R,FGF23,FGFR3,IGFBP3,IGFBP7,LIG1,LUM,MIF,NDRG1,NOS3,PDK1,RET,SGPL1,STC1,VCL,WT1
Connective Tissue Development and Function,Tissue Morphology	Quantity of connective tissue	2.28e-07		-1.27	32	ACTA1,ADD2,CD14,CD44,CDKN1A,CEBPD,DCN,F2R,FABP5,FGF23,FGFR3,GPNMB,HBA1/HBA2,HBB,HDC,KLF13,LEPR,LIG1,MAN2A1,MRAP2,Mt1,Mt2,MYBL2,NOS2,NOS3,NR2F1,SGPL1,SLC20A1,STAT5A,TCIM,TNFRSF9,WT1
Connective Tissue Development and Function,Tissue Morphology	Quantity of adipose tissue	0.00108		-0.924	13	ACTA1,CD14,CDKN1A,CEBPD,FABP5,FGF23,HDC,LEPR,MRAP2,Mt1,Mt2,NOS2,NOS3
Connective Tissue Development and Function,Tissue Morphology	Mass of retroperitoneal white adipose tissue	0.00128			2	Mt1,Mt2
Connective Tissue Development and Function,Tissue Morphology	Quantity of connective tissue cells	0.00152		-0.295	12	CD44,CDKN1A,DCN,F2R,FGF23,FGFR3,GPNMB,HDC,NOS2,NOS3,NR2F1,WT1
Connective Tissue Development and Function,Tissue Morphology	Quantity of brown adipose tissue	0.00177		-1.432	5	ACTA1,CDKN1A,CEBPD,HDC,MRAP2
Connective Tissue Development and Function,Tissue Morphology	Quantity of sustentacular cells	0.00301			3	FGFR3,NR2F1,WT1
Connective Tissue Development and Function,Tissue Morphology	Mass of perirenal white adipose tissue	0.00434			2	Mt1,Mt2
Connective Tissue Disorders,Hematological Disease,Organismal Injury and Abnormalities	Erythrocytosis	0.000133		-1.342	5	ADD2,EGLN3,HBA1/HBA2,LIG1,STAT5A
Connective Tissue Disorders,Hematological Disease,Organismal Injury and Abnormalities	Poikilocytosis	0.00453			3	ADD2,HBA1/HBA2,LIG1
Connective Tissue Disorders,Organismal Injury and Abnormalities,Tissue Morphology	Loss of adipose tissue	0.0022			3	LEPR,MEMO1,SLC2A1
Dermatological Diseases and Conditions,Hair and Skin Development and Function,Organismal Injury and Abnormalities	Skin fragility	0.000645			2	DCN,LUM
Dermatological Diseases and Conditions,Organismal Injury and Abnormalities	Skin lesion	0.00285		-1.673	14	ARG1,CD44,CDKN1A,CLEC1B,COL18A1,ICAM1,LIG1,LUM,MIF,Neat1,NOS2,PLAUR,PRKCH,RET
Dermatological Diseases and Conditions,Organismal Injury and Abnormalities	Bleeding of skin	0.00348			3	CLEC1B,F2,ICAM1
Developmental Disorder,Embryonic Development,Organismal Development,Tissue Morphology	Abnormal morphology of vitelline vessel	0.000738			8	CDKN1A,EFNB2,F2,F2R,GATA2,HIST1H1C,KLF6,SLC20A1
Developmental Disorder,Embryonic Development,Organismal Development,Tissue Morphology	Abnormal morphology of atrioventricular canal cushion	0.00121			4	ERBB3,GJA5,HEY1,VCL
Digestive System Development and Function	Morphology of digestive system	0.000172			30	ARG1,CD14,CDKN1A,CLMP,DCN,EGLN3,ERBB3,FABP5,FGF23,FGFR3,IFRD1,IGFBP3,KLF6,LEPR,LGALS9B,LIG1,LOXL1,MAN2A1,MIF,Mt1,Mt2,NOS2,NOS3,RET,SLC20A1,SOX17,STAT5A,TGFBI,TIMP3,TNFRSF9
Digestive System Development and Function	Ingestion by mice	0.00267		0.115	10	ACSS1,CDKN1A,GFRA2,ITPR2,LEPR,MLYCD,MRAP2,Neat1,NOS2,SLC17A7
Digestive System Development and Function,Embryonic Development,Hepatic System Development and Function,Organ Development,Organismal Development,Tissue Development	Development of liver	0.000327			8	CD14,FGF23,KLF6,LIG1,MAN2A1,SLC20A1,SOX17,VWF
Digestive System Development and Function,Gastrointestinal Disease	Abnormal morphology of digestive system	0.00446			22	ARG1,CDKN1A,CLMP,DCN,EGLN3,ERBB3,IGFBP3,LGALS9B,LIG1,LOXL1,MAN2A1,MIF,Mt1,Mt2,NOS2,NOS3,RET,SLC20A1,SOX17,TGFBI,TIMP3,TNFRSF9
Digestive System Development and Function,Gastrointestinal Disease,Hepatic System Development and Function,Hepatic System Disease,Organ Morphology,Organismal Development,Organismal Injury and Abnormalities	Abnormal morphology of liver	0.000498			13	ARG1,CDKN1A,EGLN3,LIG1,MAN2A1,MIF,Mt1,Mt2,NOS3,SLC20A1,SOX17,TIMP3,TNFRSF9
Digestive System Development and Function,Gastrointestinal Disease,Hepatic System Development and Function,Hepatic System Disease,Organ Morphology,Organismal Development,Organismal Injury and Abnormalities	Hepatomegaly	0.00205			6	ARG1,EGLN3,MIF,Mt1,Mt2,TNFRSF9
Digestive System Development and Function,Gastrointestinal Disease,Hepatic System Development and Function,Hepatic System Disease,Organ Morphology,Organismal Development,Organismal Injury and Abnormalities	Abnormal morphology of liver lobule	0.00434			2	SOX17,TIMP3
Digestive System Development and Function,Hepatic System Development and Function,Organ Morphology,Organismal Development	Morphology of liver	0.000105			18	ARG1,CD14,CDKN1A,EGLN3,FABP5,KLF6,LEPR,LIG1,MAN2A1,MIF,Mt1,Mt2,NOS3,SLC20A1,SOX17,STAT5A,TIMP3,TNFRSF9
Embryonic Development,Organ Development,Organ Morphology,Organismal Development,Organismal Injury and Abnormalities,Reproductive System Development and Function,Reproductive System Disease,Tissue Development	Abnormal morphology of mammary alveolus	0.000481			3	IGFBP7,LBH,Neat1
Embryonic Development,Organ Development,Organ Morphology,Organismal Development,Organismal Injury and Abnormalities,Reproductive System Development and Function,Reproductive System Disease,Tissue Development	Abnormal morphology of mammary gland	0.00365			4	CEBPD,IGFBP7,LBH,Neat1
Embryonic Development,Organ Development,Organ Morphology,Organismal Development,Organismal Injury and Abnormalities,Respiratory Disease,Respiratory System Development and Function,Tissue Development	Abnormal morphology of lung	0.000481			11	ADGRF5,CDKN1A,CLEC1B,COX4I2,FGFR3,LOXL1,MAN2A1,NOS2,NOS3,TGFBI,TIMP3
Embryonic Development,Organ Development,Organ Morphology,Organismal Development,Organismal Injury and Abnormalities,Respiratory Disease,Respiratory System Development and Function,Tissue Development	Abnormal morphology of bronchiole	0.00127			3	CDKN1A,NOS2,TIMP3
Embryonic Development,Organ Development,Organ Morphology,Organismal Development,Organismal Injury and Abnormalities,Respiratory Disease,Respiratory System Development and Function,Tissue Development	Abnormal morphology of pulmonary alveolus	0.00294			7	ADGRF5,CDKN1A,FGFR3,LOXL1,MAN2A1,NOS3,TIMP3
Embryonic Development,Organ Development,Organismal Development,Reproductive System Development and Function,Tissue Development	Growth of mammary gland	0.00449			5	ERBB3,IGFBP7,LBH,LEPR,STAT5A
Embryonic Development,Organ Development,Organismal Development,Respiratory System Development and Function,Tissue Development	Formation of lung	0.000435			15	ADGRF5,CDKN1A,CLEC1B,COX4I2,FGFR3,HIF3A,LOXL1,MAN2A1,NOS2,NOS3,RBP4,RET,TGFBI,TIMP3,WT1
Embryonic Development,Organ Development,Organismal Development,Tissue Development	Development of sensory organ	0.000186			24	CDH23,CDKN1A,CEBPD,COL18A1,CYTL1,EGLN3,FAT3,FGFR3,FREM2,GATA2,GUCY1A1,HIF3A,ICAM1,IGFBP7,INPP5E,LUM,Mt1,Mt2,NOS2,NR2F1,PROX1,RBP4,SHROOM2,WT1
Embryonic Development,Organismal Development	Development of body trunk	0.000316		-0.278	38	ADGRF5,CD14,CD44,CDKN1A,CEBPD,CLEC1B,COX4I2,ERBB3,FGF23,FGFR3,FREM2,GJA5,HEY1,HIF3A,IGFBP7,KLF6,LBH,LEPR,LIG1,LOXL1,MAN2A1,Neat1,NOS2,NOS3,PROX1,RBP4,RET,SGPL1,SLC20A1,SLC40A1,SMPD3,SOX17,STAT5A,TGFBI,TIMP3,VCL,VWF,WT1
Embryonic Development,Organismal Development	Development of abdomen	0.00293			16	CD14,CLEC1B,ERBB3,FGF23,KLF6,LIG1,MAN2A1,RBP4,SGPL1,SLC20A1,SLC40A1,SMPD3,SOX17,STAT5A,VWF,WT1
Embryonic Development,Organismal Development,Tissue Morphology	Length of embryonic tissue	0.00313			2	FGF23,NR2F1
Endocrine System Development and Function	Insulin sensitivity index	0.00051		-1.342	5	CDKN1A,LEPR,MEMO1,RBP4,SAT1
Endocrine System Disorders,Gastrointestinal Disease,Metabolic Disease,Organismal Injury and Abnormalities	Hyperinsulinism	0.00271		-0.594	5	HDC,LEPR,NOS2,NOS3,TIMP3
Free Radical Scavenging	Production of superoxide	0.00191		0	5	ARG1,F2,F2R,Gsta4,NOS3
Free Radical Scavenging	Synthesis of reactive oxygen species	0.00277	Increased	2.322	11	ARG1,BNIP3,CD14,CD44,F2,F2R,Gsta4,LEPR,NOS2,NOS3,SLC2A1
Free Radical Scavenging	Production of reactive oxygen species	0.00362	Increased	2.096	9	ARG1,CD14,CD44,F2,F2R,Gsta4,NOS2,NOS3,SLC2A1
Gastrointestinal Disease	Abnormal absorption of mineral in intestine	0.00128			2	Mt1,Mt2
Gastrointestinal Disease,Hepatic System Disease,Organismal Injury and Abnormalities	Liver lesion	0.000567	Decreased	-2.699	20	CD14,CD44,CDKN1A,KLF6,MAN2A1,MIF,Mt1,Mt2,NDRG1,NOS2,PDLIM1,PKM,PLAUR,SLC20A1,SLC2A1,SOX17,STAB1,TIMP3,TNFRSF9,VSIR
Gastrointestinal Disease,Hepatic System Disease,Organismal Injury and Abnormalities	Damage of liver	0.00382		-0.935	8	BNIP3,CD44,CDKN1A,FLT1,Mt1,Mt2,NOS2,SGK1
Hair and Skin Development and Function	Laxity of skin	0.000645			2	LOXL1,LUM
Hematological Disease,Infectious Diseases,Organismal Injury and Abnormalities	Endotoxin shock response	0.0027		0.64	6	CD14,F2R,ICAM1,LUM,MIF,NOS2
Hematological System Development and Function	Mean corpuscular volume	0.00205		-0.391	5	ADD2,HBA1/HBA2,KLF13,SLC40A1,TCIM
Hematological System Development and Function,Hematopoiesis,Tissue Morphology	Quantity of hematopoietic progenitor cells	0.0015		0.833	19	ADD2,CD44,CDKN1A,DCN,EFNB2,HBA1/HBA2,HBB,KLF13,LIG1,MAN2A1,MYBL2,NOS2,NOTCH4,PRKCH,SLC20A1,SPNS2,STAT5A,TCIM,TNFRSF9
Hematological System Development and Function,Immune Cell Trafficking,Inflammatory Response,Tissue Development	Accumulation of leukocytes	0.00392		1.03	11	CD44,COL18A1,HDC,ICAM1,MIF,MMP8,P2RY2,RET,SGPL1,STAT5A,VSIR
Hematological System Development and Function,Immunological Disease,Inflammatory Disease,Lymphoid Tissue Structure and Development,Organ Morphology,Organismal Development,Organismal Injury and Abnormalities,Tissue Morphology	Enlargement of spleen	0.000889			12	ADD2,CDKN1A,EGLN3,KLF13,LIG1,MAN2A1,MIF,Mt1,Mt2,STAT5A,TGFBI,TNFRSF9
Hematological System Development and Function,Immunological Disease,Lymphoid Tissue Structure and Development,Organ Morphology,Organismal Development,Organismal Injury and Abnormalities,Tissue Morphology	Abnormal morphology of enlarged cervical lymph node	0.00313			2	CDKN1A,PRKCH
Hematological System Development and Function,Immunological Disease,Lymphoid Tissue Structure and Development,Organ Morphology,Organismal Development,Organismal Injury and Abnormalities,Tissue Morphology	Abnormal morphology of spleen	0.00347			14	ADD2,CDKN1A,EGLN3,KLF13,LIG1,MALT1,MAN2A1,MIF,Mt1,Mt2,STAT5A,TGFBI,TNFRSF9,WT1
Hematological System Development and Function,Immunological Disease,Lymphoid Tissue Structure and Development,Organ Morphology,Organismal Injury and Abnormalities,Tissue Morphology	Abnormal morphology of lymphoid organ	0.000572			19	ADD2,CDKN1A,DCN,EGLN3,F2R,HIST1H1C,KLF13,LIG1,MALT1,MAN2A1,MIF,Mt1,Mt2,NOS2,PRKCH,STAT5A,TGFBI,TNFRSF9,WT1
Hematological System Development and Function,Immunological Disease,Lymphoid Tissue Structure and Development,Organ Morphology,Organismal Injury and Abnormalities,Tissue Morphology	Abnormal morphology of enlarged inguinal lymph node	0.00211			2	NOS2,PRKCH
Hematological System Development and Function,Inflammatory Response,Tissue Morphology	Quantity of neutrophils	8.57e-05		-1.774	14	ADAMTS12,DCN,HDC,ICAM1,LGALS9B,LUM,MMP8,Mt1,Mt2,NOS2,STAT5A,TCIM,TET1,TIMP3
Hematological System Development and Function,Inflammatory Response,Tissue Morphology	Quantity of phagocytes	0.000789		-0.378	19	ADAMTS12,CDKN1A,DCN,GATA2,HDC,ICAM1,LEPR,LGALS9B,LUM,MIF,MMP8,Mt1,Mt2,NOS2,STAB1,STAT5A,TCIM,TET1,TIMP3
Hematological System Development and Function,Lymphoid Tissue Structure and Development,Organ Morphology,Organismal Development,Tissue Morphology	Morphology of spleen	0.00363			16	ADD2,CDKN1A,EFNB2,EGLN3,KLF13,LIG1,MALT1,MAN2A1,MIF,Mt1,Mt2,STAT5A,TGFBI,TNFRSF9,TTC9,WT1
Hematological System Development and Function,Lymphoid Tissue Structure and Development,Organ Morphology,Tissue Morphology	Morphology of lymphoid organ	0.00124			21	ADD2,CDKN1A,DCN,EFNB2,EGLN3,F2R,HIST1H1C,KLF13,LIG1,MALT1,MAN2A1,MIF,Mt1,Mt2,NOS2,PRKCH,STAT5A,TGFBI,TNFRSF9,TTC9,WT1
Hematological System Development and Function,Lymphoid Tissue Structure and Development,Tissue Morphology	Quantity of lymphocytes	9.85e-05		0.382	31	CD44,CDKN1A,EFNB2,FABP5,FGF23,FLT1,ICAM1,IL20RB,KLF13,LEPR,LGALS9B,LIG1,MALT1,MAN2A1,MIF,Mt1,Mt2,MYBL2,NIPAL3,NOS2,NOTCH4,PRKCH,Pvr,SGPL1,SLC2A1,SPNS2,STAB1,STAT5A,TCIM,TGFBI,TNFRSF9
Hematological System Development and Function,Lymphoid Tissue Structure and Development,Tissue Morphology	Quantity of T lymphocytes	0.00029		0.048	24	CD44,CDKN1A,EFNB2,FABP5,ICAM1,IL20RB,KLF13,LEPR,LGALS9B,LIG1,MALT1,MAN2A1,MIF,Mt1,Mt2,MYBL2,NOS2,NOTCH4,PRKCH,Pvr,SGPL1,SPNS2,STAT5A,TNFRSF9
Hematological System Development and Function,Lymphoid Tissue Structure and Development,Tissue Morphology	Morphology of lymphoid tissue	0.000319			24	ADD2,ARG1,CDKN1A,CLEC1B,DCN,EFNB2,EGLN3,F2R,HIST1H1C,KLF13,LGALS9B,LIG1,MALT1,MAN2A1,MIF,Mt1,Mt2,NOS2,PRKCH,STAT5A,TGFBI,TNFRSF9,TTC9,WT1
Hematological System Development and Function,Lymphoid Tissue Structure and Development,Tissue Morphology	Quantity of TREG cells	0.00237		1.387	5	FABP5,LEPR,MALT1,MIF,NOS2
Hematological System Development and Function,Lymphoid Tissue Structure and Development,Tissue Morphology	Quantity of regulatory T lymphocytes	0.00445		0.896	7	FABP5,LEPR,LGALS9B,MALT1,MIF,NOS2,STAT5A
Hematological System Development and Function,Organismal Development,Tissue Morphology	Quantity of blood	0.000976		-1.066	12	ADD2,HBA1/HBA2,HBB,KLF13,LIG1,MAN2A1,MYBL2,SGPL1,SLC20A1,STAT5A,TCIM,TNFRSF9
Hematological System Development and Function,Tissue Development	Accumulation of blood cells	0.000787		0.674	13	CD44,COL18A1,GATA2,HDC,ICAM1,MIF,MMP8,MYBL2,P2RY2,RET,SGPL1,STAT5A,VSIR
Hematological System Development and Function,Tissue Morphology	Quantity of blood cells	2.69e-06		0.604	45	ADAMTS12,ADD2,CD44,CDKN1A,DCN,EFNB2,F2,FABP5,FGF23,FLT1,GATA2,HBA1/HBA2,HBB,HDC,ICAM1,IL20RB,KLF13,LEPR,LGALS9B,LIG1,LUM,MALT1,MAN2A1,MIF,MMP8,Mt1,Mt2,MYBL2,NIPAL3,NOS2,NOTCH4,PRKCH,Pvr,SGPL1,SLC20A1,SLC2A1,SPNS2,STAB1,STAT5A,TCIM,TET1,TGFBI,TIMP3,TNFRSF9,VWF
Hematological System Development and Function,Tissue Morphology	Quantity of leukocytes	9.46e-06		0.224	40	ADAMTS12,CD44,CDKN1A,DCN,EFNB2,FABP5,FGF23,FLT1,GATA2,HBB,HDC,ICAM1,IL20RB,KLF13,LEPR,LGALS9B,LIG1,LUM,MALT1,MAN2A1,MIF,MMP8,Mt1,Mt2,MYBL2,NIPAL3,NOS2,NOTCH4,PRKCH,Pvr,SGPL1,SLC2A1,SPNS2,STAB1,STAT5A,TCIM,TET1,TGFBI,TIMP3,TNFRSF9
Hematological System Development and Function,Tissue Morphology	Quantity of myeloid cells	0.000281		-0.145	22	ADAMTS12,CDKN1A,DCN,GATA2,HDC,ICAM1,LEPR,LGALS9B,LUM,MIF,MMP8,Mt1,Mt2,MYBL2,NOS2,SLC20A1,STAB1,STAT5A,TCIM,TET1,TIMP3,TNFRSF9
Hematological System Development and Function,Tissue Morphology	Quantity of granulocytes	0.000395		-0.906	16	ADAMTS12,CDKN1A,DCN,HDC,ICAM1,LGALS9B,LUM,MIF,MMP8,Mt1,Mt2,NOS2,STAT5A,TCIM,TET1,TIMP3
Humoral Immune Response,Protein Synthesis	Quantity of IgM	0.002		-0.239	8	CDKN1A,MALT1,MAN2A1,Mt1,Mt2,NIPAL3,TNFRSF9,VSIR
Immunological Disease	Abnormal immunological self-tolerance	0.000645			2	CDKN1A,MAN2A1
Immunological Disease	Delayed hypersensitive reaction	0.000996		0.57	7	CD44,DCN,ICAM1,IL20RB,MIF,NOS2,TNFRSF9
Immunological Disease	Abnormal morphology of immune system	0.00101			15	ADGRF5,CDKN1A,CLEC1B,HDC,ICAM1,KLF13,MALT1,Mt1,Mt2,NOS2,PRKCH,SGPL1,STAT5A,TCIM,TNFRSF9
Immunological Disease	Hypersensitive reaction	0.0019		1.764	11	CD44,DCN,HDC,ICAM1,IL20RB,MALT1,MIF,NOS2,NOS3,Pvr,TNFRSF9
Immunological Disease,Inflammatory Response	Abnormal inflammatory response	0.00237			5	ICAM1,LUM,MIF,MMP8,NOS2
Immunological Disease,Skeletal and Muscular Disorders	Delayed hypersensitive reaction of footpad	0.000217			2	MIF,NOS2
Infectious Diseases	Infection of mammalia	0.00402		-1.31	14	CD14,CD44,DCN,GBP2,Gsta4,JDP2,MIF,MMP8,NOS2,NOS3,PLAUR,RET,TNFRSF9,VWF
Inflammatory Disease,Inflammatory Response,Organismal Injury and Abnormalities,Respiratory Disease	Inflammation of lung	7.53e-07		-1.758	19	ALDOA,ARG1,CD14,CD44,COX4I2,DDIT4,F2,ICAM1,IGFBP3,MAN2A1,MMP8,Mt1,Mt2,NBR1,NOS2,P2RY2,SPNS2,TNFRSF9,VSIR
Inflammatory Response	Inflammation of body cavity	3.88e-06		-1.913	28	ADAMTS12,ALDOA,ARG1,CD14,CD44,COX4I2,DDIT4,EGLN3,F2,ICAM1,IGFBP3,MAN2A1,MMP8,Mt1,Mt2,NBR1,NOS2,NOS3,P2RY2,PKM,PLAUR,RET,SOX17,SPNS2,STAT5A,TIMP3,TNFRSF9,VSIR
Inflammatory Response	Inflammation of absolute anatomical region	3.65e-05		-1.814	33	ADAMTS12,ALDOA,ARG1,CD14,CD44,COX4I2,DDIT4,EGLN3,F2,HDC,ICAM1,IGFBP3,MALT1,MAN2A1,MIF,MMP8,Mt1,Mt2,NBR1,NOS2,NOS3,P2RY2,PKM,PLAUR,RET,SGPL1,SOX17,SPNS2,STAT5A,TIMP3,TNFRSF9,VSIR,VWF
Inflammatory Response,Organismal Injury and Abnormalities	Inflammation of organ	2.78e-05	Decreased	-2.027	36	ADAMTS12,ALDOA,ARG1,CD14,CD44,CDKN1A,COX4I2,DCN,DDIT4,EGLN3,F2,HDC,ICAM1,IGFBP3,MALT1,MAN2A1,MIF,MMP8,Mt1,Mt2,NBR1,NOS2,NOS3,P2RY2,PKM,PLAUR,RET,SGPL1,SOX17,SPNS2,STAT5A,TIMP3,TNFRSF9,VSIR,VWF,WT1
Lipid Metabolism,Molecular Transport,Nucleic Acid Metabolism,Small Molecule Biochemistry	Concentration of acyl-coenzyme A	0.00301			3	IGF2BP2,MLYCD,SAT1
Lipid Metabolism,Molecular Transport,Small Molecule Biochemistry	Quantity of C24:1-ceramide	0.00025			3	SGPL1,SMPD3,SPNS2
Lipid Metabolism,Molecular Transport,Small Molecule Biochemistry	Concentration of lipid	0.000394		0.357	29	ACSS1,ADGRF5,CDKN1A,CHKA,COL18A1,F2,FABP5,FGF23,GFRA2,ICAM1,IFRD1,IGF2BP2,LEPR,MIF,MLYCD,MMP8,NCEH1,NOS2,NOS3,P2RY2,RBP4,RGCC,SAT1,SGK1,SGPL1,SLCO2A1,SMPD3,SOX17,SPNS2
Lipid Metabolism,Molecular Transport,Small Molecule Biochemistry	Accumulation of lipid	0.000946		0.825	12	CD44,CEBPD,F2,GGT5,ICAM1,IFRD1,LEPR,MIF,PCOLCE2,SGPL1,SLC40A1,STAT5A
Lipid Metabolism,Molecular Transport,Small Molecule Biochemistry	Quantity of C18-ceramide	0.00211			2	SGPL1,SMPD3
Lipid Metabolism,Small Molecule Biochemistry	Fatty acid metabolism	0.000109		-0.923	16	ACSS1,CD14,F2,GGT5,LEPR,MIF,NCEH1,NOS2,PCOLCE2,RBP4,SGPL1,SLC9A3R2,SLCO2A1,ST8SIA6,STAT5A,VWF
Lipid Metabolism,Small Molecule Biochemistry	Synthesis of eicosanoid	0.000327		0.478	8	CD14,F2,GGT5,LEPR,MIF,NOS2,STAT5A,VWF
Lipid Metabolism,Small Molecule Biochemistry	Synthesis of fatty acid	0.0012		0.478	9	ACSS1,CD14,F2,GGT5,LEPR,MIF,NOS2,STAT5A,VWF
Lipid Metabolism,Small Molecule Biochemistry	Synthesis of lipid	0.00187		-0.439	17	ACSS1,CD14,CHKA,F2,FABP5,GGT5,HDC,INPP5E,LEPR,MIF,NOS2,NR2F1,SGPL1,SLC9A3R2,ST8SIA6,STAT5A,VWF
Lipid Metabolism,Small Molecule Biochemistry	Synthesis of ganglioside	0.00434			2	SGPL1,ST8SIA6
Lymphoid Tissue Structure and Development,Tissue Morphology	Quantity of lymphatic system cells	0.000182		0.494	32	CD44,CDKN1A,EFNB2,FABP5,FGF23,FLT1,ICAM1,IL20RB,KLF13,LEPR,LGALS9B,LIG1,MALT1,MAN2A1,MIF,Mt1,Mt2,MYBL2,NIPAL3,NOS2,NOTCH4,PRKCH,Pvr,SGPL1,SLC20A1,SLC2A1,SPNS2,STAB1,STAT5A,TCIM,TGFBI,TNFRSF9
Molecular Transport	Quantity of metal	6.52e-06		0.168	18	ADD2,AGRN,ANXA2,F2,F2R,FGF23,IGFBP7,ITPR2,MEMO1,Mt1,Mt2,NOS2,NOS3,P2RY2,RGS2,SGK1,SLC40A1,TNFRSF9
Molecular Transport	Quantity of metal ion	0.000103		0.916	14	AGRN,ANXA2,F2,F2R,FGF23,IGFBP7,ITPR2,MEMO1,NOS2,NOS3,P2RY2,RGS2,SGK1,TNFRSF9
Molecular Transport	Release of heavy metal	0.000107			3	Mt1,Mt2,SLC40A1
Molecular Transport	Release of metal	0.000309		0.243	8	COL18A1,F2,ITPR2,Mt1,Mt2,OPRD1,RGS2,SLC40A1
Molecular Transport	Release of metal ion	0.00124		0.651	7	COL18A1,F2,ITPR2,Mt1,Mt2,OPRD1,RGS2
Molecular Transport	Quantity of Na+	0.00129		-0.365	5	AGRN,F2R,NOS2,NOS3,SGK1
Molecular Transport,Protein Synthesis,Protein Trafficking	Localization of protein	0.00203		-1.091	9	CDKN1A,FLT1,MIF,Mt1,Mt2,NOS2,NOTCH4,PALM,PLAUR
Molecular Transport,Small Molecule Biochemistry	Release of Zn2+	0.000217			2	Mt1,Mt2
Nervous System Development and Function	Quantity of parasympathetic ganglion	3.18e-06			3	ERBB3,GFRA2,RET
Nervous System Development and Function	Quantity of enteric ganglion	0.000217			2	ERBB3,RET
Nervous System Development and Function	Morphology of nervous system	0.00157			34	A2M,ADGRG6,AGRN,BAIAP2,CD44,CDH23,CDKN1A,COL18A1,EGLN3,EPHA7,ERBB3,FAT3,FGD4,FGFR3,GFRA2,GUCY1A1,HDC,HEY1,LEPR,MIF,Mt1,Mt2,NOS2,NOS3,NR2F1,PLAUR,RET,RGS2,SLC17A7,SLC2A1,SLITRK5,SMPD3,SPARCL1,VCL
Nervous System Development and Function	Sensory system development	0.00237		-0.466	19	CDKN1A,COL18A1,EGLN3,FAT3,FGFR3,FREM2,GUCY1A1,HIF3A,ICAM1,INPP5E,LUM,MIF,Mt1,Mt2,NOS2,NR2F1,RBP4,SHROOM2,WT1
Nervous System Development and Function	Delay in myelination	0.00434			2	ADGRG6,FGFR3
Nervous System Development and Function,Neurological Disease	Abnormal morphology of parasympathetic ganglion	0.00103			3	ERBB3,GFRA2,RET
Nervous System Development and Function,Neurological Disease	Abnormal morphology of superior cervical ganglion	0.00301			3	EGLN3,ERBB3,RET
Nervous System Development and Function,Neurological Disease	Abnormal morphology of nervous system	0.0044			29	ADGRG6,AGRN,CD44,CDH23,COL18A1,EGLN3,EPHA7,ERBB3,FAT3,FGD4,FGFR3,GFRA2,GUCY1A1,HDC,HEY1,LEPR,MIF,Mt1,Mt2,NOS2,NOS3,NR2F1,PLAUR,RET,RGS2,SLC17A7,SMPD3,SPARCL1,VCL
Neurological Disease	Hypermyelination of axons	6.16e-05			3	CADM4,DDIT4,SGK1
Neurological Disease	Cognitive impairment	0.000256		-0.6	13	ADD2,BAIAP2,CDC42EP4,FABP5,GRIN2A,HDC,HOMER1,NOS2,NOS3,PDK1,SLC17A7,TET1,TIMP3
Neurological Disease,Organismal Injury and Abnormalities	Neuropathy of brain	0.000645			2	Mt1,Mt2
Nucleic Acid Metabolism,Small Molecule Biochemistry	Biosynthesis of cyclic nucleotides	0.000373		-0.277	7	F2,GUCY1A1,MRAP2,NOS2,NOS3,OPRD1,P2RY2
Nucleic Acid Metabolism,Small Molecule Biochemistry	Synthesis of cyclic GMP	0.00186			3	F2,GUCY1A1,NOS3
Nutritional Disease	Adult-onset obesity	0.000153		-0.762	5	ICAM1,LEPR,Mt1,Mt2,PROX1
Nutritional Disease	Weight gain	0.000399		-1.026	15	CDKN1A,CLMP,F2R,FLNB,HDC,ICAM1,IGFBP3,KLF6,LEPR,MRAP2,NOS2,NOS3,SAT1,STC1,TTC9
Nutritional Disease	Weight loss	0.00435	Decreased	-2.53	11	ACSS1,CD44,CDKN1A,F2,ITPR2,MALT1,MAN2A1,Mt1,Mt2,SGK1,STAT5A
Organ Development,Renal and Urological System Development and Function	Function of kidney	0.00018	Increased	2	7	FGF23,MAN2A1,NOS2,NOS3,SGK1,STAB1,STC1
Organ Development,Skeletal and Muscular System Development and Function	Function of skeletal muscle	0.000181			9	CDKN1A,DMPK,HEY1,HOMER1,ICAM1,IFRD1,IGFBP3,STAT5A,STC1
Organ Morphology	Conversion of anterior tibial muscle	0.000217			2	HBA1/HBA2,HBB
Organ Morphology	Abnormal morphology of gland	0.00266			14	CDKN1A,CEBPD,EGLN3,ERBB3,IGFBP3,IGFBP7,ITPR2,LBH,Mt1,Mt2,Neat1,SMPD3,TGFBI,WT1
Organ Morphology,Organismal Injury and Abnormalities,Renal and Urological Disease	Atrophy of kidney	0.00397		-0.655	4	DCN,FGF23,Mt1,Mt2
Organ Morphology,Organismal Injury and Abnormalities,Renal and Urological Disease,Renal and Urological System Development and Function	Abnormal morphology of kidney	3.29e-07			19	CDKN1A,CLMP,COL18A1,DCN,FGF23,FMN1,ICAM1,INPP5E,LEPR,MAN2A1,Mt1,Mt2,NOS2,NOS3,Podxl,RET,STAB1,TIMP3,WT1
Organ Morphology,Organismal Injury and Abnormalities,Renal and Urological Disease,Renal and Urological System Development and Function	Abnormal morphology of glomerular capsule	1.19e-06			11	COL18A1,FGF23,INPP5E,MAN2A1,Mt1,Mt2,NOS2,NOS3,Podxl,RET,WT1
Organ Morphology,Organismal Injury and Abnormalities,Renal and Urological Disease,Renal and Urological System Development and Function	Abnormal morphology of nephron	3.85e-06			12	CDKN1A,COL18A1,FGF23,INPP5E,MAN2A1,Mt1,Mt2,NOS2,NOS3,Podxl,RET,WT1
Organ Morphology,Organismal Injury and Abnormalities,Renal and Urological Disease,Renal and Urological System Development and Function	Nephromegaly	9.42e-06			7	ICAM1,LEPR,Mt1,Mt2,NOS3,STAB1,TIMP3
Organ Morphology,Organismal Injury and Abnormalities,Renal and Urological Disease,Renal and Urological System Development and Function	Abnormal morphology of renal tubule	1.17e-05			10	CDKN1A,CLMP,COL18A1,DCN,MAN2A1,Mt1,Mt2,NOS3,RET,WT1
Organ Morphology,Organismal Injury and Abnormalities,Renal and Urological Disease,Renal and Urological System Development and Function	Abnormal morphology of proximal convoluted tubule	3.29e-05			6	CDKN1A,COL18A1,MAN2A1,Mt1,Mt2,NOS3
Organ Morphology,Organismal Injury and Abnormalities,Renal and Urological Disease,Renal and Urological System Development and Function	Abnormal morphology of dilated renal tubule	4.75e-05			7	CDKN1A,DCN,Mt1,Mt2,NOS3,RET,WT1
Organ Morphology,Organismal Injury and Abnormalities,Renal and Urological Disease,Renal and Urological System Development and Function	Abnormal morphology of renal glomerulus	0.000214			8	COL18A1,FGF23,MAN2A1,Mt1,Mt2,NOS2,NOS3,WT1
Organ Morphology,Organismal Injury and Abnormalities,Renal and Urological Disease,Renal and Urological System Development and Function	Hypertrophy of renal glomerulus	0.000391			4	ICAM1,LEPR,NOS3,STAB1
Organ Morphology,Organismal Injury and Abnormalities,Renal and Urological Disease,Renal and Urological System Development and Function	Abnormal morphology of dilated proximal convoluted tubule	0.00155			3	CDKN1A,Mt1,Mt2
Organ Morphology,Organismal Injury and Abnormalities,Renal and Urological Disease,Renal and Urological System Development and Function	Abnormal morphology of collecting tubule	0.00301			3	Mt1,Mt2,RET
Organ Morphology,Reproductive System Development and Function,Tissue Development	Involution of mammary gland	1.32e-05			6	CD44,CEBPD,IGFBP7,LBH,NOS2,TIMP3
Organ Morphology,Reproductive System Development and Function,Tissue Development	Branching of mammary duct	0.00014			6	CEBPD,IGFBP7,LEPR,Neat1,STAT5A,TTC9
Organ Morphology,Tissue Development	Involution	3.48e-05			7	CD44,CEBPD,IGFBP7,LBH,NOS2,PLAUR,TIMP3
Organismal Development	Morphology of body cavity	1.15e-07			62	ADD2,ADGRF5,ARG1,BNIP3,CACNA1H,CD14,CD44,CDKN1A,CLEC1B,CLMP,COL18A1,COX4I2,DCN,EFNB2,EGLN3,ERBB3,F2,F2R,FABP5,FGF23,FGFR3,FLT1,GATA2,GJA5,GUCY1A1,HEY1,HIF3A,HIST1H1C,IFRD1,IGFBP3,KLF13,KLF6,LEPR,LGALS9B,LIG1,LOXL1,LUM,MALT1,MAN2A1,MIF,Mt1,Mt2,NOS2,NOS3,PROX1,RBP4,RET,RGS2,S100A10,SLC20A1,SLC2A12,SLCO2A1,SMPD3,SOX17,STAB1,STAT5A,TGFBI,TIMP3,TNFRSF9,TTC9,VCL,WT1
Organismal Development	Abnormal morphology of body cavity	5.4e-07			55	ADD2,ADGRF5,ARG1,BNIP3,CACNA1H,CD44,CDKN1A,CLEC1B,CLMP,COL18A1,COX4I2,DCN,EFNB2,EGLN3,ERBB3,F2,F2R,FGFR3,FLT1,GATA2,GJA5,GUCY1A1,HEY1,HIST1H1C,IGFBP3,KLF13,LEPR,LGALS9B,LIG1,LOXL1,LUM,MALT1,MAN2A1,MIF,Mt1,Mt2,NOS2,NOS3,PROX1,RBP4,RET,RGS2,S100A10,SLC20A1,SLC2A12,SLCO2A1,SMPD3,SOX17,STAB1,STAT5A,TGFBI,TIMP3,TNFRSF9,VCL,WT1
Organismal Development	Size of body	2.64e-06		1.028	40	ACTA1,ADGRF5,ADGRG6,ANXA2,CA4,CACNA1H,CDKN1A,CLMP,DCN,ERBB3,ESAM,FABP5,FGF23,FGFR3,GFRA2,HEY1,HIST1H1C,IFRD1,IGFBP3,IGFBP7,ITPR2,KLF6,LEPR,LUM,Masp1,MRAP2,NDRG1,Neat1,NOS3,PCLO,PRKCH,RAMP3,SGPL1,SLC17A7,SMPD3,STAT5A,TET1,TGFBI,TIMP3,TPST1
Organismal Development	Mass of organism	0.000272		-0.593	17	CDKN1A,COL18A1,FGF23,FLNB,HDC,IFRD1,IGFBP3,ITPR2,LEPR,MLYCD,Mt1,Mt2,NOS3,RAMP3,SAT1,STAT5A,TPST1
Organismal Development	Morphology of head	0.001			36	CDH23,CDKN1A,COL18A1,DCN,EFNB2,EGLN3,EPHA7,ERBB3,FAT3,FGFR3,FLNB,GUCY1A1,HDC,HEY1,ICAM1,INPP5E,LEPR,LUM,MIF,MSRB3,Mt1,Mt2,NOS2,NOS3,NR2F1,PLAUR,PRKCH,RBP4,RGS2,SLC2A1,SLITRK5,SMPD3,SPARCL1,VCL,WNT9A,WT1
Organismal Development	Development of genitourinary system	0.00158		-0.188	33	CD44,CDKN1A,CEBPD,ERBB3,F2R,FMN1,GATA2,GFRA2,GJA5,HDC,ICAM1,IGFBP7,KLF6,LBH,LEPR,METTL3,Mt1,Mt2,Neat1,NOS2,NOS3,Podxl,RAD18,RBP4,RET,SAT1,SGPL1,SMPD3,SOX17,STAT5A,TIMP3,VWF,WT1
Organismal Development	Lean body mass	0.00285		0	6	CD14,CDKN1A,COX4I2,IFRD1,LEPR,MRAP2
Organismal Development,Organismal Injury and Abnormalities	Abnormal morphology of thoracic cavity	2.06e-07			39	ADGRF5,BNIP3,CACNA1H,CDKN1A,CLEC1B,COL18A1,COX4I2,DCN,EFNB2,EGLN3,ERBB3,F2,F2R,FGFR3,FLT1,GATA2,GJA5,GUCY1A1,HEY1,HIST1H1C,LEPR,LOXL1,LUM,MALT1,MAN2A1,NOS2,NOS3,PROX1,RBP4,RET,RGS2,S100A10,SLC2A12,SLCO2A1,STAB1,TGFBI,TIMP3,VCL,WT1
Organismal Development,Organismal Injury and Abnormalities	Abnormal morphology of head	0.00207			32	CDH23,CDKN1A,COL18A1,DCN,EFNB2,EGLN3,EPHA7,ERBB3,FAT3,FGFR3,FLNB,GUCY1A1,HDC,HEY1,ICAM1,INPP5E,LUM,MIF,MSRB3,Mt1,Mt2,NOS2,NOS3,NR2F1,PLAUR,PRKCH,RBP4,RGS2,SMPD3,SPARCL1,VCL,WNT9A
Organismal Development,Skeletal and Muscular Disorders,Skeletal and Muscular System Development and Function	Abnormal morphology of limb	0.00413			11	EGLN3,F2R,FGF23,FGFR3,FLNB,FMN1,INPP5E,JDP2,LUM,NOS3,SMPD3
Organismal Development,Skeletal and Muscular System Development and Function	Morphology of limb	0.000136			16	EGLN3,F2R,FGF23,FGFR3,FLNB,FMN1,ICAM1,IFRD1,IGFBP3,INPP5E,JDP2,LUM,NOS3,SMPD3,STAT5A,VCL
Organismal Functions,Organismal Injury and Abnormalities,Tissue Morphology	Healing of wound	0.000278			9	CD44,FLT1,ICAM1,JDP2,LUM,Mt1,Mt2,NOS2,PRKCH
Organismal Injury and Abnormalities	Visceromegaly	1.11e-06			31	ADD2,ARG1,BNIP3,CACNA1H,CDKN1A,EGLN3,F2R,FLT1,GJA5,GUCY1A1,ICAM1,KLF13,LEPR,LIG1,MAN2A1,MIF,Mt1,Mt2,NOS2,NOS3,PROX1,RBP4,RGS2,S100A10,SLC2A12,STAB1,STAT5A,TGFBI,TIMP3,TNFRSF9,VCL
Organismal Injury and Abnormalities	Fibrosis	0.000137		-1.423	20	ARG1,CACNA1H,CD44,COX4I2,DCN,FLT1,HBB,ICAM1,MAN2A1,MIF,MMP8,Mt1,Mt2,NOS2,NOS3,PLAUR,STAB1,STC1,TIMP3,WT1
Organismal Injury and Abnormalities	Wound	0.000158			11	CD44,FLT1,Gsta4,ICAM1,JDP2,LUM,MMP8,Mt1,Mt2,NOS2,PRKCH
Organismal Injury and Abnormalities	Benign lesion	0.000524		-1.526	19	ALDOC,ANXA2,ARG1,CDKN1A,CHKA,DCN,ERBB3,FABP5,FGFR3,Gsta4,INPP5E,LIG1,MMP8,PRKCH,RET,SLC2A1,SLC9A3R2,STAT5A,WT1
Organismal Injury and Abnormalities	Bleeding	0.000662	Decreased	-2.164	16	CLEC1B,COL18A1,F2,F2R,FLT1,GJA5,HEY1,ICAM1,MIF,MMP8,Mt1,Mt2,NOS3,SGK1,VWF,WT1
Organismal Injury and Abnormalities	Hypertrophy	0.00276			16	CACNA1H,CDKN1A,F2R,FLNB,FLT1,GUCY1A1,ICAM1,LEPR,NOS2,NOS3,RBP4,RGS2,S100A10,SGK1,STAB1,TIMP3
Organismal Injury and Abnormalities	Shock Response	0.00307		0.768	7	CD14,F2R,ICAM1,LUM,MIF,NOS2,NOS3
Organismal Injury and Abnormalities,Renal and Urological Disease	Renal lesion	5.33e-06	Decreased	-2.68	12	CDKN1A,DCN,INPP5E,MAN2A1,Mt1,Mt2,NOS2,NOS3,RET,STAB1,STC1,WT1
Organismal Injury and Abnormalities,Renal and Urological Disease	Failure of kidney	1.87e-05	Decreased	-2.236	9	CDKN1A,DCN,FLT1,Mt1,Mt2,NOS3,Podxl,STC1,WT1
Organismal Injury and Abnormalities,Renal and Urological Disease	Urination disorder	2.54e-05		-1.17	14	CDKN1A,F2R,FLT1,ICAM1,LEPR,MAN2A1,Mt1,NOS2,NOS3,OIT3,Podxl,STAB1,STC1,TNFRSF9
Organismal Injury and Abnormalities,Renal and Urological Disease	Fibrosis of kidney	4.72e-05	Decreased	-2.018	8	DCN,MAN2A1,Mt1,Mt2,NOS3,STAB1,STC1,WT1
Organismal Injury and Abnormalities,Renal and Urological Disease	Proteinuria	5.65e-05		-0.918	10	CDKN1A,FLT1,ICAM1,LEPR,MAN2A1,Mt1,NOS3,STAB1,STC1,TNFRSF9
Organismal Injury and Abnormalities,Renal and Urological Disease	Interstitial fibrosis of kidney	8.05e-05		-1.342	6	DCN,Mt1,Mt2,NOS3,STC1,WT1
Organismal Injury and Abnormalities,Renal and Urological Disease	Glomerulosclerosis	0.000128	Decreased	-2.302	9	DCN,MAN2A1,Mt1,Mt2,NOS2,NOS3,STAB1,STC1,WT1
Organismal Injury and Abnormalities,Renal and Urological Disease	Severity of renal lesion	0.000217			2	Mt1,Mt2
Organismal Injury and Abnormalities,Renal and Urological Disease	Degeneration of kidney	0.00259			3	Mt1,Mt2,NOS3
Organismal Injury and Abnormalities,Renal and Urological Disease	Glomerulopathy of mesangium	0.0028			4	COL18A1,ICAM1,NOS3,WT1
Organismal Injury and Abnormalities,Renal and Urological Disease	Calcification of kidney	0.00348			3	FGF23,Mt1,Mt2
Organismal Injury and Abnormalities,Respiratory Disease	Primary atelectasis	0.000187		-1.982	4	AGRN,CD44,CLEC1B,WT1
Organismal Injury and Abnormalities,Respiratory Disease	Bronchopathy	0.00121			4	CDKN1A,LIG1,NOS2,TIMP3
Organismal Injury and Abnormalities,Tissue Morphology	Size of lesion	7.64e-06			20	BNIP3,CD44,CDKN1A,COL18A1,F2,FLT1,HABP2,ICAM1,KLF6,LDHA,MIF,Mt1,Mt2,MYBL2,NOS2,NOS3,OLFM1,RET,STAB1,VWF
Organismal Injury and Abnormalities,Tissue Morphology	Morphology of lesion	7.97e-06			21	BNIP3,CD44,CDKN1A,COL18A1,F2,F2R,FLT1,HABP2,ICAM1,KLF6,LDHA,MIF,Mt1,Mt2,MYBL2,NOS2,NOS3,OLFM1,RET,STAB1,VWF
Organismal Injury and Abnormalities,Tissue Morphology	Abnormal morphology of epithelial tissue	0.00103			19	ADGRF5,ARG1,CD44,CDKN1A,CEBPD,COL15A1,COL18A1,DCN,ERBB3,FGFR3,FLT1,MAN2A1,Mt1,Mt2,Neat1,NOS3,NR2F1,SOX17,STAT5A
Organismal Survival	Organismal death	0.00011	Decreased	-2.902	75	ACSS1,ACTA1,ADAM23,ADGRF5,ADGRG6,AGRN,ANXA2,ARG1,CA4,CD14,CD44,CDKN1A,CEBPD,CHKA,CLDN5,CLEC1B,CLMP,DCN,DDAH1,EFNB2,EGLN3,ERBB3,F2,F2R,FGF23,FGFR3,FLNB,FLT1,GATA2,GGT5,GJA5,GUCY1A1,HEY1,HIST1H1C,ICAM1,INPP5E,ITPR2,KLF6,LEPR,LIG1,LUM,MAN2A1,MIF,MMP8,Mt1,Mt2,MYBL2,NDRG1,NOS2,NOS3,NOTCH4,NR2F1,PCLO,Podxl,PRKCH,RET,SGPL1,SLC17A7,SLC20A1,SLC2A1,SLC40A1,SLCO2A1,SMG1,SOX17,STAB1,STAT5A,TGFBI,TIMP3,TMEM8A…
Organismal Survival	Survival of organism	0.000137		0.202	28	AGRN,ARG1,CD14,CD44,CDKN1A,CLMP,COL18A1,EGLN3,F2,F2R,FLT1,ICAM1,KLF6,LEPR,Masp1,MIF,MMP8,Mt1,Mt2,NOS2,NOS3,PCLO,PDK1,RET,SLC2A1,SLC40A1,STAT5A,TNFRSF9
Organismal Survival	Neonatal death	0.00311		-1.421	18	CD44,CDKN1A,CEBPD,CLDN5,CLEC1B,F2,FGFR3,GJA5,INPP5E,MAN2A1,NOS3,NR2F1,Podxl,RET,SLCO2A1,SOX17,WNT9A,WT1
Protein Synthesis	Quantity of alkaline phosphatase in blood	0.000292		-1.342	5	Mt1,Mt2,NOS2,NOS3,SOX17
Protein Synthesis	Abnormal quantity of enzyme in blood	0.000816			3	COL18A1,Mt1,Mt2
Protein Synthesis	Quantity of protein in blood	0.000896		-1.22	22	ACSS1,CD14,CD44,COL18A1,EGLN3,FABP5,FGF23,Gsta4,HBA1/HBA2,HDC,IGFBP3,LEPR,LGALS3BP,MIF,MRAP2,Mt1,Mt2,NOS2,NOS3,SAT1,SMPD3,SOX17
Protein Synthesis	Quantity of GPT in blood	0.00423	Decreased	-2.213	5	Gsta4,Mt1,Mt2,NOS2,SOX17
Protein Synthesis	Quantity of enzyme	0.00445	Decreased	-2.362	7	COL18A1,Gsta4,Mt1,Mt2,NOS2,NOS3,SOX17
Renal and Urological System Development and Function	Excretion of urine	0.000107			3	NOS2,NOS3,STC1
Reproductive System Development and Function	Morphology of reproductive system	0.00351			25	CD44,CDKN1A,CEBPD,CLMP,FGF23,FLT1,GFRA2,GJA5,HDC,IGFBP7,LBH,LOXL1,MEMO1,Mt1,Mt2,Neat1,NOS2,NOS3,RAD18,RBP4,SLC20A1,SLC2A1,SMPD3,STC1,WT1
Respiratory Disease	Lower respiratory tract disorder	7.13e-06		-1	14	ADGRF5,CACNA1H,CD14,CDKN1A,DDIT4,FGF23,FGFR3,LIG1,LOXL1,MAN2A1,NOS2,NOS3,RGS2,TIMP3
Respiratory Disease	Dyspnea	0.00104		-1.941	8	ADGRF5,CD44,CDKN1A,CLEC1B,DCN,FGFR3,NOS3,TIMP3
Respiratory System Development and Function	Function of respiratory system	0.000229			6	ADGRF5,CEBPD,COX4I2,NIPAL3,NOS2,TIMP3
Skeletal and Muscular Disorders	Abnormality of lower limb	0.00339			9	F2R,FGF23,FGFR3,FLT1,FMN1,JDP2,LUM,NOS3,SMPD3
Skeletal and Muscular Disorders	Abnormality of limb	0.00424			13	EGLN3,F2R,FGF23,FGFR3,FLNB,FLT1,FMN1,INPP5E,JDP2,LUM,MIF,NOS3,SMPD3
Skeletal and Muscular System Development and Function	Function of muscle	0.000124	Increased	2.035	16	CD44,CDKN1A,DMPK,GUCY1A1,HEY1,HOMER1,ICAM1,IFRD1,IGFBP3,NOS2,NOS3,RGS2,STAT5A,STC1,TIMP3,VCL
Skeletal and Muscular System Development and Function	Morphology of muscle	0.0011			20	ACTA1,CACNA1H,CDKN1A,CLMP,COL15A1,DCN,DMPK,ERBB3,FGF23,HEY1,ICAM1,IFRD1,IGFBP3,LUM,NOS2,NOS3,RGS2,STAT5A,STC1,VCL
Skeletal and Muscular System Development and Function	Mineralization of connective tissue	0.00285			8	EFNB2,FGF23,FGFR3,FLNB,NBR1,NOS2,NOS3,SMPD3
Skeletal and Muscular System Development and Function	Contraction of striated muscle	0.00352			5	AGRN,HOMER1,IFRD1,NOS3,RGS2
Skeletal and Muscular System Development and Function	Thickness of muscle	0.00434			2	FGF23,RGS2
Skeletal and Muscular System Development and Function	Relaxation of vascular smooth muscle	0.00434			2	GUCY1A1,RGS2
Small Molecule Biochemistry	Quantity of creatinine in blood	3.48e-05		0.394	7	CD44,COL18A1,LEPR,Mt1,Mt2,NOS2,NOS3
Small Molecule Biochemistry	Metabolism of putrescine	0.000645			2	ARG1,SAT1
Tissue Development	Accumulation of cells	0.00111		0.433	14	CD44,CDKN1A,COL18A1,GATA2,HDC,ICAM1,MIF,MMP8,MYBL2,P2RY2,RET,SGPL1,STAT5A,VSIR
Tissue Development	Formation of gland	0.00247		-0.196	11	CD44,CEBPD,ERBB3,IGFBP7,KLF6,LBH,LEPR,Neat1,STAT5A,TIMP3,WT1
Tissue Development	Synthesis of extracellular matrix	0.00313			2	FGFR3,STC1
Tissue Morphology	Quantity of cells	1.06e-08		0.036	72	A2M,ADAMTS12,ADD2,ADGRF5,AGRN,CD44,CDKN1A,COL18A1,DCN,EFNB2,EPHA7,ERBB3,F2,F2R,FABP5,FGF23,FGFR3,FLT1,GATA2,GFRA2,GPNMB,GUCY1A1,HBA1/HBA2,HBB,HDC,HEY1,HIF3A,HOMER1,ICAM1,IGFBP3,IGFBP7,IL20RB,KLF13,LEPR,LGALS9B,LIG1,LUM,MALT1,MAN2A1,MIF,MMP8,Mt1,Mt2,MYBL2,NIPAL3,NOS2,NOS3,NOTCH4,NR2F1,PCDH17,PCLO,PLAUR,PRKCH,Pvr,RAD18,RET,SGPL1,SLC17A7,SLC20A1,SLC2A1,SMPD3,SPNS2,STAB1,STAT5A,TCIM,TET1,TGFBI,TIMP3,…
Tissue Morphology	Quantity of Pseudomonas aeruginosa	0.00128			2	F2,MIF
