# Supplementary material for: Maternal cadmium exposure in the mouse leads to increased heart weight at birth and programs susceptibility to hypertension in adulthood
Source: Sci Rep. 2019 Sep 19;9:13553. doi: 10.1038/s41598-019-49807-5 (PMC6753073; doi:10.1038/s41598-019-49807-5)
Supplement: Supplementary file 7 — Supplementary Table 5 [file 41598_2019_49807_MOESM7_ESM.xlsx]

## Sheet: Sheet2
Gene	Ensembl ID	Primer	Sequence (5'->3')	Amplicon length
Polr2a	ENSMUSG00000005198	Forward primer	CGGTTGAATCTTAGTGTGAC	113
		Reverse primer	ATAGCCAACTCTTGGATCTC
Igfbp3	ENSMUSG00000020427	Forward primer	CTGCTGGTGTGTGGACAAGT	158
		Reverse primer	TTGTTGGCAGTCTTTTGTGC
Cdkn1a	ENSMUSG00000023067	Forward primer	GCAGATCCACAGCGATATCC	205
		Reverse primer	CGTGACGAAGTCAAAGTTCC
Pfkl	ENSMUSG00000020277	Forward primer	TGCAGCCTACAATCTGCTCC	171
		Reverse primer	GTCAAGTGTGCGTAGTTCTGA
Hif3a	ENSMUSG00000004328	Forward primer	GAAGTTCACATACTGCGACGA	75
		Reverse primer	GCAGAACAGCCAATCAGGTC
Ldha	ENSMUSG00000063229	Forward primer	AGGCTCCCCAGAACAAGATT	238
		Reverse primer	GCGGTGATAATGACCAGCTT
Sparcl1	ENSMUSG00000029309	Forward primer	GGCAATCCCGACAAGTACAAG	82
		Reverse primer	TGTAGCGTCTTCCGGTGTCA
Cd44	ENSMUSG00000005087	Forward primer	ACTTTGCCTCTTGCAGTTGAG	94
		Reverse primer	TTTCTCCACATGGAATACACCTG
Gja5	ENSMUSG00000057123	Forward primer	GGTCCACAAGCACTCCACAG	136
		Reverse primer	CTGAATGGTATCGCACCGGAA
Nbr1	ENSMUSG00000017119	Forward primer	CAGAGTCCCAAGTCCCCTTT	236
		Reverse primer	CCCCACATGAACTTGAGCTT
Tmem106a	ENSMUSG00000034947	Forward primer	GCTCCCCACTTTCAACACAT	245
		Reverse primer	TGGCTGGGTTATCAGGTAGG
